# Supplementary material for: Municipal Solid Waste Landfills Harbor Distinct Microbiomes
Source: Front Microbiol. 2016 Apr 20;7:534. doi: 10.3389/fmicb.2016.00534 (PMC4837139; doi:10.3389/fmicb.2016.00534)
Supplement: Table S1 — Volume (mL) filtered and concentration (ng/μL) of DNA recovered from each leachate sample. [file Table1.XLSX]

## Sheet: Table S1
Table S1: Volume (mL) filtered and concentration (ng/µL) of DNA recovered from each leachate sample.
SampleID	Volume Filtered (mL)	DNA [ng/µL]
ME1.1	72	1.8
ME1.2	30	4.66
ME1.3	96	3.79
OR1	14	4.38
OR2	16	2.73
OR3	16	6.77
VT1	25	12.3
VT2	25	10.8
VT3	30	8.6
IA1	46	5.28
IA2	36	5.17
IA3	66	6.15
MN1	64	5.4
MN2	63	7.84
MN3	73	8.14
ME2.1	28	3.64
ME2.2	30	4.16
ME2.3	31	5.07
ME3.1	104	6.62
ME3.2	170	5.28
ME3.3	82	6.83
WA1	9	3.92
WA2	8	5.3
WA3	10	5.67
KY1	50	6.81
KY2	43	7.34
KY3	47	5.73
OK1.1	200	3.06
OK1.2	200	1.09
OK1.3	200	<1.00
AR1	1500	2.76
AR2	1300	3.83
AR3	1300	2.89
VA1	10	12.3
VA2	35	10.8
VA3	40	8.6
CA1	200	<1.00
CA2	200	2.13
CA3	200	3.7
FL1	150	4.37
FL2	120	5.45
FL3	130	5.91
CO1	110	6.28
CO2	130	6.83
CO3	120	5.38
TX1	200	<1.00
TX2	200	1.97
TX3	200	1.04
WY1	248	4.17
WY2	208	4.38
WY3	210	6.28
AZ1	N/A1	3.49
AZ2	N/A1	3.58
AZ3	N/A1	2.04
OK2.1	200	2.45
OK2.2	100	1.94
OK2.3	100	2.33
1	Volume not reported by sampled landfill
