# Supplementary material for: Municipal Solid Waste Landfills Harbor Distinct Microbiomes
Source: Front Microbiol. 2016 Apr 20;7:534. doi: 10.3389/fmicb.2016.00534 (PMC4837139; doi:10.3389/fmicb.2016.00534)
Supplement: Table S2 — QIIME-compatible mapping file used for comparison of landfill leachates. [file Table2.XLSX]

## Sheet: Table S2
Sample	Replicate	Barcode Sequence	Linker/Primer Sequence	Reverse Primer Sequence	State	Region1	UPGMA clade2	Municipal or Private3	Primary Waste Type3	Leachate Collection Source4	Active	Age Class5	Oil Field Waste Accepted (Y/N)	Waste Amount6	Radial Waste Acceptance Distance (miles)7	Waste Age (In Y)7	Annual Leachate Production8	Annual Precipitation7	Mean Evapotranspiration9	Municipal Waste (%)7	Construction Debris (%)7	Wastewater Sludge (%)7	Industrial Waste (%)7	Nonprescription Pharmaceuticals10	Pesticide/ Chemicals10	Houshold Chemicals10	Household Chemicals+Pesticides10	Industrial Chemicals10	Hormones/ Steriods10	Plant/ Animal Sterols10
AR	1	GCCGTAAACTTG	CCCCGTAAAACGACGGCCAGCACMGCCGCGGTAA	TACNVGGGTATCTAATCC	Arkansas	CentralSouthwest	D	Private	municipal and construction	direct pump	y	moderate	no	0.14	18	18	6.7	42.5	35	70	12	0	0	3	0	8	8	9	3	1
AR	2	ACTCTAGCCGGT	CCCCGTAAAACGACGGCCAGCACMGCCGCGGTAA	TACNVGGGTATCTAATCC	Arkansas	CentralSouthwest	D	Private	municipal and construction	direct pump	y	moderate	no	0.14	18	18	6.7	42.5	35	70	12	0	0	3	0	8	8	9	3	1
AR	3	ATTAAGCCTGGA	CCCCGTAAAACGACGGCCAGCACMGCCGCGGTAA	TACNVGGGTATCTAATCC	Arkansas	CentralSouthwest	D	Private	municipal and construction	direct pump	y	moderate	no	0.14	18	18	6.7	42.5	35	70	12	0	0	3	0	8	8	9	3	1
AZ	1	GAGACGTGTTCT	CGTAAAACGACGGCCAGCACMGCCGCGGTAA	TACNVGGGTATCTAATCC	Arizona	MountainWest	D	Municipal	municipal and construction	direct pump	n	new	no	0.14	5	65	0.1	7.5	70	85	9	5	1	1	0	0	0	1	0	0
AZ	2	CTTAGGCATGTG	CGTAAAACGACGGCCAGCACMGCCGCGGTAA	TACNVGGGTATCTAATCC	Arizona	MountainWest	D	Municipal	municipal and construction	direct pump	n	new	no	0.14	5	65	0.1	7.5	70	85	9	5	1	1	0	0	0	1	0	0
AZ	3	GAGCGTATCCAT	CGTAAAACGACGGCCAGCACMGCCGCGGTAA	TACNVGGGTATCTAATCC	Arizona	MountainWest	D	Municipal	municipal and construction	direct pump	n	new	no	0.14	5	65	0.1	7.5	70	85	9	5	1	1	0	0	0	1	0	0
CA	1	GTCGAATTTGCG	CCCGTAAAACGACGGCCAGCACMGCCGCGGTAA	TACNVGGGTATCTAATCC	California	PacificWest	E	Municipal	municipal	Manhole	y	moderate	no	1.4	21	51	4.6	12.5	60	71	3	5	21	5	0	4	4	5	0	0
CA	2	AGGGTGACTTTA	CCCGTAAAACGACGGCCAGCACMGCCGCGGTAA	TACNVGGGTATCTAATCC	California	PacificWest	E	Municipal	municipal	Manhole	y	moderate	no	1.4	21	51	4.6	12.5	60	71	3	5	21	5	0	4	4	5	0	0
CA	3	CGTAGGTAGAGG	CCCGTAAAACGACGGCCAGCACMGCCGCGGTAA	TACNVGGGTATCTAATCC	California	PacificWest	E	Municipal	municipal	Manhole	y	moderate	no	1.4	21	51	4.6	12.5	60	71	3	5	21	5	0	4	4	5	0	0
CO	1	CGATAGGCCTTA	CCCGTAAAACGACGGCCAGCACMGCCGCGGTAA	TACNVGGGTATCTAATCC	Colorado	MountainWest	A	Municipal	municipal	Manhole	y	new	no	2	6	80	0.3	17.5	45	70	25	0	5	3	0	9	9	8	3	0
CO	2	TGGCTTTCTATC	CCCGTAAAACGACGGCCAGCACMGCCGCGGTAA	TACNVGGGTATCTAATCC	Colorado	MountainWest	A	Municipal	municipal	Manhole	y	new	no	2	6	80	0.3	17.5	45	70	25	0	5	3	0	9	9	8	3	0
CO	3	GACTACCCGTTG	CCCGTAAAACGACGGCCAGCACMGCCGCGGTAA	TACNVGGGTATCTAATCC	Colorado	MountainWest	A	Municipal	municipal	Manhole	y	new	no	2	6	80	0.3	17.5	45	70	25	0	5	3	0	9	9	8	3	0
FL	1	ACAGCTCAAACA	CCGTAAAACGACGGCCAGCACMGCCGCGGTAA	TACNVGGGTATCTAATCC	Florida	South	C	Municipal	municipal	direct pump	y	old	no	1.2	21	31.6	58	55	47	25	18	11	50	3	0	4	4	2	1	2
FL	2	GCGTTGCAAACT	CCGTAAAACGACGGCCAGCACMGCCGCGGTAA	TACNVGGGTATCTAATCC	Florida	South	C	Municipal	municipal	direct pump	y	old	no	1.2	21	31.6	58	55	47	25	18	11	50	3	0	4	4	2	1	2
FL	3	CGCTCACAGAAT	CGTAAAACGACGGCCAGCACMGCCGCGGTAA	TACNVGGGTATCTAATCC	Florida	South	C	Municipal	municipal	direct pump	y	old	no	1.2	21	31.6	58	55	47	25	18	11	50	3	0	4	4	2	1	2
IA	1	TTCCTAGGCCAG	CCCGTAAAACGACGGCCAGCACMGCCGCGGTAA	TACNVGGGTATCTAATCC	Iowa	Midwest	C	Private	municipal and construction	direct pump	y	moderate	no	0.13	8	16	12.7	37.5	40	65	15	0	20	7	0	4	4	7	3	3
IA	2	GCCGTCTCGTAA	CCCGTAAAACGACGGCCAGCACMGCCGCGGTAA	TACNVGGGTATCTAATCC	Iowa	Midwest	C	Private	municipal and construction	direct pump	y	moderate	no	0.13	8	16	12.7	37.5	40	65	15	0	20	7	0	4	4	7	3	3
IA	3	GCATCAGAGTTA	CCCCGTAAAACGACGGCCAGCACMGCCGCGGTAA	TACNVGGGTATCTAATCC	Iowa	Midwest	C	Private	municipal and construction	direct pump	y	moderate	no	0.13	8	16	12.7	37.5	40	65	15	0	20	7	0	4	4	7	3	3
KY	1	CTGAAGGGCGAA	CCGTAAAACGACGGCCAGCACMGCCGCGGTAA	TACNVGGGTATCTAATCC	Kentucky	South	D	Private	municipal and construction	direct pump	y	new	no	0.77	4	25	4.1	42.5	35	63	19	2	16	6	0	8	8	8	2	2
KY	2	ACTGATGGCCTC	CCCCGTAAAACGACGGCCAGCACMGCCGCGGTAA	TACNVGGGTATCTAATCC	Kentucky	South	D	Private	municipal and construction	direct pump	y	new	no	0.77	4	25	4.1	42.5	35	63	19	2	16	6	0	8	8	8	2	2
KY	3	TGGTTGGTTACG	CCGTAAAACGACGGCCAGCACMGCCGCGGTAA	TACNVGGGTATCTAATCC	Kentucky	South	D	Private	municipal and construction	direct pump	y	new	no	0.77	4	25	4.1	42.5	35	63	19	2	16	6	0	8	8	8	2	2
ME1	1	CAACGTGCTCCA	CCGTAAAACGACGGCCAGCACMGCCGCGGTAA	TACNVGGGTATCTAATCC	Maine	Northeast	B	Municipal	municipal and construction	Manhole	n	old	no	0.004	20	28	12	42.5	28	100	0	0	0	6	0	5	5	3	2	2
ME1	2	AGCGTAATTAGC	CCGTAAAACGACGGCCAGCACMGCCGCGGTAA	TACNVGGGTATCTAATCC	Maine	Northeast	B	Municipal	municipal and construction	Manhole	n	old	no	0.004	20	28	12	42.5	28	100	0	0	0	6	0	5	5	3	2	2
ME1	3	TATCACCGGCAC	CCGTAAAACGACGGCCAGCACMGCCGCGGTAA	TACNVGGGTATCTAATCC	Maine	Northeast	B	Municipal	municipal and construction	Manhole	n	old	no	0.004	20	28	12	42.5	28	100	0	0	0	6	0	5	5	3	2	2
ME2	1	AACCGCATAAGT	CGTAAAACGACGGCCAGCACMGCCGCGGTAA	TACNVGGGTATCTAATCC	Maine	Northeast	C	Private	municipal and construction	direct pump	y	old	no	0.03	21	30	15	42.5	28	100	0	0	0	7	1	8	9	6	2	2
ME2	2	ATTCGGTAGTGC	CCGTAAAACGACGGCCAGCACMGCCGCGGTAA	TACNVGGGTATCTAATCC	Maine	Northeast	C	Private	municipal and construction	direct pump	y	old	no	0.03	21	30	15	42.5	28	100	0	0	0	7	1	8	9	6	2	2
ME2	3	TGTGGCTCGTGT	CCGTAAAACGACGGCCAGCACMGCCGCGGTAA	TACNVGGGTATCTAATCC	Maine	Northeast	C	Private	municipal and construction	direct pump	y	old	no	0.03	21	30	15	42.5	28	100	0	0	0	7	1	8	9	6	2	2
ME3	1	CCAGATATAGCA	CCGTAAAACGACGGCCAGCACMGCCGCGGTAA	TACNVGGGTATCTAATCC	Maine	Northeast	B	Municipal	municipal	Manhole	n	old	no	0.01	61	20	15	42.5	28	83	14	3	0	7	0	5	5	4	3	2
ME3	2	ATGGGCGAATGG	CCGTAAAACGACGGCCAGCACMGCCGCGGTAA	TACNVGGGTATCTAATCC	Maine	Northeast	B	Municipal	municipal	Manhole	n	old	no	0.01	61	20	15	42.5	28	83	14	3	0	7	0	5	5	4	3	2
ME3	3	ACCTTACACCTT	CCGTAAAACGACGGCCAGCACMGCCGCGGTAA	TACNVGGGTATCTAATCC	Maine	Northeast	B	Municipal	municipal	Manhole	n	old	no	0.01	61	20	15	42.5	28	83	14	3	0	7	0	5	5	4	3	2
MN	1	CTGGGTATCTCG	CCCCGTAAAACGACGGCCAGCACMGCCGCGGTAA	TACNVGGGTATCTAATCC	Minnesota	Midwest	B	Municipal	municipal and construction	Manhole	y	old	no	0.27	30	39	8	27.5	35	80	20	0	0	7	0	6	6	14	2	4
MN	2	GTGGTCATCGTA	CCCGTAAAACGACGGCCAGCACMGCCGCGGTAA	TACNVGGGTATCTAATCC	Minnesota	Midwest	B	Municipal	municipal and construction	Manhole	y	old	no	0.27	30	39	8	27.5	35	80	20	0	0	7	0	6	6	14	2	4
MN	3	GCCTGTCTGCAA	CCCGTAAAACGACGGCCAGCACMGCCGCGGTAA	TACNVGGGTATCTAATCC	Minnesota	Midwest	B	Municipal	municipal and construction	Manhole	y	old	no	0.27	30	39	8	27.5	35	80	20	0	0	7	0	6	6	14	2	4
OK1	1	GTGTTCCCAGAA	CCGTAAAACGACGGCCAGCACMGCCGCGGTAA	TACNVGGGTATCTAATCC	Oklahoma	CentralSouthwest	A	Private	municipal and construction	direct pump	y	new	yes	0.55	6	50	1.2	32.5	54	62	28	3	7	4	0	4	4	7	1	1
OK1	2	AGATGATCAGTC	CCGTAAAACGACGGCCAGCACMGCCGCGGTAA	TACNVGGGTATCTAATCC	Oklahoma	CentralSouthwest	A	Private	municipal and construction	direct pump	y	new	yes	0.55	6	50	1.2	32.5	54	62	28	3	7	4	0	4	4	7	1	1
OK1	3	AATGACCTCGTG	CCGTAAAACGACGGCCAGCACMGCCGCGGTAA	TACNVGGGTATCTAATCC	Oklahoma	CentralSouthwest	A	Private	municipal and construction	direct pump	y	new	yes	0.55	6	50	1.2	32.5	54	62	28	3	7	4	0	4	4	7	1	1
OK2	1	GATCTCTGGGTA	CCCGTAAAACGACGGCCAGCACMGCCGCGGTAA	TACNVGGGTATCTAATCC	Oklahoma	CentralSouthwest	C	Municipal	municipal	direct pump	n	old	no	0.04	71	30	0	37.5	55	70	0	20	10	3	2	3	5	7	0	1
OK2	2	GTAGGTGCTTAC	CCCGTAAAACGACGGCCAGCACMGCCGCGGTAA	TACNVGGGTATCTAATCC	Oklahoma	CentralSouthwest	C	Municipal	municipal	direct pump	n	old	no	0.04	71	30	0	37.5	55	70	0	20	10	3	2	3	5	7	0	1
OK2	3	CAACACATGCTG	CCCCGTAAAACGACGGCCAGCACMGCCGCGGTAA	TACNVGGGTATCTAATCC	Oklahoma	CentralSouthwest	C	Municipal	municipal	direct pump	n	old	no	0.04	71	30	0	37.5	55	70	0	20	10	3	2	3	5	7	0	1
OR	1	GGATAGCCAAGG	CCCGTAAAACGACGGCCAGCACMGCCGCGGTAA	TACNVGGGTATCTAATCC	Oregon	PacificWest	D	Municipal	municipal and construction	direct pump	y	moderate	yes	0.3	40	20	7.7	27.5	35	70	20	2	8	13	0	10	10	8	1	4
OR	2	GGTTCCATTAGG	CCCGTAAAACGACGGCCAGCACMGCCGCGGTAA	TACNVGGGTATCTAATCC	Oregon	PacificWest	D	Municipal	municipal and construction	direct pump	y	moderate	yes	0.3	40	20	7.7	27.5	35	70	20	2	8	13	0	10	10	8	1	4
OR	3	GCAGATTTCCAG	CCCGTAAAACGACGGCCAGCACMGCCGCGGTAA	TACNVGGGTATCTAATCC	Oregon	PacificWest	D	Municipal	municipal and construction	direct pump	y	moderate	yes	0.3	40	20	7.7	27.5	35	70	20	2	8	13	0	10	10	8	1	4
TX	1	CTCGTGAATGAC	CCCGTAAAACGACGGCCAGCACMGCCGCGGTAA	TACNVGGGTATCTAATCC	Texas	CentralSouthwest	A	Municipal	municipal	Manhole	y	moderate	no	0.14	16	30	0.6	37.5	57	85	10	4	1	3	0	7	7	3	0	0
TX	2	TATGCCAGAGAT	CCCGTAAAACGACGGCCAGCACMGCCGCGGTAA	TACNVGGGTATCTAATCC	Texas	CentralSouthwest	A	Municipal	municipal	Manhole	y	moderate	no	0.14	16	30	0.6	37.5	57	85	10	4	1	3	0	7	7	3	0	0
TX	3	GAGAGTCCACTT	CCCGTAAAACGACGGCCAGCACMGCCGCGGTAA	TACNVGGGTATCTAATCC	Texas	CentralSouthwest	A	Municipal	municipal	Manhole	y	moderate	no	0.14	16	30	0.6	37.5	57	85	10	4	1	3	0	7	7	3	0	0
VA	1	TTCGATGCCGCA	CCCGTAAAACGACGGCCAGCACMGCCGCGGTAA	TACNVGGGTATCTAATCC	Virginia	South	C	Municipal	municipal and construction	Manhole	y	moderate	no	0.31	19	15	4.5	37.5	38	90	7	0	3	3	0	6	6	6	1	2
VA	2	GTCGTCCAAATG	CGTAAAACGACGGCCAGCACMGCCGCGGTAA	TACNVGGGTATCTAATCC	Virginia	South	C	Municipal	municipal and construction	Manhole	y	moderate	no	0.31	19	15	4.5	37.5	38	90	7	0	3	3	0	6	6	6	1	2
VA	3	CCGAGGTATAAT	CGTAAAACGACGGCCAGCACMGCCGCGGTAA	TACNVGGGTATCTAATCC	Virginia	South	C	Municipal	municipal and construction	Manhole	y	moderate	no	0.31	19	15	4.5	37.5	38	90	7	0	3	3	0	6	6	6	1	2
VT	1	CGAGCTGTTACC	CCCGTAAAACGACGGCCAGCACMGCCGCGGTAA	TACNVGGGTATCTAATCC	Vermont	Northeast	B	Municipal	municipal and construction	Manhole	y	moderate	yes	0.22	100	16	1.2	42.5	28	70	19	10	1	11	0	8	8	8	4	4
VT	2	AACTTTCAGGAG	CGTAAAACGACGGCCAGCACMGCCGCGGTAA	TACNVGGGTATCTAATCC	Vermont	Northeast	B	Municipal	municipal and construction	Manhole	y	moderate	yes	0.22	100	16	1.2	42.5	28	70	19	10	1	11	0	8	8	8	4	4
VT	3	TACACAAGTCGC	CCCGTAAAACGACGGCCAGCACMGCCGCGGTAA	TACNVGGGTATCTAATCC	Vermont	Northeast	B	Municipal	municipal and construction	Manhole	y	moderate	yes	0.22	100	16	1.2	42.5	28	70	19	10	1	11	0	8	8	8	4	4
WA	1	TTCTGAGAGGTA	CCCGTAAAACGACGGCCAGCACMGCCGCGGTAA	TACNVGGGTATCTAATCC	Washington	PacificWest	C	Municipal	municipal	direct pump	y	new	no	0.8	11	15	200	55	25	100	0	0	0	16	1	8	9	7	1	2
WA	2	ATTGTTCCTACC	CCCGTAAAACGACGGCCAGCACMGCCGCGGTAA	TACNVGGGTATCTAATCC	Washington	PacificWest	C	Municipal	municipal	direct pump	y	new	no	0.8	11	15	200	55	25	100	0	0	0	16	1	8	9	7	1	2
WA	3	CTATCATCCTCA	CCCGTAAAACGACGGCCAGCACMGCCGCGGTAA	TACNVGGGTATCTAATCC	Washington	PacificWest	C	Municipal	municipal	direct pump	y	new	no	0.8	11	15	200	55	25	100	0	0	0	16	1	8	9	7	1	2
WY	1	GACTTCATGCGA	CCGTAAAACGACGGCCAGCACMGCCGCGGTAA	TACNVGGGTATCTAATCC	Wyoming	MountainWest	F	Municipal	municipal	direct pump	y	old	no	0.19	21	18	4	17.5	40	84	16	0	0	3	0	6	6	6	1	1
WY	2	ATTTAGGACGAC	CCCCGTAAAACGACGGCCAGCACMGCCGCGGTAA	TACNVGGGTATCTAATCC	Wyoming	MountainWest	F	Municipal	municipal	direct pump	y	old	no	0.19	21	18	4	17.5	40	84	16	0	0	3	0	6	6	6	1	1
WY	3	ATCCCTACGGAA	CCCCGTAAAACGACGGCCAGCACMGCCGCGGTAA	TACNVGGGTATCTAATCC	Wyoming	MountainWest	F	Municipal	municipal	direct pump	y	old	no	0.19	21	18	4	17.5	40	84	16	0	0	3	0	6	6	6	1	1
1	Region as defined in Masoner et. al 2014.
2	Refers to clades of landfills found after ordination and UPGMA clustering of samples (Fig. 3).
3	The primary class of waste accepted at the landfill
4	Collection source of leachate. Direct pump refers to a sampling of the leachate directly from the center of the landfill cell, whereas manhole samples were taken from a leachate collection system downstream from the landfill cell.
5	Age class is defined according to paremeters in Masoner et. al 2014.
6	Waste amount in millions of tons
7	Values are from Masoner et. al 2014.
8	Amount of leachate produced yearly in millions of gallons
9	Estimated evapotranspiration potentional in inches from Masoner et. al 2014.
10	Count of CECs detected by class from Masoner et. al 2014.
