# Supplementary material for: Municipal Solid Waste Landfills Harbor Distinct Microbiomes
Source: Front Microbiol. 2016 Apr 20;7:534. doi: 10.3389/fmicb.2016.00534 (PMC4837139; doi:10.3389/fmicb.2016.00534)
Supplement: Table S3 — QIIME-compatible mapping file used for meta-analyses of microbial communities. [file Table3.xlsx]

## Sheet: Table S3
#SampleID	BarcodeSequence	LinkerPrimerSequence	biological_specimen	sample_type	GeneralType	title	Description
619.AK.19.12a	ACACTGTTCATG	GGGGACTACVSGGGTATCTAAT	Histic Pergelic Cryaquepts	Cryaquaept	Soil	NEON Soils	soil core QIITA Study 619
619.AK.19.13a	ACCAGACGATGC	GGGGACTACVSGGGTATCTAAT	Histic Pergelic Cryaquepts	Cryaquaept	Soil	NEON Soils	soil core QIITA Study 619
619.AK.19.14a	ACGCTCATGGAT	GGGGACTACVSGGGTATCTAAT	Histic Pergelic Cryaquepts	Cryaquaept	Soil	NEON Soils	soil core QIITA Study 619
619.AK.19.15a	ACTCACGGTATG	GGGGACTACVSGGGTATCTAAT	Histic Pergelic Cryaquepts	Cryaquaept	Soil	NEON Soils	soil core QIITA Study 619
619.AK.19.16a	AGACCGTCAGAC	GGGGACTACVSGGGTATCTAAT	Histic Pergelic Cryaquepts	Cryaquaept	Soil	NEON Soils	soil core QIITA Study 619
619.AK.19.17a	AGCACGAGCCTA	GGGGACTACVSGGGTATCTAAT	Histic Pergelic Cryaquepts	Cryaquaept	Soil	NEON Soils	soil core QIITA Study 619
619.AK.19.18a	AGCTGACTAGTC	GGGGACTACVSGGGTATCTAAT	Histic Pergelic Cryaquepts	Cryaquaept	Soil	NEON Soils	soil core QIITA Study 619
619.AK.19.21a	AACTCGTCGATG	GGGGACTACVSGGGTATCTAAT	Histic Pergelic Cryaquepts	Cryaquaept	Soil	NEON Soils	soil core QIITA Study 619
619.AK.19.22a	ACAGACCACTCA	GGGGACTACVSGGGTATCTAAT	Histic Pergelic Cryaquepts	Cryaquaept	Soil	NEON Soils	soil core QIITA Study 619
619.AK.19.23a	ACCAGCGACTAG	GGGGACTACVSGGGTATCTAAT	Histic Pergelic Cryaquepts	Cryaquaept	Soil	NEON Soils	soil core QIITA Study 619
619.AK.19.24a	ACGGATCGTCAG	GGGGACTACVSGGGTATCTAAT	Histic Pergelic Cryaquepts	Cryaquaept	Soil	NEON Soils	soil core QIITA Study 619
619.AK.19.25a	ACTCAGATACTC	GGGGACTACVSGGGTATCTAAT	Histic Pergelic Cryaquepts	Cryaquaept	Soil	NEON Soils	soil core QIITA Study 619
619.AK.19.26a	AGACGTGCACTG	GGGGACTACVSGGGTATCTAAT	Histic Pergelic Cryaquepts	Cryaquaept	Soil	NEON Soils	soil core QIITA Study 619
619.AK.19.27a	AGCAGCACTTGT	GGGGACTACVSGGGTATCTAAT	Histic Pergelic Cryaquepts	Cryaquaept	Soil	NEON Soils	soil core QIITA Study 619
619.AK.19.28a	AGCTTGACAGCT	GGGGACTACVSGGGTATCTAAT	Histic Pergelic Cryaquepts	Cryaquaept	Soil	NEON Soils	soil core QIITA Study 619
619.AK.19.33a	ACCGCAGAGTCA	GGGGACTACVSGGGTATCTAAT	Histic Pergelic Cryaquepts	Cryaquaept	Soil	NEON Soils	soil core QIITA Study 619
619.AK.19.34a	ACGGTGAGTGTC	GGGGACTACVSGGGTATCTAAT	Histic Pergelic Cryaquepts	Cryaquaept	Soil	NEON Soils	soil core QIITA Study 619
619.AK.19.35a	ACTCGATTCGAT	GGGGACTACVSGGGTATCTAAT	Histic Pergelic Cryaquepts	Cryaquaept	Soil	NEON Soils	soil core QIITA Study 619
619.AK.19.36a	AGACTGCGTACT	GGGGACTACVSGGGTATCTAAT	Histic Pergelic Cryaquepts	Cryaquaept	Soil	NEON Soils	soil core QIITA Study 619
619.AK.19.37a	AGCAGTCGCGAT	GGGGACTACVSGGGTATCTAAT	Histic Pergelic Cryaquepts	Cryaquaept	Soil	NEON Soils	soil core QIITA Study 619
619.AK.19.38a	AGGACGCACTGT	GGGGACTACVSGGGTATCTAAT	Histic Pergelic Cryaquepts	Cryaquaept	Soil	NEON Soils	soil core QIITA Study 619
619.FL.3.11a.1	CTTAGCACATCA	GGGGACTACVSGGGTATCTAAT	candler fine sand	Fine Sand	Soil	NEON Soils	soil core QIITA Study 619
619.FL.3.11a.3	GACTCGAATCGT	GGGGACTACVSGGGTATCTAAT	candler fine sand	Fine Sand	Soil	NEON Soils	soil core QIITA Study 619
619.FL.3.12a.1	GAGCTGGCTGAT	GGGGACTACVSGGGTATCTAAT	candler fine sand	Fine Sand	Soil	NEON Soils	soil core QIITA Study 619
619.FL.3.12a.2	GATCCGACACTA	GGGGACTACVSGGGTATCTAAT	candler fine sand	Fine Sand	Soil	NEON Soils	soil core QIITA Study 619
619.FL.3.12a.3	GCACATCGAGCA	GGGGACTACVSGGGTATCTAAT	candler fine sand	Fine Sand	Soil	NEON Soils	soil core QIITA Study 619
619.FL.3.13a	GACTCACTCAAT	GGGGACTACVSGGGTATCTAAT	candler fine sand	Fine Sand	Soil	NEON Soils	soil core QIITA Study 619
619.FL.3.13a.1	GCATCGTCAACA	GGGGACTACVSGGGTATCTAAT	candler fine sand	Fine Sand	Soil	NEON Soils	soil core QIITA Study 619
619.FL.3.13a.2	GCGTTACACACA	GGGGACTACVSGGGTATCTAAT	candler fine sand	Fine Sand	Soil	NEON Soils	soil core QIITA Study 619
619.FL.3.14a	GAGCATTCTCTA	GGGGACTACVSGGGTATCTAAT	candler fine sand	Fine Sand	Soil	NEON Soils	soil core QIITA Study 619
619.FL.3.14a.1	GACATCGGCTAT	GGGGACTACVSGGGTATCTAAT	candler fine sand	Fine Sand	Soil	NEON Soils	soil core QIITA Study 619
619.FL.3.14a.2	GACTGATCATCT	GGGGACTACVSGGGTATCTAAT	candler fine sand	Fine Sand	Soil	NEON Soils	soil core QIITA Study 619
619.FL.3.14a.3	GAGGCTCATCAT	GGGGACTACVSGGGTATCTAAT	candler fine sand	Fine Sand	Soil	NEON Soils	soil core QIITA Study 619
619.FL.3.15a.1	GATCGCAGGTGT	GGGGACTACVSGGGTATCTAAT	candler fine sand	Fine Sand	Soil	NEON Soils	soil core QIITA Study 619
619.FL.3.15a.2	GCACGACAACAC	GGGGACTACVSGGGTATCTAAT	candler fine sand	Fine Sand	Soil	NEON Soils	soil core QIITA Study 619
619.FL.3.15a.3	GCATGTGCATGT	GGGGACTACVSGGGTATCTAAT	candler fine sand	Fine Sand	Soil	NEON Soils	soil core QIITA Study 619
619.FL.3.16a	GCAATAGCTGCT	GGGGACTACVSGGGTATCTAAT	candler fine sand	Fine Sand	Soil	NEON Soils	soil core QIITA Study 619
619.FL.3.16a.1	GCTAAGAGAGTA	GGGGACTACVSGGGTATCTAAT	candler fine sand	Fine Sand	Soil	NEON Soils	soil core QIITA Study 619
619.FL.3.16a.3	GACCACTACGAT	GGGGACTACVSGGGTATCTAAT	candler fine sand	Fine Sand	Soil	NEON Soils	soil core QIITA Study 619
619.FL.3.17a	GCATATAGTCTC	GGGGACTACVSGGGTATCTAAT	candler fine sand	Fine Sand	Soil	NEON Soils	soil core QIITA Study 619
619.FL.3.17a.1	GACTGCATCTTA	GGGGACTACVSGGGTATCTAAT	candler fine sand	Fine Sand	Soil	NEON Soils	soil core QIITA Study 619
619.FL.3.17a.3	GATCGTCCAGAT	GGGGACTACVSGGGTATCTAAT	candler fine sand	Fine Sand	Soil	NEON Soils	soil core QIITA Study 619
619.FL.3.18a.2	GCATTGCGTGAG	GGGGACTACVSGGGTATCTAAT	candler fine sand	Fine Sand	Soil	NEON Soils	soil core QIITA Study 619
619.FL.3.18a.3	GCTAGATGCCAG	GGGGACTACVSGGGTATCTAAT	candler fine sand	Fine Sand	Soil	NEON Soils	soil core QIITA Study 619
619.FL.3.21a	GAACATGATGAG	GGGGACTACVSGGGTATCTAAT	candler fine sand	Fine Sand	Soil	NEON Soils	soil core QIITA Study 619
619.FL.3.21a.1	GAACTGTATCTC	GGGGACTACVSGGGTATCTAAT	candler fine sand	Fine Sand	Soil	NEON Soils	soil core QIITA Study 619
619.FL.3.21a.2	GACGAGTCAGTC	GGGGACTACVSGGGTATCTAAT	candler fine sand	Fine Sand	Soil	NEON Soils	soil core QIITA Study 619
619.FL.3.21a.3	GACTTCAGTGTG	GGGGACTACVSGGGTATCTAAT	candler fine sand	Fine Sand	Soil	NEON Soils	soil core QIITA Study 619
619.FL.3.22a	GACCGAGCTATG	GGGGACTACVSGGGTATCTAAT	candler fine sand	Fine Sand	Soil	NEON Soils	soil core QIITA Study 619
619.FL.3.22a.1	GAGTCTGAGTCT	GGGGACTACVSGGGTATCTAAT	candler fine sand	Fine Sand	Soil	NEON Soils	soil core QIITA Study 619
619.FL.3.22a.2	GATCTCATAGGC	GGGGACTACVSGGGTATCTAAT	candler fine sand	Fine Sand	Soil	NEON Soils	soil core QIITA Study 619
619.FL.3.22a.3	GCAGCACGTTGA	GGGGACTACVSGGGTATCTAAT	candler fine sand	Fine Sand	Soil	NEON Soils	soil core QIITA Study 619
619.FL.3.23a	GACTGTCATGCA	GGGGACTACVSGGGTATCTAAT	candler fine sand	Fine Sand	Soil	NEON Soils	soil core QIITA Study 619
619.FL.3.23a.1	GCCAGAGTCGTA	GGGGACTACVSGGGTATCTAAT	candler fine sand	Fine Sand	Soil	NEON Soils	soil core QIITA Study 619
619.FL.3.23a.2	GCTATCACGAGT	GGGGACTACVSGGGTATCTAAT	candler fine sand	Fine Sand	Soil	NEON Soils	soil core QIITA Study 619
619.FL.3.23a.3	GAAGAGTGATCA	GGGGACTACVSGGGTATCTAAT	candler fine sand	Fine Sand	Soil	NEON Soils	soil core QIITA Study 619
619.FL.3.24a	GAGTATGCAGCC	GGGGACTACVSGGGTATCTAAT	candler fine sand	Fine Sand	Soil	NEON Soils	soil core QIITA Study 619
619.FL.3.24a.2	GAGAATACGTGA	GGGGACTACVSGGGTATCTAAT	candler fine sand	Fine Sand	Soil	NEON Soils	soil core QIITA Study 619
619.FL.3.24a.3	GAGTGAGTACAA	GGGGACTACVSGGGTATCTAAT	candler fine sand	Fine Sand	Soil	NEON Soils	soil core QIITA Study 619
619.FL.3.25a	GATCTATCCGAG	GGGGACTACVSGGGTATCTAAT	candler fine sand	Fine Sand	Soil	NEON Soils	soil core QIITA Study 619
619.FL.3.25a.1	GATCTTCAGTAC	GGGGACTACVSGGGTATCTAAT	candler fine sand	Fine Sand	Soil	NEON Soils	soil core QIITA Study 619
619.FL.3.25a.2	GCAGCCGAGTAT	GGGGACTACVSGGGTATCTAAT	candler fine sand	Fine Sand	Soil	NEON Soils	soil core QIITA Study 619
619.FL.3.25a.3	GCCTATACTACA	GGGGACTACVSGGGTATCTAAT	candler fine sand	Fine Sand	Soil	NEON Soils	soil core QIITA Study 619
619.FL.3.26a	GCACTGAGACGT	GGGGACTACVSGGGTATCTAAT	candler fine sand	Fine Sand	Soil	NEON Soils	soil core QIITA Study 619
619.FL.3.26a.1	GCTATTCGACAT	GGGGACTACVSGGGTATCTAAT	candler fine sand	Fine Sand	Soil	NEON Soils	soil core QIITA Study 619
619.FL.3.26a.3	GACGCAGTAGCT	GGGGACTACVSGGGTATCTAAT	candler fine sand	Fine Sand	Soil	NEON Soils	soil core QIITA Study 619
619.FL.3.27a	GCCACTGATAGT	GGGGACTACVSGGGTATCTAAT	candler fine sand	Fine Sand	Soil	NEON Soils	soil core QIITA Study 619
619.FL.3.27a.1	GAGACAGCTTGC	GGGGACTACVSGGGTATCTAAT	candler fine sand	Fine Sand	Soil	NEON Soils	soil core QIITA Study 619
619.FL.3.27a.2	GAGTGGTAGAGA	GGGGACTACVSGGGTATCTAAT	candler fine sand	Fine Sand	Soil	NEON Soils	soil core QIITA Study 619
619.FL.3.27a.3	GATGATCGCCGA	GGGGACTACVSGGGTATCTAAT	candler fine sand	Fine Sand	Soil	NEON Soils	soil core QIITA Study 619
619.FL.3.28a	GCTAGTCTGAAC	GGGGACTACVSGGGTATCTAAT	candler fine sand	Fine Sand	Soil	NEON Soils	soil core QIITA Study 619
619.FL.3.28a.1	GCAGGATAGATA	GGGGACTACVSGGGTATCTAAT	candler fine sand	Fine Sand	Soil	NEON Soils	soil core QIITA Study 619
619.FL.3.28a.2	GCGACTTGTGTA	GGGGACTACVSGGGTATCTAAT	candler fine sand	Fine Sand	Soil	NEON Soils	soil core QIITA Study 619
619.FL.3.28a.3	GCTCAGTGCAGA	GGGGACTACVSGGGTATCTAAT	candler fine sand	Fine Sand	Soil	NEON Soils	soil core QIITA Study 619
619.FL.3.31a.1	GAATGATGAGTG	GGGGACTACVSGGGTATCTAAT	candler fine sand	Fine Sand	Soil	NEON Soils	soil core QIITA Study 619
619.FL.3.31a.2	GACGTTGCACAG	GGGGACTACVSGGGTATCTAAT	candler fine sand	Fine Sand	Soil	NEON Soils	soil core QIITA Study 619
619.FL.3.31a.3	GAGAGCTCTACG	GGGGACTACVSGGGTATCTAAT	candler fine sand	Fine Sand	Soil	NEON Soils	soil core QIITA Study 619
619.FL.3.32a	GACGCTAGTTCA	GGGGACTACVSGGGTATCTAAT	candler fine sand	Fine Sand	Soil	NEON Soils	soil core QIITA Study 619
619.FL.3.32a.1	GATAGCTGTCTT	GGGGACTACVSGGGTATCTAAT	candler fine sand	Fine Sand	Soil	NEON Soils	soil core QIITA Study 619
619.FL.3.32a.2	GATGTCGTGTCA	GGGGACTACVSGGGTATCTAAT	candler fine sand	Fine Sand	Soil	NEON Soils	soil core QIITA Study 619
619.FL.3.32a.3	GCAGTATCACTG	GGGGACTACVSGGGTATCTAAT	candler fine sand	Fine Sand	Soil	NEON Soils	soil core QIITA Study 619
619.FL.3.33a	GAGAGAATGATC	GGGGACTACVSGGGTATCTAAT	candler fine sand	Fine Sand	Soil	NEON Soils	soil core QIITA Study 619
619.FL.3.33a.1	GCGATATATCGC	GGGGACTACVSGGGTATCTAAT	candler fine sand	Fine Sand	Soil	NEON Soils	soil core QIITA Study 619
619.FL.3.33a.3	GACACTCGAATC	GGGGACTACVSGGGTATCTAAT	candler fine sand	Fine Sand	Soil	NEON Soils	soil core QIITA Study 619
619.FL.3.34a.1	GACTAACGTCAC	GGGGACTACVSGGGTATCTAAT	candler fine sand	Fine Sand	Soil	NEON Soils	soil core QIITA Study 619
619.FL.3.34a.2	CGAGTTGTAGCG	GGGGACTACVSGGGTATCTAAT	candler fine sand	Fine Sand	Soil	NEON Soils	soil core QIITA Study 619
619.FL.3.35a	GATGCATGACGC	GGGGACTACVSGGGTATCTAAT	candler fine sand	Fine Sand	Soil	NEON Soils	soil core QIITA Study 619
619.FL.3.35a.1	CGTCACGACTAA	GGGGACTACVSGGGTATCTAAT	candler fine sand	Fine Sand	Soil	NEON Soils	soil core QIITA Study 619
619.FL.3.35a.2	CTACACAAGCAC	GGGGACTACVSGGGTATCTAAT	candler fine sand	Fine Sand	Soil	NEON Soils	soil core QIITA Study 619
619.FL.3.35a.3	CTATCTAGCGAG	GGGGACTACVSGGGTATCTAAT	candler fine sand	Fine Sand	Soil	NEON Soils	soil core QIITA Study 619
619.FL.3.36a	GCAGGCAGTACT	GGGGACTACVSGGGTATCTAAT	candler fine sand	Fine Sand	Soil	NEON Soils	soil core QIITA Study 619
619.FL.3.36a.2	CTGTCTCTCCTA	GGGGACTACVSGGGTATCTAAT	candler fine sand	Fine Sand	Soil	NEON Soils	soil core QIITA Study 619
619.FL.3.36a.3	CGTGTGATCAGG	GGGGACTACVSGGGTATCTAAT	candler fine sand	Fine Sand	Soil	NEON Soils	soil core QIITA Study 619
619.FL.3.37a	GCGAGATCCAGT	GGGGACTACVSGGGTATCTAAT	candler fine sand	Fine Sand	Soil	NEON Soils	soil core QIITA Study 619
619.FL.3.37a.1	CTAGCGAACATC	GGGGACTACVSGGGTATCTAAT	candler fine sand	Fine Sand	Soil	NEON Soils	soil core QIITA Study 619
619.FL.3.38a	GCTCGCTACTTC	GGGGACTACVSGGGTATCTAAT	candler fine sand	Fine Sand	Soil	NEON Soils	soil core QIITA Study 619
619.FL.3.38a.1	CTCGTGGAGTAG	GGGGACTACVSGGGTATCTAAT	candler fine sand	Fine Sand	Soil	NEON Soils	soil core QIITA Study 619
619.FL.3.38a.2	CTGGCTGTATGA	GGGGACTACVSGGGTATCTAAT	candler fine sand	Fine Sand	Soil	NEON Soils	soil core QIITA Study 619
619.FL.3.38a.3	CCGACTGAGATG	GGGGACTACVSGGGTATCTAAT	candler fine sand	Fine Sand	Soil	NEON Soils	soil core QIITA Study 619
619.FL.3.41a.1	GTAGAGCTGTTC	GGGGACTACVSGGGTATCTAAT	candler fine sand	Fine Sand	Soil	NEON Soils	soil core QIITA Study 619
619.FL.3.41a.3	GTCTGACAGTTG	GGGGACTACVSGGGTATCTAAT	candler fine sand	Fine Sand	Soil	NEON Soils	soil core QIITA Study 619
619.FL.3.42a	CGCGATAGCAGT	GGGGACTACVSGGGTATCTAAT	candler fine sand	Fine Sand	Soil	NEON Soils	soil core QIITA Study 619
619.FL.3.42a.1	GTGTGCTATCAG	GGGGACTACVSGGGTATCTAAT	candler fine sand	Fine Sand	Soil	NEON Soils	soil core QIITA Study 619
619.FL.3.42a.2	TACAGATGGCTC	GGGGACTACVSGGGTATCTAAT	candler fine sand	Fine Sand	Soil	NEON Soils	soil core QIITA Study 619
619.FL.3.42a.3	TACTTACTGCAG	GGGGACTACVSGGGTATCTAAT	candler fine sand	Fine Sand	Soil	NEON Soils	soil core QIITA Study 619
619.FL.3.43a	CGTCAACGATGT	GGGGACTACVSGGGTATCTAAT	candler fine sand	Fine Sand	Soil	NEON Soils	soil core QIITA Study 619
619.FL.3.43a.1	TAGCTGAGTCCA	GGGGACTACVSGGGTATCTAAT	candler fine sand	Fine Sand	Soil	NEON Soils	soil core QIITA Study 619
619.FL.3.43a.2	GGCGACATGTAC	GGGGACTACVSGGGTATCTAAT	candler fine sand	Fine Sand	Soil	NEON Soils	soil core QIITA Study 619
619.FL.3.43a.3	GTAGATGCTTCG	GGGGACTACVSGGGTATCTAAT	candler fine sand	Fine Sand	Soil	NEON Soils	soil core QIITA Study 619
619.FL.3.44a	CTAACGCAGTCA	GGGGACTACVSGGGTATCTAAT	candler fine sand	Fine Sand	Soil	NEON Soils	soil core QIITA Study 619
619.FL.3.44a.1	GTCATATCGTAC	GGGGACTACVSGGGTATCTAAT	candler fine sand	Fine Sand	Soil	NEON Soils	soil core QIITA Study 619
619.FL.3.44a.2	GTCTGGATAGCG	GGGGACTACVSGGGTATCTAAT	candler fine sand	Fine Sand	Soil	NEON Soils	soil core QIITA Study 619
619.FL.3.44a.3	GTGTGTGTCAGG	GGGGACTACVSGGGTATCTAAT	candler fine sand	Fine Sand	Soil	NEON Soils	soil core QIITA Study 619
619.FL.3.45a	CTATCAGTGTAC	GGGGACTACVSGGGTATCTAAT	candler fine sand	Fine Sand	Soil	NEON Soils	soil core QIITA Study 619
619.FL.3.45a.1	TACAGTCTCATG	GGGGACTACVSGGGTATCTAAT	candler fine sand	Fine Sand	Soil	NEON Soils	soil core QIITA Study 619
619.FL.3.45a.2	TACTTCGCTCGC	GGGGACTACVSGGGTATCTAAT	candler fine sand	Fine Sand	Soil	NEON Soils	soil core QIITA Study 619
619.FL.3.45a.3	TAGGTATCTCAC	GGGGACTACVSGGGTATCTAAT	candler fine sand	Fine Sand	Soil	NEON Soils	soil core QIITA Study 619
619.FL.3.46a	CTCTCTACCTGT	GGGGACTACVSGGGTATCTAAT	candler fine sand	Fine Sand	Soil	NEON Soils	soil core QIITA Study 619
619.FL.3.46a.1	GGCGTACTGATG	GGGGACTACVSGGGTATCTAAT	candler fine sand	Fine Sand	Soil	NEON Soils	soil core QIITA Study 619
619.FL.3.46a.2	GTAGCAACGTCT	GGGGACTACVSGGGTATCTAAT	candler fine sand	Fine Sand	Soil	NEON Soils	soil core QIITA Study 619
619.FL.3.47a	CTGTATCGTATG	GGGGACTACVSGGGTATCTAAT	candler fine sand	Fine Sand	Soil	NEON Soils	soil core QIITA Study 619
619.FL.3.47a.2	GTGTTGCAGCAT	GGGGACTACVSGGGTATCTAAT	candler fine sand	Fine Sand	Soil	NEON Soils	soil core QIITA Study 619
619.FL.3.47a.3	TACATCACCACA	GGGGACTACVSGGGTATCTAAT	candler fine sand	Fine Sand	Soil	NEON Soils	soil core QIITA Study 619
619.FL.3.48a.1	TAGACTGTACTC	GGGGACTACVSGGGTATCTAAT	candler fine sand	Fine Sand	Soil	NEON Soils	soil core QIITA Study 619
619.FL.3.48a.2	TAGTCGTCTAGT	GGGGACTACVSGGGTATCTAAT	candler fine sand	Fine Sand	Soil	NEON Soils	soil core QIITA Study 619
619.FL.3.48a.3	GGCTATGACATC	GGGGACTACVSGGGTATCTAAT	candler fine sand	Fine Sand	Soil	NEON Soils	soil core QIITA Study 619
619.FL.3.51a	GTAGCGCGAGTT	GGGGACTACVSGGGTATCTAAT	candler fine sand	Fine Sand	Soil	NEON Soils	soil core QIITA Study 619
619.FL.3.51a.1	GCTTGCGAGACA	GGGGACTACVSGGGTATCTAAT	candler fine sand	Fine Sand	Soil	NEON Soils	soil core QIITA Study 619
619.FL.3.51a.2	GTACGGCATACG	GGGGACTACVSGGGTATCTAAT	candler fine sand	Fine Sand	Soil	NEON Soils	soil core QIITA Study 619
619.FL.3.51a.3	GTATGCGCTGTA	GGGGACTACVSGGGTATCTAAT	candler fine sand	Fine Sand	Soil	NEON Soils	soil core QIITA Study 619
619.FL.3.52a.1	GTCTATCGGAGT	GGGGACTACVSGGGTATCTAAT	candler fine sand	Fine Sand	Soil	NEON Soils	soil core QIITA Study 619
619.FL.3.52a.2	GTGGCGATACAC	GGGGACTACVSGGGTATCTAAT	candler fine sand	Fine Sand	Soil	NEON Soils	soil core QIITA Study 619
619.FL.3.52a.3	TAAGCGCAGCAC	GGGGACTACVSGGGTATCTAAT	candler fine sand	Fine Sand	Soil	NEON Soils	soil core QIITA Study 619
619.FL.3.53a.1	TACTACATGGTC	GGGGACTACVSGGGTATCTAAT	candler fine sand	Fine Sand	Soil	NEON Soils	soil core QIITA Study 619
619.FL.3.53a.2	TAGCGACATCTG	GGGGACTACVSGGGTATCTAAT	candler fine sand	Fine Sand	Soil	NEON Soils	soil core QIITA Study 619
619.FL.3.53a.3	GGACGTCACAGT	GGGGACTACVSGGGTATCTAAT	candler fine sand	Fine Sand	Soil	NEON Soils	soil core QIITA Study 619
619.FL.3.54a	GTCCATAGCTAG	GGGGACTACVSGGGTATCTAAT	candler fine sand	Fine Sand	Soil	NEON Soils	soil core QIITA Study 619
619.FL.3.54a.1	GTACTCTAGACT	GGGGACTACVSGGGTATCTAAT	candler fine sand	Fine Sand	Soil	NEON Soils	soil core QIITA Study 619
619.FL.3.54a.2	GTATGTTGCTCA	GGGGACTACVSGGGTATCTAAT	candler fine sand	Fine Sand	Soil	NEON Soils	soil core QIITA Study 619
619.FL.3.54a.3	GTCTCATGTAGG	GGGGACTACVSGGGTATCTAAT	candler fine sand	Fine Sand	Soil	NEON Soils	soil core QIITA Study 619
619.FL.3.55a	GTGACCTGATGT	GGGGACTACVSGGGTATCTAAT	candler fine sand	Fine Sand	Soil	NEON Soils	soil core QIITA Study 619
619.FL.3.55a.1	GTGTACCTATCA	GGGGACTACVSGGGTATCTAAT	candler fine sand	Fine Sand	Soil	NEON Soils	soil core QIITA Study 619
619.FL.3.55a.2	TACACACATGGC	GGGGACTACVSGGGTATCTAAT	candler fine sand	Fine Sand	Soil	NEON Soils	soil core QIITA Study 619
619.FL.3.55a.3	TACTGCGACAGT	GGGGACTACVSGGGTATCTAAT	candler fine sand	Fine Sand	Soil	NEON Soils	soil core QIITA Study 619
619.FL.3.56a	GGCAGTGTATCG	GGGGACTACVSGGGTATCTAAT	candler fine sand	Fine Sand	Soil	NEON Soils	soil core QIITA Study 619
619.FL.3.56a.1	TAGCGGATCACG	GGGGACTACVSGGGTATCTAAT	candler fine sand	Fine Sand	Soil	NEON Soils	soil core QIITA Study 619
619.FL.3.56a.2	GGATCGCAGATC	GGGGACTACVSGGGTATCTAAT	candler fine sand	Fine Sand	Soil	NEON Soils	soil core QIITA Study 619
619.FL.3.56a.3	GTAGACTGCGTG	GGGGACTACVSGGGTATCTAAT	candler fine sand	Fine Sand	Soil	NEON Soils	soil core QIITA Study 619
619.FL.3.57a.1	GTCAACGCGATG	GGGGACTACVSGGGTATCTAAT	candler fine sand	Fine Sand	Soil	NEON Soils	soil core QIITA Study 619
619.FL.3.57a.2	GTCTCTCTACGC	GGGGACTACVSGGGTATCTAAT	candler fine sand	Fine Sand	Soil	NEON Soils	soil core QIITA Study 619
619.FL.3.57a.3	GTGTCTACATTG	GGGGACTACVSGGGTATCTAAT	candler fine sand	Fine Sand	Soil	NEON Soils	soil core QIITA Study 619
619.FL.3.58a.1	TACACGATCTAC	GGGGACTACVSGGGTATCTAAT	candler fine sand	Fine Sand	Soil	NEON Soils	soil core QIITA Study 619
619.FL.3.58a.2	TACTGGACGCGA	GGGGACTACVSGGGTATCTAAT	candler fine sand	Fine Sand	Soil	NEON Soils	soil core QIITA Study 619
619.FL.3.58a.3	TAGCTCGTAACT	GGGGACTACVSGGGTATCTAAT	candler fine sand	Fine Sand	Soil	NEON Soils	soil core QIITA Study 619
619.HI.20.11a	AAGAGATGTCGA	GGGGACTACVSGGGTATCTAAT	silty clay loam	Loam	Soil	NEON Soils	soil core QIITA Study 619
619.HI.20.12a	ACCTCGATCAGA	GGGGACTACVSGGGTATCTAAT	silty clay loam	Loam	Soil	NEON Soils	soil core QIITA Study 619
619.HI.20.13a	ACTCGCACAGGA	GGGGACTACVSGGGTATCTAAT	silty clay loam	Loam	Soil	NEON Soils	soil core QIITA Study 619
619.HI.20.14a	AGCATATGAGAG	GGGGACTACVSGGGTATCTAAT	silty clay loam	Loam	Soil	NEON Soils	soil core QIITA Study 619
619.HI.20.15a	AAGCTGCAGTCG	GGGGACTACVSGGGTATCTAAT	silty clay loam	Loam	Soil	NEON Soils	soil core QIITA Study 619
619.HI.20.16a	ACCTGTCTCTCT	GGGGACTACVSGGGTATCTAAT	silty clay loam	Loam	Soil	NEON Soils	soil core QIITA Study 619
619.HI.20.17a	ACTCTTCTAGAG	GGGGACTACVSGGGTATCTAAT	silty clay loam	Loam	Soil	NEON Soils	soil core QIITA Study 619
619.HI.20.18a	AGCCATACTGAC	GGGGACTACVSGGGTATCTAAT	silty clay loam	Loam	Soil	NEON Soils	soil core QIITA Study 619
619.HI.20.21a	AATCAGTCTCGT	GGGGACTACVSGGGTATCTAAT	silty clay loam	Loam	Soil	NEON Soils	soil core QIITA Study 619
619.HI.20.22a	ACGACGTCTTAG	GGGGACTACVSGGGTATCTAAT	silty clay loam	Loam	Soil	NEON Soils	soil core QIITA Study 619
619.HI.20.23a	ACTGACAGCCAT	GGGGACTACVSGGGTATCTAAT	silty clay loam	Loam	Soil	NEON Soils	soil core QIITA Study 619
619.HI.20.24a	AGCGACTGTGCA	GGGGACTACVSGGGTATCTAAT	silty clay loam	Loam	Soil	NEON Soils	soil core QIITA Study 619
619.HI.20.25a	AATCGTGACTCG	GGGGACTACVSGGGTATCTAAT	silty clay loam	Loam	Soil	NEON Soils	soil core QIITA Study 619
619.HI.20.26a	ACGAGTGCTATC	GGGGACTACVSGGGTATCTAAT	silty clay loam	Loam	Soil	NEON Soils	soil core QIITA Study 619
619.HI.20.27a	ACTGATCCTAGT	GGGGACTACVSGGGTATCTAAT	silty clay loam	Loam	Soil	NEON Soils	soil core QIITA Study 619
619.HI.20.28a	AGCGAGCTATCT	GGGGACTACVSGGGTATCTAAT	silty clay loam	Loam	Soil	NEON Soils	soil core QIITA Study 619
619.HI.20.31a	ACACACTATGGC	GGGGACTACVSGGGTATCTAAT	silty clay loam	Loam	Soil	NEON Soils	soil core QIITA Study 619
619.HI.20.31a.1	ACACATGTCTAC	GGGGACTACVSGGGTATCTAAT	silty clay loam	Loam	Soil	NEON Soils	soil core QIITA Study 619
619.HI.20.31a.2	ACATGATCGTTC	GGGGACTACVSGGGTATCTAAT	silty clay loam	Loam	Soil	NEON Soils	soil core QIITA Study 619
619.HI.20.31a.3	ACGCAACTGCTA	GGGGACTACVSGGGTATCTAAT	silty clay loam	Loam	Soil	NEON Soils	soil core QIITA Study 619
619.HI.20.32a.1	ACTACAGCCTAT	GGGGACTACVSGGGTATCTAAT	silty clay loam	Loam	Soil	NEON Soils	soil core QIITA Study 619
619.HI.20.32a.2	ACTGTCGAAGCT	GGGGACTACVSGGGTATCTAAT	silty clay loam	Loam	Soil	NEON Soils	soil core QIITA Study 619
619.HI.20.32a.3	AGATCGGCTCGA	GGGGACTACVSGGGTATCTAAT	silty clay loam	Loam	Soil	NEON Soils	soil core QIITA Study 619
619.HI.20.33a	ACGATGCGACCA	GGGGACTACVSGGGTATCTAAT	silty clay loam	Loam	Soil	NEON Soils	soil core QIITA Study 619
619.HI.20.33a.1	AGCGTAGGTCGT	GGGGACTACVSGGGTATCTAAT	silty clay loam	Loam	Soil	NEON Soils	soil core QIITA Study 619
619.HI.20.33a.2	AGTCACATCACT	GGGGACTACVSGGGTATCTAAT	silty clay loam	Loam	Soil	NEON Soils	soil core QIITA Study 619
619.HI.20.33a.3	ACACGAGCCACA	GGGGACTACVSGGGTATCTAAT	silty clay loam	Loam	Soil	NEON Soils	soil core QIITA Study 619
619.HI.20.34a	ACGTTAGCACAC	GGGGACTACVSGGGTATCTAAT	silty clay loam	Loam	Soil	NEON Soils	soil core QIITA Study 619
619.HI.20.34a.1	ACATGTCACGTG	GGGGACTACVSGGGTATCTAAT	silty clay loam	Loam	Soil	NEON Soils	soil core QIITA Study 619
619.HI.20.34a.2	ACGCGATACTGG	GGGGACTACVSGGGTATCTAAT	silty clay loam	Loam	Soil	NEON Soils	soil core QIITA Study 619
619.HI.20.34a.3	ACTACGTGTGGT	GGGGACTACVSGGGTATCTAAT	silty clay loam	Loam	Soil	NEON Soils	soil core QIITA Study 619
619.HI.20.35a	ACTGTACGCGTA	GGGGACTACVSGGGTATCTAAT	silty clay loam	Loam	Soil	NEON Soils	soil core QIITA Study 619
619.HI.20.35a.1	ACTGTGACTTCA	GGGGACTACVSGGGTATCTAAT	silty clay loam	Loam	Soil	NEON Soils	soil core QIITA Study 619
619.HI.20.35a.2	AGATCTCTGCAT	GGGGACTACVSGGGTATCTAAT	silty clay loam	Loam	Soil	NEON Soils	soil core QIITA Study 619
619.HI.20.35a.3	AGCTATCCACGA	GGGGACTACVSGGGTATCTAAT	silty clay loam	Loam	Soil	NEON Soils	soil core QIITA Study 619
619.HI.20.36a	AGATACACGCGC	GGGGACTACVSGGGTATCTAAT	silty clay loam	Loam	Soil	NEON Soils	soil core QIITA Study 619
619.HI.20.36a.1	AGTGAGAGAAGC	GGGGACTACVSGGGTATCTAAT	silty clay loam	Loam	Soil	NEON Soils	soil core QIITA Study 619
619.HI.20.36a.2	ATACTATTGCGC	GGGGACTACVSGGGTATCTAAT	silty clay loam	Loam	Soil	NEON Soils	soil core QIITA Study 619
619.HI.20.36a.3	ATCGCGGACGAT	GGGGACTACVSGGGTATCTAAT	silty clay loam	Loam	Soil	NEON Soils	soil core QIITA Study 619
619.HI.20.37a	AGCGCTGATGTG	GGGGACTACVSGGGTATCTAAT	silty clay loam	Loam	Soil	NEON Soils	soil core QIITA Study 619
619.HI.20.37a.1	ATGCACTGGCGA	GGGGACTACVSGGGTATCTAAT	silty clay loam	Loam	Soil	NEON Soils	soil core QIITA Study 619
619.HI.20.37a.2	ATTATCGTGCAC	GGGGACTACVSGGGTATCTAAT	silty clay loam	Loam	Soil	NEON Soils	soil core QIITA Study 619
619.HI.20.37a.3	CACGACAGGCTA	GGGGACTACVSGGGTATCTAAT	silty clay loam	Loam	Soil	NEON Soils	soil core QIITA Study 619
619.HI.20.38a	AGTAGTATCCTC	GGGGACTACVSGGGTATCTAAT	silty clay loam	Loam	Soil	NEON Soils	soil core QIITA Study 619
619.HI.20.38a.3	AGTGCGATGCGT	GGGGACTACVSGGGTATCTAAT	silty clay loam	Loam	Soil	NEON Soils	soil core QIITA Study 619
619.HI.20.41a.1	CACGTGACATGT	GGGGACTACVSGGGTATCTAAT	silty clay loam	Loam	Soil	NEON Soils	soil core QIITA Study 619
619.HI.20.41a.2	CAGCATGTGTTG	GGGGACTACVSGGGTATCTAAT	silty clay loam	Loam	Soil	NEON Soils	soil core QIITA Study 619
619.HI.20.41a.3	CATAGCGAGTTC	GGGGACTACVSGGGTATCTAAT	silty clay loam	Loam	Soil	NEON Soils	soil core QIITA Study 619
619.HI.20.42a.1	AGTGTTCGATCG	GGGGACTACVSGGGTATCTAAT	silty clay loam	Loam	Soil	NEON Soils	soil core QIITA Study 619
619.HI.20.42a.2	ATATCGCTACTG	GGGGACTACVSGGGTATCTAAT	silty clay loam	Loam	Soil	NEON Soils	soil core QIITA Study 619
619.HI.20.42a.3	ATCTCTGGCATA	GGGGACTACVSGGGTATCTAAT	silty clay loam	Loam	Soil	NEON Soils	soil core QIITA Study 619
619.HI.20.43a.1	ATGGATACGCTC	GGGGACTACVSGGGTATCTAAT	silty clay loam	Loam	Soil	NEON Soils	soil core QIITA Study 619
619.HI.20.44a.2	CATATACTCGCA	GGGGACTACVSGGGTATCTAAT	silty clay loam	Loam	Soil	NEON Soils	soil core QIITA Study 619
619.HI.20.46a.1	ATGGCAGCTCTA	GGGGACTACVSGGGTATCTAAT	silty clay loam	Loam	Soil	NEON Soils	soil core QIITA Study 619
619.HI.20.46a.3	CACTCAACAGAC	GGGGACTACVSGGGTATCTAAT	silty clay loam	Loam	Soil	NEON Soils	soil core QIITA Study 619
619.HI.20.47a.1	CAGCTAGAACGC	GGGGACTACVSGGGTATCTAAT	silty clay loam	Loam	Soil	NEON Soils	soil core QIITA Study 619
619.HI.20.47a.2	CATATCGCAGTT	GGGGACTACVSGGGTATCTAAT	silty clay loam	Loam	Soil	NEON Soils	soil core QIITA Study 619
619.HI.20.48a.3	ATGGCGTGCACA	GGGGACTACVSGGGTATCTAAT	silty clay loam	Loam	Soil	NEON Soils	soil core QIITA Study 619
619.HI.20.51a.1	CATCGTATCAAC	GGGGACTACVSGGGTATCTAAT	silty clay loam	Loam	Soil	NEON Soils	soil core QIITA Study 619
619.HI.20.51a.2	ATACACGTGGCG	GGGGACTACVSGGGTATCTAAT	silty clay loam	Loam	Soil	NEON Soils	soil core QIITA Study 619
619.HI.20.52a.2	ATGTCACCGTGA	GGGGACTACVSGGGTATCTAAT	silty clay loam	Loam	Soil	NEON Soils	soil core QIITA Study 619
619.HI.20.54a.2	CATGGCTACACA	GGGGACTACVSGGGTATCTAAT	silty clay loam	Loam	Soil	NEON Soils	soil core QIITA Study 619
619.HI.20.54a.3	CGAAGACTGCTG	GGGGACTACVSGGGTATCTAAT	silty clay loam	Loam	Soil	NEON Soils	soil core QIITA Study 619
619.HI.20.55a.1	CGATCGAGTGTT	GGGGACTACVSGGGTATCTAAT	silty clay loam	Loam	Soil	NEON Soils	soil core QIITA Study 619
619.HI.20.55a.2	CGGAGTGTCTAT	GGGGACTACVSGGGTATCTAAT	silty clay loam	Loam	Soil	NEON Soils	soil core QIITA Study 619
619.HI.20.55a.3	CGTGACAATGTC	GGGGACTACVSGGGTATCTAAT	silty clay loam	Loam	Soil	NEON Soils	soil core QIITA Study 619
619.HI.20.56a.1	CTACTACAGGTG	GGGGACTACVSGGGTATCTAAT	silty clay loam	Loam	Soil	NEON Soils	soil core QIITA Study 619
619.HI.20.56a.2	CTCAGTATGCAG	GGGGACTACVSGGGTATCTAAT	silty clay loam	Loam	Soil	NEON Soils	soil core QIITA Study 619
619.HI.20.56a.3	CTGACACGACAG	GGGGACTACVSGGGTATCTAAT	silty clay loam	Loam	Soil	NEON Soils	soil core QIITA Study 619
619.HI.20.57a.1	CATGTAATGCTC	GGGGACTACVSGGGTATCTAAT	silty clay loam	Loam	Soil	NEON Soils	soil core QIITA Study 619
619.HI.20.57a.2	CGAATCGACACT	GGGGACTACVSGGGTATCTAAT	silty clay loam	Loam	Soil	NEON Soils	soil core QIITA Study 619
619.HI.20.57a.3	CGATGCACCAGA	GGGGACTACVSGGGTATCTAAT	silty clay loam	Loam	Soil	NEON Soils	soil core QIITA Study 619
619.HI.20.58a.1	CGGCGATGTACA	GGGGACTACVSGGGTATCTAAT	silty clay loam	Loam	Soil	NEON Soils	soil core QIITA Study 619
619.HI.20.58a.2	CGTGATCTCTCC	GGGGACTACVSGGGTATCTAAT	silty clay loam	Loam	Soil	NEON Soils	soil core QIITA Study 619
619.HI.20.58a.3	CTACTGATATCG	GGGGACTACVSGGGTATCTAAT	silty clay loam	Loam	Soil	NEON Soils	soil core QIITA Study 619
619.UT.15.14a	CGAGAGTTACGC	GGGGACTACVSGGGTATCTAAT	taylorsflat loam	Loam	Soil	NEON Soils	soil core QIITA Study 619
619.UT.15.16a	CGCAGACAGACT	GGGGACTACVSGGGTATCTAAT	taylorsflat loam	Loam	Soil	NEON Soils	soil core QIITA Study 619
619.UT.15.17a.1	CGTAGAACGTGC	GGGGACTACVSGGGTATCTAAT	taylorsflat loam	Loam	Soil	NEON Soils	soil core QIITA Study 619
619.UT.15.17a.2	CGTTACTAGAGC	GGGGACTACVSGGGTATCTAAT	taylorsflat loam	Loam	Soil	NEON Soils	soil core QIITA Study 619
619.UT.15.23a.1	CTAGGTCACTAG	GGGGACTACVSGGGTATCTAAT	taylorsflat loam	Loam	Soil	NEON Soils	soil core QIITA Study 619
619.UT.15.23a.2	CTCGATTAGATC	GGGGACTACVSGGGTATCTAAT	taylorsflat loam	Loam	Soil	NEON Soils	soil core QIITA Study 619
619.UT.15.24a	CTGGACTCATAG	GGGGACTACVSGGGTATCTAAT	taylorsflat loam	Loam	Soil	NEON Soils	soil core QIITA Study 619
619.UT.15.32a	CGAGCAGCACAT	GGGGACTACVSGGGTATCTAAT	taylorsflat loam	Loam	Soil	NEON Soils	soil core QIITA Study 619
619.UT.15.34a	CGCAGCGGTATA	GGGGACTACVSGGGTATCTAAT	taylorsflat loam	Loam	Soil	NEON Soils	soil core QIITA Study 619
619.UT.15.35a	CGTATCTGCGAA	GGGGACTACVSGGGTATCTAAT	taylorsflat loam	Loam	Soil	NEON Soils	soil core QIITA Study 619
619.UT.15.36a	CGTTATGTACAC	GGGGACTACVSGGGTATCTAAT	taylorsflat loam	Loam	Soil	NEON Soils	soil core QIITA Study 619
619.UT.15.37a	CTAGTCAGCTGA	GGGGACTACVSGGGTATCTAAT	taylorsflat loam	Loam	Soil	NEON Soils	soil core QIITA Study 619
619.UT.15.41	CTCGCACATATA	GGGGACTACVSGGGTATCTAAT	taylorsflat loam	Loam	Soil	NEON Soils	soil core QIITA Study 619
619.UT.15.42	CTGGAGCATGAC	GGGGACTACVSGGGTATCTAAT	taylorsflat loam	Loam	Soil	NEON Soils	soil core QIITA Study 619
619.UT.15.44	CGAGGCTCAGTA	GGGGACTACVSGGGTATCTAAT	taylorsflat loam	Loam	Soil	NEON Soils	soil core QIITA Study 619
619.UT.15.45	CGCATGAGGATC	GGGGACTACVSGGGTATCTAAT	taylorsflat loam	Loam	Soil	NEON Soils	soil core QIITA Study 619
619.UT.15.46	CGTATGCTGTAT	GGGGACTACVSGGGTATCTAAT	taylorsflat loam	Loam	Soil	NEON Soils	soil core QIITA Study 619
619.UT.15.47	CGTTCGCATAGA	GGGGACTACVSGGGTATCTAAT	taylorsflat loam	Loam	Soil	NEON Soils	soil core QIITA Study 619
619.UT.15.51a	GCTGTAGTATGC	GGGGACTACVSGGGTATCTAAT	taylorsflat loam	Loam	Soil	NEON Soils	soil core QIITA Study 619
619.UT.15.51a.1	GCTGTGTAGGAC	GGGGACTACVSGGGTATCTAAT	taylorsflat loam	Loam	Soil	NEON Soils	soil core QIITA Study 619
619.UT.15.51a.2	GGTCGTAGCGTA	GGGGACTACVSGGGTATCTAAT	taylorsflat loam	Loam	Soil	NEON Soils	soil core QIITA Study 619
619.UT.15.51a.3	GTATATCCGCAG	GGGGACTACVSGGGTATCTAAT	taylorsflat loam	Loam	Soil	NEON Soils	soil core QIITA Study 619
619.UT.15.52a	GGTCACTGACAG	GGGGACTACVSGGGTATCTAAT	taylorsflat loam	Loam	Soil	NEON Soils	soil core QIITA Study 619
619.UT.15.52a.1	GTCGTAGCCAGA	GGGGACTACVSGGGTATCTAAT	taylorsflat loam	Loam	Soil	NEON Soils	soil core QIITA Study 619
619.UT.15.52a.2	GTGATAGTGCCG	GGGGACTACVSGGGTATCTAAT	taylorsflat loam	Loam	Soil	NEON Soils	soil core QIITA Study 619
619.UT.15.52a.3	GTTGTATACTCG	GGGGACTACVSGGGTATCTAAT	taylorsflat loam	Loam	Soil	NEON Soils	soil core QIITA Study 619
619.UT.15.53a	GTAGTGTCTAGC	GGGGACTACVSGGGTATCTAAT	taylorsflat loam	Loam	Soil	NEON Soils	soil core QIITA Study 619
619.UT.15.53a.1	TACGGTATGTCT	GGGGACTACVSGGGTATCTAAT	taylorsflat loam	Loam	Soil	NEON Soils	soil core QIITA Study 619
619.UT.15.53a.2	TAGCACACCTAT	GGGGACTACVSGGGTATCTAAT	taylorsflat loam	Loam	Soil	NEON Soils	soil core QIITA Study 619
619.UT.15.53a.3	GCTTACATCGAG	GGGGACTACVSGGGTATCTAAT	taylorsflat loam	Loam	Soil	NEON Soils	soil core QIITA Study 619
619.UT.15.54a	GTCGCTGTCTTC	GGGGACTACVSGGGTATCTAAT	taylorsflat loam	Loam	Soil	NEON Soils	soil core QIITA Study 619
619.UT.15.54a.1	GGTGCGTGTATG	GGGGACTACVSGGGTATCTAAT	taylorsflat loam	Loam	Soil	NEON Soils	soil core QIITA Study 619
619.UT.15.54a.2	GTATCCATGCGA	GGGGACTACVSGGGTATCTAAT	taylorsflat loam	Loam	Soil	NEON Soils	soil core QIITA Study 619
619.UT.15.54a.3	GTCGTGTGTCAA	GGGGACTACVSGGGTATCTAAT	taylorsflat loam	Loam	Soil	NEON Soils	soil core QIITA Study 619
619.UT.15.55a	GTGAGGTCGCTA	GGGGACTACVSGGGTATCTAAT	taylorsflat loam	Loam	Soil	NEON Soils	soil core QIITA Study 619
619.UT.15.55a.1	GTGCAATCGACG	GGGGACTACVSGGGTATCTAAT	taylorsflat loam	Loam	Soil	NEON Soils	soil core QIITA Study 619
619.UT.15.55a.2	TAACAGTCGCTG	GGGGACTACVSGGGTATCTAAT	taylorsflat loam	Loam	Soil	NEON Soils	soil core QIITA Study 619
619.UT.15.55a.3	TACGTGTACGTG	GGGGACTACVSGGGTATCTAAT	taylorsflat loam	Loam	Soil	NEON Soils	soil core QIITA Study 619
619.UT.15.56a	GTTGACGACAGC	GGGGACTACVSGGGTATCTAAT	taylorsflat loam	Loam	Soil	NEON Soils	soil core QIITA Study 619
619.UT.15.56a.1	TAGCATCGTGGT	GGGGACTACVSGGGTATCTAAT	taylorsflat loam	Loam	Soil	NEON Soils	soil core QIITA Study 619
619.UT.15.56a.2	GCTTCATAGTGT	GGGGACTACVSGGGTATCTAAT	taylorsflat loam	Loam	Soil	NEON Soils	soil core QIITA Study 619
619.UT.15.56a.3	GTACAAGAGTGA	GGGGACTACVSGGGTATCTAAT	taylorsflat loam	Loam	Soil	NEON Soils	soil core QIITA Study 619
619.UT.15.57a	TACGCGCTGAGA	GGGGACTACVSGGGTATCTAAT	taylorsflat loam	Loam	Soil	NEON Soils	soil core QIITA Study 619
619.UT.15.57a.1	GTATGACTGGCT	GGGGACTACVSGGGTATCTAAT	taylorsflat loam	Loam	Soil	NEON Soils	soil core QIITA Study 619
619.UT.15.57a.2	GTCTACACACAT	GGGGACTACVSGGGTATCTAAT	taylorsflat loam	Loam	Soil	NEON Soils	soil core QIITA Study 619
619.UT.15.57a.3	GTGCACATTATC	GGGGACTACVSGGGTATCTAAT	taylorsflat loam	Loam	Soil	NEON Soils	soil core QIITA Study 619
619.UT.15.58a	TAGATCCTCGAT	GGGGACTACVSGGGTATCTAAT	taylorsflat loam	Loam	Soil	NEON Soils	soil core QIITA Study 619
619.UT.15.58a.1	TAACTCTGATGC	GGGGACTACVSGGGTATCTAAT	taylorsflat loam	Loam	Soil	NEON Soils	soil core QIITA Study 619
619.UT.15.58a.2	TACTAATCTGCG	GGGGACTACVSGGGTATCTAAT	taylorsflat loam	Loam	Soil	NEON Soils	soil core QIITA Study 619
619.UT.15.58a.3	TAGCCTCTCTGC	GGGGACTACVSGGGTATCTAAT	taylorsflat loam	Loam	Soil	NEON Soils	soil core QIITA Study 619
1684.56.CA.RightFrontPaw	AACGCACGCTAG	GTGCCAGCMGCCGCGGTAA	Dog	sebum	Canine Associated	Ultra-high-throughput microbial community analysis on the Illumina HiSeq and MiSeq platforms	Canine Skin
1684.56.CA.LeftBackPaw	ACACTGTTCATG	GTGCCAGCMGCCGCGGTAA	Dog	sebum	Canine Associated	Ultra-high-throughput microbial community analysis on the Illumina HiSeq and MiSeq platforms	Canine Skin
1684.56.CA.RightBackPaw	ACCAGACGATGC	GTGCCAGCMGCCGCGGTAA	Dog	sebum	Canine Associated	Ultra-high-throughput microbial community analysis on the Illumina HiSeq and MiSeq platforms	Canine Skin
1684.56.CA.Forehead	ACGCTCATGGAT	GTGCCAGCMGCCGCGGTAA	Dog Skin	sebum	Canine Associated	Ultra-high-throughput microbial community analysis on the Illumina HiSeq and MiSeq platforms	Canine Skin
1684.56.CA.Mouth	ACTCACGGTATG	GTGCCAGCMGCCGCGGTAA	Dog Saliva	saliva	Canine Associated	Ultra-high-throughput microbial community analysis on the Illumina HiSeq and MiSeq platforms	Canine Mouth
1684.56.CA.Stool	AGACCGTCAGAC	GTGCCAGCMGCCGCGGTAA	Dog Feces	feces	Canine Associated	Ultra-high-throughput microbial community analysis on the Illumina HiSeq and MiSeq platforms	Canine Feces
1684.59.HA.LeftPalm	AGCACGAGCCTA	GTGCCAGCMGCCGCGGTAA	Human Skin	sebum	Human Associated	Ultra-high-throughput microbial community analysis on the Illumina HiSeq and MiSeq platforms	Human Skin
1684.59.HB.LeftPalm	ACGGATCGTCAG	GTGCCAGCMGCCGCGGTAA	Human Skin	sebum	Human Associated	Ultra-high-throughput microbial community analysis on the Illumina HiSeq and MiSeq platforms	Human Skin
1684.59.HA.RightPalm	AGCTGACTAGTC	GTGCCAGCMGCCGCGGTAA	Human Skin	sebum	Human Associated	Ultra-high-throughput microbial community analysis on the Illumina HiSeq and MiSeq platforms	Human Skin
1684.59.HB.RightPalm	ACTCAGATACTC	GTGCCAGCMGCCGCGGTAA	Human Skin	sebum	Human Associated	Ultra-high-throughput microbial community analysis on the Illumina HiSeq and MiSeq platforms	Human Skin
1684.59.HA.Forehead	AACTCGTCGATG	GTGCCAGCMGCCGCGGTAA	Human Skin	sebum	Human Associated	Ultra-high-throughput microbial community analysis on the Illumina HiSeq and MiSeq platforms	Human Skin
1684.59.HB.Forehead	AGACGTGCACTG	GTGCCAGCMGCCGCGGTAA	Human Skin	sebum	Human Associated	Ultra-high-throughput microbial community analysis on the Illumina HiSeq and MiSeq platforms	Human Skin
1684.59.HA.Mouth	ACAGACCACTCA	GTGCCAGCMGCCGCGGTAA	Human Saliva	saliva	Human Associated	Ultra-high-throughput microbial community analysis on the Illumina HiSeq and MiSeq platforms	Human Mouth
1684.59.HB.Mouth	AGCAGCACTTGT	GTGCCAGCMGCCGCGGTAA	Human Saliva	saliva	Human Associated	Ultra-high-throughput microbial community analysis on the Illumina HiSeq and MiSeq platforms	Human Mouth
1684.59.HA.Stool	ACCAGCGACTAG	GTGCCAGCMGCCGCGGTAA	Human Feces	feces	Human Associated	Ultra-high-throughput microbial community analysis on the Illumina HiSeq and MiSeq platforms	Human Stool
1684.59.HB.Stool	AGCTTGACAGCT	GTGCCAGCMGCCGCGGTAA	Human Feces	feces	Human Associated	Ultra-high-throughput microbial community analysis on the Illumina HiSeq and MiSeq platforms	Human Stool
1036.P.N.7.2.s.4.1.sequences	ACTCTAGCCGGT	GTGCCAGCMGCCGCGGTAA	permafrost	permafrost	Permafrost	Geochemical landscapes	soil metagenome P_N_7_2
1036.P.N.7.1.s.4.1.sequences	GCCGTAAACTTG	GTGCCAGCMGCCGCGGTAA	permafrost	permafrost	Permafrost	Geochemical landscapes	soil metagenome P_N_7_1
1036.P.N.21.2.s.4.1.sequences	GTGTTCCCAGAA	GTGCCAGCMGCCGCGGTAA	permafrost	permafrost	Permafrost	Geochemical landscapes	soil metagenome P_N_21_2
1036.P.N.21.1.s.4.1.sequences	TGGTTGGTTACG	GTGCCAGCMGCCGCGGTAA	permafrost	permafrost	Permafrost	Geochemical landscapes	soil metagenome P_N_21_1
1036.P.N.2.2.s.4.1.sequences	GCCGTCTCGTAA	GTGCCAGCMGCCGCGGTAA	permafrost	permafrost	Permafrost	Geochemical landscapes	soil metagenome P_N_2_2
1036.P.N.2.1.s.4.1.sequences	TTCCTAGGCCAG	GTGCCAGCMGCCGCGGTAA	permafrost	permafrost	Permafrost	Geochemical landscapes	soil metagenome P_N_2_1
1036.P.N.14.2.s.4.1.sequences	GGTTCCATTAGG	GTGCCAGCMGCCGCGGTAA	permafrost	permafrost	Permafrost	Geochemical landscapes	soil metagenome P_N_14_2
1036.P.N.14.1.s.4.1.sequences	GGATAGCCAAGG	GTGCCAGCMGCCGCGGTAA	permafrost	permafrost	Permafrost	Geochemical landscapes	soil metagenome P_N_14_1
1036.P.C.7.2.s.4.1.sequences	GACTTCATGCGA	GTGCCAGCMGCCGCGGTAA	permafrost	permafrost	Permafrost	Geochemical landscapes	soil metagenome P_C_7_2
1036.P.C.7.1.s.4.1.sequences	GCATCAGAGTTA	GTGCCAGCMGCCGCGGTAA	permafrost	permafrost	Permafrost	Geochemical landscapes	soil metagenome P_C_7_1
1036.P.C.21.2.s.4.1.sequences	CGATAGGCCTTA	GTGCCAGCMGCCGCGGTAA	permafrost	permafrost	Permafrost	Geochemical landscapes	soil metagenome P_C_21_2
1036.P.C.21.1.s.4.1.sequences	GCAGATTTCCAG	GTGCCAGCMGCCGCGGTAA	permafrost	permafrost	Permafrost	Geochemical landscapes	soil metagenome P_C_21_1
1036.P.C.2.2.s.4.1.sequences	TTCTGAGAGGTA	GTGCCAGCMGCCGCGGTAA	permafrost	permafrost	Permafrost	Geochemical landscapes	soil metagenome P_C_2_2
1036.P.C.2.1.s.4.1.sequences	CGTAGGTAGAGG	GTGCCAGCMGCCGCGGTAA	permafrost	permafrost	Permafrost	Geochemical landscapes	soil metagenome P_C_2_1
1036.P.C.14.2.s.4.1.sequences	CTGGGTATCTCG	GTGCCAGCMGCCGCGGTAA	permafrost	permafrost	Permafrost	Geochemical landscapes	soil metagenome P_C_14_2
1036.P.C.14.1.s.4.1.sequences	ATTAAGCCTGGA	GTGCCAGCMGCCGCGGTAA	permafrost	permafrost	Permafrost	Geochemical landscapes	soil metagenome P_C_14_1
1036.P.C.0.2.s.4.1.sequences	AGGGTGACTTTA	GTGCCAGCMGCCGCGGTAA	permafrost	permafrost	Permafrost	Geochemical landscapes	soil metagenome P_C_0_2
1036.P.C.0.1.s.4.1.sequences	GTCGAATTTGCG	GTGCCAGCMGCCGCGGTAA	permafrost	permafrost	Permafrost	Geochemical landscapes	soil metagenome P_C_0_1
1036.P.Ac.7.2.s.4.1.sequences	ATCCCTACGGAA	GTGCCAGCMGCCGCGGTAA	permafrost	permafrost	Permafrost	Geochemical landscapes	soil metagenome P_Ac_7_2
1036.P.Ac.7.1.s.4.1.sequences	ATTTAGGACGAC	GTGCCAGCMGCCGCGGTAA	permafrost	permafrost	Permafrost	Geochemical landscapes	soil metagenome P_Ac_7_1
1036.P.Ac.21.2.s.4.1.sequences	GACTACCCGTTG	GTGCCAGCMGCCGCGGTAA	permafrost	permafrost	Permafrost	Geochemical landscapes	soil metagenome P_Ac_21_2
1036.P.Ac.21.1.s.4.1.sequences	TGGCTTTCTATC	GTGCCAGCMGCCGCGGTAA	permafrost	permafrost	Permafrost	Geochemical landscapes	soil metagenome P_Ac_21_1
1036.P.Ac.2.2.s.4.1.sequences	CTATCATCCTCA	GTGCCAGCMGCCGCGGTAA	permafrost	permafrost	Permafrost	Geochemical landscapes	soil metagenome P_Ac_2_2
1036.P.Ac.2.1.s.4.1.sequences	ATTGTTCCTACC	GTGCCAGCMGCCGCGGTAA	permafrost	permafrost	Permafrost	Geochemical landscapes	soil metagenome P_Ac_2_1
1036.P.Ac.14.2.s.4.1.sequences	GCCTGTCTGCAA	GTGCCAGCMGCCGCGGTAA	permafrost	permafrost	Permafrost	Geochemical landscapes	soil metagenome P_Ac_14_2
1036.P.Ac.14.1.s.4.1.sequences	GTGGTCATCGTA	GTGCCAGCMGCCGCGGTAA	permafrost	permafrost	Permafrost	Geochemical landscapes	soil metagenome P_Ac_14_1
1036.B.N.7.2.s.4.1.sequences	GTAGGTGCTTAC	GTGCCAGCMGCCGCGGTAA	bog	bog	Bog	Geochemical landscapes	soil metagenome B_N_7_2
1036.B.N.7.1.s.4.1.sequences	GATCTCTGGGTA	GTGCCAGCMGCCGCGGTAA	bog	bog	Bog	Geochemical landscapes	soil metagenome B_N_7_1
1036.B.N.21.2.s.4.1.sequences	CCTGTCCTATCT	GTGCCAGCMGCCGCGGTAA	bog	bog	Bog	Geochemical landscapes	soil metagenome B_N_21_2
1036.B.N.21.1.s.4.1.sequences	GTAATGCGTAAC	GTGCCAGCMGCCGCGGTAA	bog	bog	Bog	Geochemical landscapes	soil metagenome B_N_21_1
1036.B.N.2.2.s.4.1.sequences	AACTTTCAGGAG	GTGCCAGCMGCCGCGGTAA	bog	bog	Bog	Geochemical landscapes	soil metagenome B_N_2_2
1036.B.N.2.1.s.4.1.sequences	CGAGCTGTTACC	GTGCCAGCMGCCGCGGTAA	bog	bog	Bog	Geochemical landscapes	soil metagenome B_N_2_1
1036.B.N.14.2.s.4.1.sequences	GAACGGGACGTA	GTGCCAGCMGCCGCGGTAA	bog	bog	Bog	Geochemical landscapes	soil metagenome B_N_14_2
1036.B.N.14.1.s.4.1.sequences	AGGTCCAAATCA	GTGCCAGCMGCCGCGGTAA	bog	bog	Bog	Geochemical landscapes	soil metagenome B_N_14_1
1036.B.C.7.2.s.4.1.sequences	CTCGTGAATGAC	GTGCCAGCMGCCGCGGTAA	bog	bog	Bog	Geochemical landscapes	soil metagenome B_C_7_2
1036.B.C.7.1.s.4.1.sequences	TACACAAGTCGC	GTGCCAGCMGCCGCGGTAA	bog	bog	Bog	Geochemical landscapes	soil metagenome B_C_7_1
1036.B.C.21.2.s.4.1.sequences	CGCATTTGGATG	GTGCCAGCMGCCGCGGTAA	bog	bog	Bog	Geochemical landscapes	soil metagenome B_C_21_2
1036.B.C.21.1.s.4.1.sequences	CATCATACGGGT	GTGCCAGCMGCCGCGGTAA	bog	bog	Bog	Geochemical landscapes	soil metagenome B_C_21_1
1036.B.C.2.2.s.4.1.sequences	CCAGATATAGCA	GTGCCAGCMGCCGCGGTAA	bog	bog	Bog	Geochemical landscapes	soil metagenome B_C_2_2
1036.B.C.2.1.s.4.1.sequences	TATCACCGGCAC	GTGCCAGCMGCCGCGGTAA	bog	bog	Bog	Geochemical landscapes	soil metagenome B_C_2_1
1036.B.C.14.2.s.4.1.sequences	TGCACGTGATAA	GTGCCAGCMGCCGCGGTAA	bog	bog	Bog	Geochemical landscapes	soil metagenome B_C_14_2
1036.B.C.14.1.s.4.1.sequences	CAACACATGCTG	GTGCCAGCMGCCGCGGTAA	bog	bog	Bog	Geochemical landscapes	soil metagenome B_C_14_1
722.TRRsed3.1.s.1.1.sequence	TGTGGT	GTGCCAGCMGCCGCGGTAA	TRRsed3	sediment	Sediment	Global patterns of 16S rRNA diversity at a depth of millions of sequences per sample	Tijuana River Reserve, depth 3
722.TRRsed3.2.s.2.1.sequence	TGTGGT	GTGCCAGCMGCCGCGGTAA	TRRsed3	sediment	Sediment	Global patterns of 16S rRNA diversity at a depth of millions of sequences per sample	Tijuana River Reserve, depth 3
722.TRRsed3.3.s.3.1.sequence	TGTGGT	GTGCCAGCMGCCGCGGTAA	TRRsed3	sediment	Sediment	Global patterns of 16S rRNA diversity at a depth of millions of sequences per sample	Tijuana River Reserve, depth 3
722.TRRsed3.4.s.4.1.sequence	TGTGGT	GTGCCAGCMGCCGCGGTAA	TRRsed3	sediment	Sediment	Global patterns of 16S rRNA diversity at a depth of millions of sequences per sample	Tijuana River Reserve, depth 3
722.TRRsed3.5.s.6.1.sequence	TGTGGT	GTGCCAGCMGCCGCGGTAA	TRRsed3	sediment	Sediment	Global patterns of 16S rRNA diversity at a depth of millions of sequences per sample	Tijuana River Reserve, depth 3
722.TRRsed3.6.s.7.1.sequence	TGTGGT	GTGCCAGCMGCCGCGGTAA	TRRsed3	sediment	Sediment	Global patterns of 16S rRNA diversity at a depth of millions of sequences per sample	Tijuana River Reserve, depth 3
722.TRRsed3.7.s.8.1.sequence	TGTGGT	GTGCCAGCMGCCGCGGTAA	TRRsed3	sediment	Sediment	Global patterns of 16S rRNA diversity at a depth of millions of sequences per sample	Tijuana River Reserve, depth 3
722.TRRsed2.1.s.1.1.sequence	GAATGT	GTGCCAGCMGCCGCGGTAA	TRRsed2	sediment	Sediment	Global patterns of 16S rRNA diversity at a depth of millions of sequences per sample	Tijuana River Reserve, depth 2
722.TRRsed2.2.s.2.1.sequence	GAATGT	GTGCCAGCMGCCGCGGTAA	TRRsed2	sediment	Sediment	Global patterns of 16S rRNA diversity at a depth of millions of sequences per sample	Tijuana River Reserve, depth 2
722.TRRsed2.3.s.3.1.sequence	GAATGT	GTGCCAGCMGCCGCGGTAA	TRRsed2	sediment	Sediment	Global patterns of 16S rRNA diversity at a depth of millions of sequences per sample	Tijuana River Reserve, depth 2
722.TRRsed2.4.s.4.1.sequence	GAATGT	GTGCCAGCMGCCGCGGTAA	TRRsed2	sediment	Sediment	Global patterns of 16S rRNA diversity at a depth of millions of sequences per sample	Tijuana River Reserve, depth 2
722.TRRsed2.5.s.6.1.sequence	GAATGT	GTGCCAGCMGCCGCGGTAA	TRRsed2	sediment	Sediment	Global patterns of 16S rRNA diversity at a depth of millions of sequences per sample	Tijuana River Reserve, depth 2
722.TRRsed2.6.s.7.1.sequence	GAATGT	GTGCCAGCMGCCGCGGTAA	TRRsed2	sediment	Sediment	Global patterns of 16S rRNA diversity at a depth of millions of sequences per sample	Tijuana River Reserve, depth 2
722.TRRsed2.7.s.8.1.sequence	GAATGT	GTGCCAGCMGCCGCGGTAA	TRRsed2	sediment	Sediment	Global patterns of 16S rRNA diversity at a depth of millions of sequences per sample	Tijuana River Reserve, depth 2
722.TRRsed1.1.s.1.1.sequence	ACATGT	GTGCCAGCMGCCGCGGTAA	TRRsed1	sediment	Sediment	Global patterns of 16S rRNA diversity at a depth of millions of sequences per sample	Tijuana River Reserve, depth 1
722.TRRsed1.2.s.2.1.sequence	ACATGT	GTGCCAGCMGCCGCGGTAA	TRRsed1	sediment	Sediment	Global patterns of 16S rRNA diversity at a depth of millions of sequences per sample	Tijuana River Reserve, depth 1
722.TRRsed1.3.s.3.1.sequence	ACATGT	GTGCCAGCMGCCGCGGTAA	TRRsed1	sediment	Sediment	Global patterns of 16S rRNA diversity at a depth of millions of sequences per sample	Tijuana River Reserve, depth 1
722.TRRsed1.4.s.4.1.sequence	ACATGT	GTGCCAGCMGCCGCGGTAA	TRRsed1	sediment	Sediment	Global patterns of 16S rRNA diversity at a depth of millions of sequences per sample	Tijuana River Reserve, depth 1
722.TRRsed1.5.s.6.1.sequence	ACATGT	GTGCCAGCMGCCGCGGTAA	TRRsed1	sediment	Sediment	Global patterns of 16S rRNA diversity at a depth of millions of sequences per sample	Tijuana River Reserve, depth 1
722.TRRsed1.6.s.7.1.sequence	ACATGT	GTGCCAGCMGCCGCGGTAA	TRRsed1	sediment	Sediment	Global patterns of 16S rRNA diversity at a depth of millions of sequences per sample	Tijuana River Reserve, depth 1
722.TRRsed1.7.s.8.1.sequence	ACATGT	GTGCCAGCMGCCGCGGTAA	TRRsed1	sediment	Sediment	Global patterns of 16S rRNA diversity at a depth of millions of sequences per sample	Tijuana River Reserve, depth 1
722.SLEpi20M.1.s.1.1.sequence	CTCTGT	GTGCCAGCMGCCGCGGTAA	SLEpi20M	Fresh water	Fresh water	Global patterns of 16S rRNA diversity at a depth of millions of sequences per sample	SLEpi20M
722.SLEpi20M.2.s.2.1.sequence	CTCTGT	GTGCCAGCMGCCGCGGTAA	SLEpi20M	Fresh water	Fresh water	Global patterns of 16S rRNA diversity at a depth of millions of sequences per sample	SLEpi20M
722.SLEpi20M.3.s.3.1.sequence	CTCTGT	GTGCCAGCMGCCGCGGTAA	SLEpi20M	Fresh water	Fresh water	Global patterns of 16S rRNA diversity at a depth of millions of sequences per sample	SLEpi20M
722.SLEpi20M.4.s.4.1.sequence	CTCTGT	GTGCCAGCMGCCGCGGTAA	SLEpi20M	Fresh water	Fresh water	Global patterns of 16S rRNA diversity at a depth of millions of sequences per sample	SLEpi20M
722.SLEpi20M.5.s.6.1.sequence	CTCTGT	GTGCCAGCMGCCGCGGTAA	SLEpi20M	Fresh water	Fresh water	Global patterns of 16S rRNA diversity at a depth of millions of sequences per sample	SLEpi20M
722.SLEpi20M.6.s.7.1.sequence	CTCTGT	GTGCCAGCMGCCGCGGTAA	SLEpi20M	Fresh water	Fresh water	Global patterns of 16S rRNA diversity at a depth of millions of sequences per sample	SLEpi20M
722.SLEpi20M.7.s.8.1.sequence	CTCTGT	GTGCCAGCMGCCGCGGTAA	SLEpi20M	Fresh water	Fresh water	Global patterns of 16S rRNA diversity at a depth of millions of sequences per sample	SLEpi20M
722.SV1.7.s.8.1.sequence	ACAGTT	GTGCCAGCMGCCGCGGTAA	SV1	Soil	Soil	Global patterns of 16S rRNA diversity at a depth of millions of sequences per sample	Sevilleta New Mexico, desert scrub, pH 8.9
722.SV1.6.s.7.1.sequence	ACAGTT	GTGCCAGCMGCCGCGGTAA	SV1	Soil	Soil	Global patterns of 16S rRNA diversity at a depth of millions of sequences per sample	Sevilleta New Mexico, desert scrub, pH 8.8
722.SV1.5.s.6.1.sequence	ACAGTT	GTGCCAGCMGCCGCGGTAA	SV1	Soil	Soil	Global patterns of 16S rRNA diversity at a depth of millions of sequences per sample	Sevilleta New Mexico, desert scrub, pH 8.7
722.SV1.4.s.4.1.sequence	ACAGTT	GTGCCAGCMGCCGCGGTAA	SV1	Soil	Soil	Global patterns of 16S rRNA diversity at a depth of millions of sequences per sample	Sevilleta New Mexico, desert scrub, pH 8.6
722.SV1.3.s.3.1.sequence	ACAGTT	GTGCCAGCMGCCGCGGTAA	SV1	Soil	Soil	Global patterns of 16S rRNA diversity at a depth of millions of sequences per sample	Sevilleta New Mexico, desert scrub, pH 8.5
722.SV1.2.s.2.1.sequence	ACAGTT	GTGCCAGCMGCCGCGGTAA	SV1	Soil	Soil	Global patterns of 16S rRNA diversity at a depth of millions of sequences per sample	Sevilleta New Mexico, desert scrub, pH 8.4
722.SV1.1.s.1.1.sequence	ACAGTT	GTGCCAGCMGCCGCGGTAA	SV1	Soil	Soil	Global patterns of 16S rRNA diversity at a depth of millions of sequences per sample	Sevilleta New Mexico, desert scrub, pH 8.3
722.NP5.1.s.1.1.sequence	TCATGT	GTGCCAGCMGCCGCGGTAA	NP5	sea water	Salt Water	Global patterns of 16S rRNA diversity at a depth of millions of sequences per sample	Newport Pier, CA surface water, Time 3
722.NP5.2.s.2.1.sequence	TCATGT	GTGCCAGCMGCCGCGGTAA	NP5	sea water	Salt Water	Global patterns of 16S rRNA diversity at a depth of millions of sequences per sample	Newport Pier, CA surface water, Time 3
722.NP5.3.s.3.1.sequence	TCATGT	GTGCCAGCMGCCGCGGTAA	NP5	sea water	Salt Water	Global patterns of 16S rRNA diversity at a depth of millions of sequences per sample	Newport Pier, CA surface water, Time 3
722.NP5.4.s.4.1.sequence	TCATGT	GTGCCAGCMGCCGCGGTAA	NP5	sea water	Salt Water	Global patterns of 16S rRNA diversity at a depth of millions of sequences per sample	Newport Pier, CA surface water, Time 3
722.NP5.5.s.6.1.sequence	TCATGT	GTGCCAGCMGCCGCGGTAA	NP5	sea water	Salt Water	Global patterns of 16S rRNA diversity at a depth of millions of sequences per sample	Newport Pier, CA surface water, Time 3
722.NP5.6.s.7.1.sequence	TCATGT	GTGCCAGCMGCCGCGGTAA	NP5	sea water	Salt Water	Global patterns of 16S rRNA diversity at a depth of millions of sequences per sample	Newport Pier, CA surface water, Time 3
722.NP5.7.s.8.1.sequence	TCATGT	GTGCCAGCMGCCGCGGTAA	NP5	sea water	Salt Water	Global patterns of 16S rRNA diversity at a depth of millions of sequences per sample	Newport Pier, CA surface water, Time 3
722.NP3.1.s.1.1.sequence	TGATGT	GTGCCAGCMGCCGCGGTAA	NP3	sea water	Salt Water	Global patterns of 16S rRNA diversity at a depth of millions of sequences per sample	Newport Pier, CA surface water, Time 2
722.NP3.2.s.2.1.sequence	TGATGT	GTGCCAGCMGCCGCGGTAA	NP3	sea water	Salt Water	Global patterns of 16S rRNA diversity at a depth of millions of sequences per sample	Newport Pier, CA surface water, Time 2
722.NP3.3.s.3.1.sequence	TGATGT	GTGCCAGCMGCCGCGGTAA	NP3	sea water	Salt Water	Global patterns of 16S rRNA diversity at a depth of millions of sequences per sample	Newport Pier, CA surface water, Time 2
722.NP3.4.s.4.1.sequence	TGATGT	GTGCCAGCMGCCGCGGTAA	NP3	sea water	Salt Water	Global patterns of 16S rRNA diversity at a depth of millions of sequences per sample	Newport Pier, CA surface water, Time 2
722.NP3.5.s.6.1.sequence	TGATGT	GTGCCAGCMGCCGCGGTAA	NP3	sea water	Salt Water	Global patterns of 16S rRNA diversity at a depth of millions of sequences per sample	Newport Pier, CA surface water, Time 2
722.NP3.6.s.7.1.sequence	TGATGT	GTGCCAGCMGCCGCGGTAA	NP3	sea water	Salt Water	Global patterns of 16S rRNA diversity at a depth of millions of sequences per sample	Newport Pier, CA surface water, Time 2
722.NP3.7.s.8.1.sequence	TGATGT	GTGCCAGCMGCCGCGGTAA	NP3	sea water	Salt Water	Global patterns of 16S rRNA diversity at a depth of millions of sequences per sample	Newport Pier, CA surface water, Time 2
722.NP2.1.s.1.1.sequence	AACTGT	GTGCCAGCMGCCGCGGTAA	NP2	sea water	Salt Water	Global patterns of 16S rRNA diversity at a depth of millions of sequences per sample	Newport Pier, CA surface water, Time 1
722.NP2.2.s.2.1.sequence	AACTGT	GTGCCAGCMGCCGCGGTAA	NP2	sea water	Salt Water	Global patterns of 16S rRNA diversity at a depth of millions of sequences per sample	Newport Pier, CA surface water, Time 1
722.NP2.3.s.3.1.sequence	AACTGT	GTGCCAGCMGCCGCGGTAA	NP2	sea water	Salt Water	Global patterns of 16S rRNA diversity at a depth of millions of sequences per sample	Newport Pier, CA surface water, Time 1
722.NP2.4.s.4.1.sequence	AACTGT	GTGCCAGCMGCCGCGGTAA	NP2	sea water	Salt Water	Global patterns of 16S rRNA diversity at a depth of millions of sequences per sample	Newport Pier, CA surface water, Time 1
722.NP2.5.s.6.1.sequence	AACTGT	GTGCCAGCMGCCGCGGTAA	NP2	sea water	Salt Water	Global patterns of 16S rRNA diversity at a depth of millions of sequences per sample	Newport Pier, CA surface water, Time 1
722.NP2.6.s.7.1.sequence	AACTGT	GTGCCAGCMGCCGCGGTAA	NP2	sea water	Salt Water	Global patterns of 16S rRNA diversity at a depth of millions of sequences per sample	Newport Pier, CA surface water, Time 1
722.NP2.7.s.8.1.sequence	AACTGT	GTGCCAGCMGCCGCGGTAA	NP2	sea water	Salt Water	Global patterns of 16S rRNA diversity at a depth of millions of sequences per sample	Newport Pier, CA surface water, Time 1
722.LMEpi24M.1.s.1.1.sequence	CAGTGT	GTGCCAGCMGCCGCGGTAA	LMEpi24M	Fresh water	Fresh water	Global patterns of 16S rRNA diversity at a depth of millions of sequences per sample	Lake Mendota Minnesota, 24 meter epilimnion
722.LMEpi24M.2.s.2.1.sequence	CAGTGT	GTGCCAGCMGCCGCGGTAA	LMEpi24M	Fresh water	Fresh water	Global patterns of 16S rRNA diversity at a depth of millions of sequences per sample	Lake Mendota Minnesota, 24 meter epilimnion
722.LMEpi24M.3.s.3.1.sequence	CAGTGT	GTGCCAGCMGCCGCGGTAA	LMEpi24M	Fresh water	Fresh water	Global patterns of 16S rRNA diversity at a depth of millions of sequences per sample	Lake Mendota Minnesota, 24 meter epilimnion
722.LMEpi24M.4.s.4.1.sequence	CAGTGT	GTGCCAGCMGCCGCGGTAA	LMEpi24M	Fresh water	Fresh water	Global patterns of 16S rRNA diversity at a depth of millions of sequences per sample	Lake Mendota Minnesota, 24 meter epilimnion
722.LMEpi24M.5.s.6.1.sequence	CAGTGT	GTGCCAGCMGCCGCGGTAA	LMEpi24M	Fresh water	Fresh water	Global patterns of 16S rRNA diversity at a depth of millions of sequences per sample	Lake Mendota Minnesota, 24 meter epilimnion
722.LMEpi24M.6.s.7.1.sequence	CAGTGT	GTGCCAGCMGCCGCGGTAA	LMEpi24M	Fresh water	Fresh water	Global patterns of 16S rRNA diversity at a depth of millions of sequences per sample	Lake Mendota Minnesota, 24 meter epilimnion
722.LMEpi24M.7.s.8.1.sequence	CAGTGT	GTGCCAGCMGCCGCGGTAA	LMEpi24M	Fresh water	Fresh water	Global patterns of 16S rRNA diversity at a depth of millions of sequences per sample	Lake Mendota Minnesota, 24 meter epilimnion
722.CC1.1.s.1.1.sequence	CGAGTT	GTGCCAGCMGCCGCGGTAA	CC1	Soil	Soil	Global patterns of 16S rRNA diversity at a depth of millions of sequences per sample	Cedar Creek Minnesota, grassland, pH 6.1
722.CC1.2.s.2.1.sequence	CGAGTT	GTGCCAGCMGCCGCGGTAA	CC1	Soil	Soil	Global patterns of 16S rRNA diversity at a depth of millions of sequences per sample	Cedar Creek Minnesota, grassland, pH 6.1
722.CC1.3.s.3.1.sequence	CGAGTT	GTGCCAGCMGCCGCGGTAA	CC1	Soil	Soil	Global patterns of 16S rRNA diversity at a depth of millions of sequences per sample	Cedar Creek Minnesota, grassland, pH 6.1
722.CC1.4.s.4.1.sequence	CGAGTT	GTGCCAGCMGCCGCGGTAA	CC1	Soil	Soil	Global patterns of 16S rRNA diversity at a depth of millions of sequences per sample	Cedar Creek Minnesota, grassland, pH 6.1
722.CC1.5.s.6.1.sequence	CGAGTT	GTGCCAGCMGCCGCGGTAA	CC1	Soil	Soil	Global patterns of 16S rRNA diversity at a depth of millions of sequences per sample	Cedar Creek Minnesota, grassland, pH 6.1
722.CC1.6.s.7.1.sequence	CGAGTT	GTGCCAGCMGCCGCGGTAA	CC1	Soil	Soil	Global patterns of 16S rRNA diversity at a depth of millions of sequences per sample	Cedar Creek Minnesota, grassland, pH 6.1
722.CC1.7.s.8.1.sequence	CGAGTT	GTGCCAGCMGCCGCGGTAA	CC1	Soil	Soil	Global patterns of 16S rRNA diversity at a depth of millions of sequences per sample	Cedar Creek Minnesota, grassland, pH 6.1
722.CL3.1.s.1.1.sequence	TGCGTT	GTGCCAGCMGCCGCGGTAA	CL3	Soil	Soil	Global patterns of 16S rRNA diversity at a depth of millions of sequences per sample	Calhoun South Carolina Pine soil, pH 4.9
722.CL3.2.s.2.1.sequence	TGCGTT	GTGCCAGCMGCCGCGGTAA	CL3	Soil	Soil	Global patterns of 16S rRNA diversity at a depth of millions of sequences per sample	Calhoun South Carolina Pine soil, pH 4.9
722.CL3.3.s.3.1.sequence	TGCGTT	GTGCCAGCMGCCGCGGTAA	CL3	Soil	Soil	Global patterns of 16S rRNA diversity at a depth of millions of sequences per sample	Calhoun South Carolina Pine soil, pH 4.9
722.CL3.4.s.4.1.sequence	TGCGTT	GTGCCAGCMGCCGCGGTAA	CL3	Soil	Soil	Global patterns of 16S rRNA diversity at a depth of millions of sequences per sample	Calhoun South Carolina Pine soil, pH 4.9
722.CL3.5.s.6.1.sequence	TGCGTT	GTGCCAGCMGCCGCGGTAA	CL3	Soil	Soil	Global patterns of 16S rRNA diversity at a depth of millions of sequences per sample	Calhoun South Carolina Pine soil, pH 4.9
722.CL3.6.s.7.1.sequence	TGCGTT	GTGCCAGCMGCCGCGGTAA	CL3	Soil	Soil	Global patterns of 16S rRNA diversity at a depth of millions of sequences per sample	Calhoun South Carolina Pine soil, pH 4.9
722.CL3.7.s.8.1.sequence	TGCGTT	GTGCCAGCMGCCGCGGTAA	CL3	Soil	Soil	Global patterns of 16S rRNA diversity at a depth of millions of sequences per sample	Calhoun South Carolina Pine soil, pH 4.9
722.AQC7cm.1.s.1.1.sequence	CACTGT	GTGCCAGCMGCCGCGGTAA	AQC7cm	Fresh water	Fresh water	Global patterns of 16S rRNA diversity at a depth of millions of sequences per sample	Allequash Creek, 6-7 cm depth
722.AQC7cm.2.s.2.1.sequence	CACTGT	GTGCCAGCMGCCGCGGTAA	AQC7cm	Fresh water	Fresh water	Global patterns of 16S rRNA diversity at a depth of millions of sequences per sample	Allequash Creek, 6-7 cm depth
722.AQC7cm.3.s.3.1.sequence	CACTGT	GTGCCAGCMGCCGCGGTAA	AQC7cm	Fresh water	Fresh water	Global patterns of 16S rRNA diversity at a depth of millions of sequences per sample	Allequash Creek, 6-7 cm depth
722.AQC7cm.4.s.4.1.sequence	CACTGT	GTGCCAGCMGCCGCGGTAA	AQC7cm	Fresh water	Fresh water	Global patterns of 16S rRNA diversity at a depth of millions of sequences per sample	Allequash Creek, 6-7 cm depth
722.AQC7cm.5.s.6.1.sequence	CACTGT	GTGCCAGCMGCCGCGGTAA	AQC7cm	Fresh water	Fresh water	Global patterns of 16S rRNA diversity at a depth of millions of sequences per sample	Allequash Creek, 6-7 cm depth
722.AQC7cm.6.s.7.1.sequence	CACTGT	GTGCCAGCMGCCGCGGTAA	AQC7cm	Fresh water	Fresh water	Global patterns of 16S rRNA diversity at a depth of millions of sequences per sample	Allequash Creek, 6-7 cm depth
722.AQC7cm.7.s.8.1.sequence	CACTGT	GTGCCAGCMGCCGCGGTAA	AQC7cm	Fresh water	Fresh water	Global patterns of 16S rRNA diversity at a depth of millions of sequences per sample	Allequash Creek, 6-7 cm depth
722.AQC4cm.1.s.1.1.sequence	AGCTGT	GTGCCAGCMGCCGCGGTAA	AQC4cm	Fresh water	Fresh water	Global patterns of 16S rRNA diversity at a depth of millions of sequences per sample	Allequash Creek, 3-4 cm depth
722.AQC4cm.2.s.2.1.sequence	AGCTGT	GTGCCAGCMGCCGCGGTAA	AQC4cm	Fresh water	Fresh water	Global patterns of 16S rRNA diversity at a depth of millions of sequences per sample	Allequash Creek, 3-4 cm depth
722.AQC4cm.3.s.3.1.sequence	AGCTGT	GTGCCAGCMGCCGCGGTAA	AQC4cm	Fresh water	Fresh water	Global patterns of 16S rRNA diversity at a depth of millions of sequences per sample	Allequash Creek, 3-4 cm depth
722.AQC4cm.4.s.4.1.sequence	AGCTGT	GTGCCAGCMGCCGCGGTAA	AQC4cm	Fresh water	Fresh water	Global patterns of 16S rRNA diversity at a depth of millions of sequences per sample	Allequash Creek, 3-4 cm depth
722.AQC4cm.5.s.6.1.sequence	AGCTGT	GTGCCAGCMGCCGCGGTAA	AQC4cm	Fresh water	Fresh water	Global patterns of 16S rRNA diversity at a depth of millions of sequences per sample	Allequash Creek, 3-4 cm depth
722.AQC4cm.6.s.7.1.sequence	AGCTGT	GTGCCAGCMGCCGCGGTAA	AQC4cm	Fresh water	Fresh water	Global patterns of 16S rRNA diversity at a depth of millions of sequences per sample	Allequash Creek, 3-4 cm depth
722.AQC4cm.7.s.8.1.sequence	AGCTGT	GTGCCAGCMGCCGCGGTAA	AQC4cm	Fresh water	Fresh water	Global patterns of 16S rRNA diversity at a depth of millions of sequences per sample	Allequash Creek, 3-4 cm depth
722.AQC1cm.1.s.1.1.sequence	TGCTGT	GTGCCAGCMGCCGCGGTAA	AQC1cm	Fresh water	Fresh water	Global patterns of 16S rRNA diversity at a depth of millions of sequences per sample	Allequash Creek, 0-1cm depth
722.AQC1cm.2.s.2.1.sequence	TGCTGT	GTGCCAGCMGCCGCGGTAA	AQC1cm	Fresh water	Fresh water	Global patterns of 16S rRNA diversity at a depth of millions of sequences per sample	Allequash Creek, 0-1cm depth
722.AQC1cm.3.s.3.1.sequence	TGCTGT	GTGCCAGCMGCCGCGGTAA	AQC1cm	Fresh water	Fresh water	Global patterns of 16S rRNA diversity at a depth of millions of sequences per sample	Allequash Creek, 0-1cm depth
722.AQC1cm.4.s.4.1.sequence	TGCTGT	GTGCCAGCMGCCGCGGTAA	AQC1cm	Fresh water	Fresh water	Global patterns of 16S rRNA diversity at a depth of millions of sequences per sample	Allequash Creek, 0-1cm depth
722.AQC1cm.5.s.6.1.sequence	TGCTGT	GTGCCAGCMGCCGCGGTAA	AQC1cm	Fresh water	Fresh water	Global patterns of 16S rRNA diversity at a depth of millions of sequences per sample	Allequash Creek, 0-1cm depth
722.AQC1cm.6.s.7.1.sequence	TGCTGT	GTGCCAGCMGCCGCGGTAA	AQC1cm	Fresh water	Fresh water	Global patterns of 16S rRNA diversity at a depth of millions of sequences per sample	Allequash Creek, 0-1cm depth
722.AQC1cm.7.s.8.1.sequence	TGCTGT	GTGCCAGCMGCCGCGGTAA	AQC1cm	Fresh water	Fresh water	Global patterns of 16S rRNA diversity at a depth of millions of sequences per sample	Allequash Creek, 0-1cm depth
WY1	GACTTCATGCGA	CCGTAAAACGACGGCCAGCACMGCCGCGGTAA	WY	Leachate	Leachate	Solid Waste Landfills Select for Novel and Hyperdiverse Microbiomes	Landfill leachate from numerous sources
WY2	ATTTAGGACGAC	CCCCGTAAAACGACGGCCAGCACMGCCGCGGTAA	WY	Leachate	Leachate	Solid Waste Landfills Select for Novel and Hyperdiverse Microbiomes	Landfill leachate from numerous sources
WY3	ATCCCTACGGAA	CCCCGTAAAACGACGGCCAGCACMGCCGCGGTAA	WY	Leachate	Leachate	Solid Waste Landfills Select for Novel and Hyperdiverse Microbiomes	Landfill leachate from numerous sources
MN1	CTGGGTATCTCG	CCCCGTAAAACGACGGCCAGCACMGCCGCGGTAA	MN	Leachate	Leachate	Solid Waste Landfills Select for Novel and Hyperdiverse Microbiomes	Landfill leachate from numerous sources
MN2	GTGGTCATCGTA	CCCGTAAAACGACGGCCAGCACMGCCGCGGTAA	MN	Leachate	Leachate	Solid Waste Landfills Select for Novel and Hyperdiverse Microbiomes	Landfill leachate from numerous sources
MN3	GCCTGTCTGCAA	CCCGTAAAACGACGGCCAGCACMGCCGCGGTAA	MN	Leachate	Leachate	Solid Waste Landfills Select for Novel and Hyperdiverse Microbiomes	Landfill leachate from numerous sources
VT1	CGAGCTGTTACC	CCCGTAAAACGACGGCCAGCACMGCCGCGGTAA	VT	Leachate	Leachate	Solid Waste Landfills Select for Novel and Hyperdiverse Microbiomes	Landfill leachate from numerous sources
VT2	AACTTTCAGGAG	CGTAAAACGACGGCCAGCACMGCCGCGGTAA	VT	Leachate	Leachate	Solid Waste Landfills Select for Novel and Hyperdiverse Microbiomes	Landfill leachate from numerous sources
VT3	TACACAAGTCGC	CCCGTAAAACGACGGCCAGCACMGCCGCGGTAA	VT	Leachate	Leachate	Solid Waste Landfills Select for Novel and Hyperdiverse Microbiomes	Landfill leachate from numerous sources
ME1.2	AGCGTAATTAGC	CCGTAAAACGACGGCCAGCACMGCCGCGGTAA	ME1	Leachate	Leachate	Solid Waste Landfills Select for Novel and Hyperdiverse Microbiomes	Landfill leachate from numerous sources
ME1.1	CAACGTGCTCCA	CCGTAAAACGACGGCCAGCACMGCCGCGGTAA	ME1	Leachate	Leachate	Solid Waste Landfills Select for Novel and Hyperdiverse Microbiomes	Landfill leachate from numerous sources
ME1.3	TATCACCGGCAC	CCGTAAAACGACGGCCAGCACMGCCGCGGTAA	ME1	Leachate	Leachate	Solid Waste Landfills Select for Novel and Hyperdiverse Microbiomes	Landfill leachate from numerous sources
ME3.3	ACCTTACACCTT	CCGTAAAACGACGGCCAGCACMGCCGCGGTAA	ME3	Leachate	Leachate	Solid Waste Landfills Select for Novel and Hyperdiverse Microbiomes	Landfill leachate from numerous sources
ME3.2	ATGGGCGAATGG	CCGTAAAACGACGGCCAGCACMGCCGCGGTAA	ME3	Leachate	Leachate	Solid Waste Landfills Select for Novel and Hyperdiverse Microbiomes	Landfill leachate from numerous sources
ME3.1	CCAGATATAGCA	CCGTAAAACGACGGCCAGCACMGCCGCGGTAA	ME3	Leachate	Leachate	Solid Waste Landfills Select for Novel and Hyperdiverse Microbiomes	Landfill leachate from numerous sources
CA1	GTCGAATTTGCG	CCCGTAAAACGACGGCCAGCACMGCCGCGGTAA	CA	Leachate	Leachate	Solid Waste Landfills Select for Novel and Hyperdiverse Microbiomes	Landfill leachate from numerous sources
CA2	AGGGTGACTTTA	CCCGTAAAACGACGGCCAGCACMGCCGCGGTAA	CA	Leachate	Leachate	Solid Waste Landfills Select for Novel and Hyperdiverse Microbiomes	Landfill leachate from numerous sources
CA3	CGTAGGTAGAGG	CCCGTAAAACGACGGCCAGCACMGCCGCGGTAA	CA	Leachate	Leachate	Solid Waste Landfills Select for Novel and Hyperdiverse Microbiomes	Landfill leachate from numerous sources
AZ1	GAGACGTGTTCT	CGTAAAACGACGGCCAGCACMGCCGCGGTAA	AZ	Leachate	Leachate	Solid Waste Landfills Select for Novel and Hyperdiverse Microbiomes	Landfill leachate from numerous sources
AZ2	CTTAGGCATGTG	CGTAAAACGACGGCCAGCACMGCCGCGGTAA	AZ	Leachate	Leachate	Solid Waste Landfills Select for Novel and Hyperdiverse Microbiomes	Landfill leachate from numerous sources
AZ3	GAGCGTATCCAT	CGTAAAACGACGGCCAGCACMGCCGCGGTAA	AZ	Leachate	Leachate	Solid Waste Landfills Select for Novel and Hyperdiverse Microbiomes	Landfill leachate from numerous sources
LR1	GCCGTAAACTTG	CCCCGTAAAACGACGGCCAGCACMGCCGCGGTAA	LR	Leachate	Leachate	Solid Waste Landfills Select for Novel and Hyperdiverse Microbiomes	Landfill leachate from numerous sources
LR2	ACTCTAGCCGGT	CCCCGTAAAACGACGGCCAGCACMGCCGCGGTAA	LR	Leachate	Leachate	Solid Waste Landfills Select for Novel and Hyperdiverse Microbiomes	Landfill leachate from numerous sources
LR3	ATTAAGCCTGGA	CCCCGTAAAACGACGGCCAGCACMGCCGCGGTAA	LR	Leachate	Leachate	Solid Waste Landfills Select for Novel and Hyperdiverse Microbiomes	Landfill leachate from numerous sources
OR2	GGTTCCATTAGG	CCCGTAAAACGACGGCCAGCACMGCCGCGGTAA	OR	Leachate	Leachate	Solid Waste Landfills Select for Novel and Hyperdiverse Microbiomes	Landfill leachate from numerous sources
OR3	GCAGATTTCCAG	CCCGTAAAACGACGGCCAGCACMGCCGCGGTAA	OR	Leachate	Leachate	Solid Waste Landfills Select for Novel and Hyperdiverse Microbiomes	Landfill leachate from numerous sources
OR1	GGATAGCCAAGG	CCCGTAAAACGACGGCCAGCACMGCCGCGGTAA	OR	Leachate	Leachate	Solid Waste Landfills Select for Novel and Hyperdiverse Microbiomes	Landfill leachate from numerous sources
KY3	TGGTTGGTTACG	CCGTAAAACGACGGCCAGCACMGCCGCGGTAA	KY	Leachate	Leachate	Solid Waste Landfills Select for Novel and Hyperdiverse Microbiomes	Landfill leachate from numerous sources
KY2	ACTGATGGCCTC	CCCCGTAAAACGACGGCCAGCACMGCCGCGGTAA	KY	Leachate	Leachate	Solid Waste Landfills Select for Novel and Hyperdiverse Microbiomes	Landfill leachate from numerous sources
KY1	CTGAAGGGCGAA	CCGTAAAACGACGGCCAGCACMGCCGCGGTAA	KY	Leachate	Leachate	Solid Waste Landfills Select for Novel and Hyperdiverse Microbiomes	Landfill leachate from numerous sources
TX2	TATGCCAGAGAT	CCCGTAAAACGACGGCCAGCACMGCCGCGGTAA	TX	Leachate	Leachate	Solid Waste Landfills Select for Novel and Hyperdiverse Microbiomes	Landfill leachate from numerous sources
TX3	GAGAGTCCACTT	CCCGTAAAACGACGGCCAGCACMGCCGCGGTAA	TX	Leachate	Leachate	Solid Waste Landfills Select for Novel and Hyperdiverse Microbiomes	Landfill leachate from numerous sources
TX1	CTCGTGAATGAC	CCCGTAAAACGACGGCCAGCACMGCCGCGGTAA	TX	Leachate	Leachate	Solid Waste Landfills Select for Novel and Hyperdiverse Microbiomes	Landfill leachate from numerous sources
OK1.3	AATGACCTCGTG	CCGTAAAACGACGGCCAGCACMGCCGCGGTAA	OK1	Leachate	Leachate	Solid Waste Landfills Select for Novel and Hyperdiverse Microbiomes	Landfill leachate from numerous sources
OK1.1	GTGTTCCCAGAA	CCGTAAAACGACGGCCAGCACMGCCGCGGTAA	OK1	Leachate	Leachate	Solid Waste Landfills Select for Novel and Hyperdiverse Microbiomes	Landfill leachate from numerous sources
OK1.2	AGATGATCAGTC	CCGTAAAACGACGGCCAGCACMGCCGCGGTAA	OK1	Leachate	Leachate	Solid Waste Landfills Select for Novel and Hyperdiverse Microbiomes	Landfill leachate from numerous sources
CO3	GACTACCCGTTG	CCCGTAAAACGACGGCCAGCACMGCCGCGGTAA	CO	Leachate	Leachate	Solid Waste Landfills Select for Novel and Hyperdiverse Microbiomes	Landfill leachate from numerous sources
CO2	TGGCTTTCTATC	CCCGTAAAACGACGGCCAGCACMGCCGCGGTAA	CO	Leachate	Leachate	Solid Waste Landfills Select for Novel and Hyperdiverse Microbiomes	Landfill leachate from numerous sources
CO1	CGATAGGCCTTA	CCCGTAAAACGACGGCCAGCACMGCCGCGGTAA	CO	Leachate	Leachate	Solid Waste Landfills Select for Novel and Hyperdiverse Microbiomes	Landfill leachate from numerous sources
FL1	ACAGCTCAAACA	CCGTAAAACGACGGCCAGCACMGCCGCGGTAA	FL	Leachate	Leachate	Solid Waste Landfills Select for Novel and Hyperdiverse Microbiomes	Landfill leachate from numerous sources
FL3	CGCTCACAGAAT	CGTAAAACGACGGCCAGCACMGCCGCGGTAA	FL	Leachate	Leachate	Solid Waste Landfills Select for Novel and Hyperdiverse Microbiomes	Landfill leachate from numerous sources
FL2	GCGTTGCAAACT	CCGTAAAACGACGGCCAGCACMGCCGCGGTAA	FL	Leachate	Leachate	Solid Waste Landfills Select for Novel and Hyperdiverse Microbiomes	Landfill leachate from numerous sources
OK2.2	GTAGGTGCTTAC	CCCGTAAAACGACGGCCAGCACMGCCGCGGTAA	OK2	Leachate	Leachate	Solid Waste Landfills Select for Novel and Hyperdiverse Microbiomes	Landfill leachate from numerous sources
OK2.3	CAACACATGCTG	CCCCGTAAAACGACGGCCAGCACMGCCGCGGTAA	OK2	Leachate	Leachate	Solid Waste Landfills Select for Novel and Hyperdiverse Microbiomes	Landfill leachate from numerous sources
OK2.1	GATCTCTGGGTA	CCCGTAAAACGACGGCCAGCACMGCCGCGGTAA	OK2	Leachate	Leachate	Solid Waste Landfills Select for Novel and Hyperdiverse Microbiomes	Landfill leachate from numerous sources
ME2.1	AACCGCATAAGT	CGTAAAACGACGGCCAGCACMGCCGCGGTAA	ME2	Leachate	Leachate	Solid Waste Landfills Select for Novel and Hyperdiverse Microbiomes	Landfill leachate from numerous sources
ME2.2	ATTCGGTAGTGC	CCGTAAAACGACGGCCAGCACMGCCGCGGTAA	ME2	Leachate	Leachate	Solid Waste Landfills Select for Novel and Hyperdiverse Microbiomes	Landfill leachate from numerous sources
ME2.3	TGTGGCTCGTGT	CCGTAAAACGACGGCCAGCACMGCCGCGGTAA	ME2	Leachate	Leachate	Solid Waste Landfills Select for Novel and Hyperdiverse Microbiomes	Landfill leachate from numerous sources
IA3	GCATCAGAGTTA	CCCCGTAAAACGACGGCCAGCACMGCCGCGGTAA	IA	Leachate	Leachate	Solid Waste Landfills Select for Novel and Hyperdiverse Microbiomes	Landfill leachate from numerous sources
IA2	GCCGTCTCGTAA	CCCGTAAAACGACGGCCAGCACMGCCGCGGTAA	IA	Leachate	Leachate	Solid Waste Landfills Select for Novel and Hyperdiverse Microbiomes	Landfill leachate from numerous sources
IA1	TTCCTAGGCCAG	CCCGTAAAACGACGGCCAGCACMGCCGCGGTAA	IA	Leachate	Leachate	Solid Waste Landfills Select for Novel and Hyperdiverse Microbiomes	Landfill leachate from numerous sources
WA1	TTCTGAGAGGTA	CCCGTAAAACGACGGCCAGCACMGCCGCGGTAA	WA	Leachate	Leachate	Solid Waste Landfills Select for Novel and Hyperdiverse Microbiomes	Landfill leachate from numerous sources
WA2	ATTGTTCCTACC	CCCGTAAAACGACGGCCAGCACMGCCGCGGTAA	WA	Leachate	Leachate	Solid Waste Landfills Select for Novel and Hyperdiverse Microbiomes	Landfill leachate from numerous sources
WA3	CTATCATCCTCA	CCCGTAAAACGACGGCCAGCACMGCCGCGGTAA	WA	Leachate	Leachate	Solid Waste Landfills Select for Novel and Hyperdiverse Microbiomes	Landfill leachate from numerous sources
VA1	TTCGATGCCGCA	CCCGTAAAACGACGGCCAGCACMGCCGCGGTAA	VA	Leachate	Leachate	Solid Waste Landfills Select for Novel and Hyperdiverse Microbiomes	Landfill leachate from numerous sources
VA3	CCGAGGTATAAT	CGTAAAACGACGGCCAGCACMGCCGCGGTAA	VA	Leachate	Leachate	Solid Waste Landfills Select for Novel and Hyperdiverse Microbiomes	Landfill leachate from numerous sources
VA2	GTCGTCCAAATG	CGTAAAACGACGGCCAGCACMGCCGCGGTAA	VA	Leachate	Leachate	Solid Waste Landfills Select for Novel and Hyperdiverse Microbiomes	Landfill leachate from numerous sources
WWTP.Anaerobic.Digester.1	CTATCTCCTGTC	CCGTAAAACGACGGCCAGCAGCMGCCGCGGTAA	WasteWater	Filtrate	WWTP	Miscellaneous Samples from Norman, OK	WWTP and Stagnant Pond Water. SRR3223188
WWTP.Anaerobic.Digester.2	ACTCACAGGAAT	CCGTAAAACGACGGCCAGCAGCMGCCGCGGTAA	WasteWater	Filtrate	WWTP	Miscellaneous Samples from Norman, OK	WWTP and Stagnant Pond Water. SRR3223188
WWTP.Anaerobic.Digester.3	ATGATGAGCCTC	CCGTAAAACGACGGCCAGCAGCMGCCGCGGTAA	WasteWater	Filtrate	WWTP	Miscellaneous Samples from Norman, OK	WWTP and Stagnant Pond Water. SRR3223188
WWTP.Aerobic.Digester.1	GTCGACAGAGGA	CCGTAAAACGACGGCCAGCAGCMGCCGCGGTAA	WasteWater	Filtrate	WWTP	Miscellaneous Samples from Norman, OK	WWTP and Stagnant Pond Water. SRR3223188
WWTP.Aerobic.Digester.2	TGTCGCAAATAG	CCGTAAAACGACGGCCAGCAGCMGCCGCGGTAA	WasteWater	Filtrate	WWTP	Miscellaneous Samples from Norman, OK	WWTP and Stagnant Pond Water. SRR3223188
WWTP.Aerobic.Digester.3	CATCCCTCTACT	CCGTAAAACGACGGCCAGCAGCMGCCGCGGTAA	WasteWater	Filtrate	WWTP	Miscellaneous Samples from Norman, OK	WWTP and Stagnant Pond Water. SRR3223188
Duck.Pond.1	CGGTCAATTGAC	CCGTAAAACGACGGCCAGCAGCMGCCGCGGTAA	DuckPond	Filtrate	Fresh Water	Miscellaneous Samples from Norman, OK	WWTP and Stagnant Pond Water. SRR3223188
Duck.Pond.2	GTGGAGTCTCAT	CCGTAAAACGACGGCCAGCAGCMGCCGCGGTAA	DuckPond	Filtrate	Fresh Water	Miscellaneous Samples from Norman, OK	WWTP and Stagnant Pond Water. SRR3223188
Duck.Pond.3	GCTCGAAGATTC	CCGTAAAACGACGGCCAGCAGCMGCCGCGGTAA	DuckPond	Filtrate	Fresh Water	Miscellaneous Samples from Norman, OK	WWTP and Stagnant Pond Water. SRR3223188
1197.SD.20100916.GY01.FFC1.BC.001	GCCTGTCTGCAA	GTGCCAGCMGCCGCGGTAA	oil contaminated marine sediments from Deepwater horizon oil spill	marine sediment metagenome	Contaminated Sediment	Contaminated sediment from the Deepwater Horizon	Gulf_Oil_Spill Study 1197
1197.SD.20100919.GY.FFC4.BC.011	AGCAGAACATCT	GTGCCAGCMGCCGCGGTAA	oil contaminated marine sediments from Deepwater horizon oil spill	marine sediment metagenome	Contaminated Sediment	Contaminated sediment from the Deepwater Horizon	Gulf_Oil_Spill Study 1197
1197.SD.20100919.GY.FFC4.BC.011.a	TAGTATGCGCAA	GTGCCAGCMGCCGCGGTAA	oil contaminated marine sediments from Deepwater horizon oil spill	marine sediment metagenome	Contaminated Sediment	Contaminated sediment from the Deepwater Horizon	Gulf_Oil_Spill Study 1197
1197.SD.20100920.GY.FFMT6.BC.015	GATTCCGGCTCA	GTGCCAGCMGCCGCGGTAA	oil contaminated marine sediments from Deepwater horizon oil spill	marine sediment metagenome	Contaminated Sediment	Contaminated sediment from the Deepwater Horizon	Gulf_Oil_Spill Study 1197
1197.SD.20100920.GY.FFMT6.BC.015.a	AGTTGAGGCATT	GTGCCAGCMGCCGCGGTAA	oil contaminated marine sediments from Deepwater horizon oil spill	marine sediment metagenome	Contaminated Sediment	Contaminated sediment from the Deepwater Horizon	Gulf_Oil_Spill Study 1197
1197.SE.20100920.GY.FFMT5.BC.019	CAACGTGCTCCA	GTGCCAGCMGCCGCGGTAA	oil contaminated marine sediments from Deepwater horizon oil spill	marine sediment metagenome	Contaminated Sediment	Contaminated sediment from the Deepwater Horizon	Gulf_Oil_Spill Study 1197
1197.SE.20100921.GY.FFMT3.BC.027	ACTGATGGCCTC	GTGCCAGCMGCCGCGGTAA	oil contaminated marine sediments from Deepwater horizon oil spill	marine sediment metagenome	Contaminated Sediment	Contaminated sediment from the Deepwater Horizon	Gulf_Oil_Spill Study 1197
1197.SE.20100921.GY.FFMT4.BC.023	ATTTAGGACGAC	GTGCCAGCMGCCGCGGTAA	oil contaminated marine sediments from Deepwater horizon oil spill	marine sediment metagenome	Contaminated Sediment	Contaminated sediment from the Deepwater Horizon	Gulf_Oil_Spill Study 1197
1197.SE.20100922.GY.LBNL3.BC.031	AGGCTTACGTGT	GTGCCAGCMGCCGCGGTAA	oil contaminated marine sediments from Deepwater horizon oil spill	marine sediment metagenome	Contaminated Sediment	Contaminated sediment from the Deepwater Horizon	Gulf_Oil_Spill Study 1197
1197.SE.20100922.GY.LBNL3.BC.031.a	CTATCTCCTGTC	GTGCCAGCMGCCGCGGTAA	oil contaminated marine sediments from Deepwater horizon oil spill	marine sediment metagenome	Contaminated Sediment	Contaminated sediment from the Deepwater Horizon	Gulf_Oil_Spill Study 1197
1197.SE.20100926.GY.NF.010.BC.053	TCGGAATTAGAC	GTGCCAGCMGCCGCGGTAA	oil contaminated marine sediments from Deepwater horizon oil spill	marine sediment metagenome	Contaminated Sediment	Contaminated sediment from the Deepwater Horizon	Gulf_Oil_Spill Study 1197
1197.SE.20100926.GY.NF.010.BC.053.a	CAACTCCCGTGA	GTGCCAGCMGCCGCGGTAA	oil contaminated marine sediments from Deepwater horizon oil spill	marine sediment metagenome	Contaminated Sediment	Contaminated sediment from the Deepwater Horizon	Gulf_Oil_Spill Study 1197
1197.SE.20100926.GY.NF.011.BC.057	TTGGGTACACGT	GTGCCAGCMGCCGCGGTAA	oil contaminated marine sediments from Deepwater horizon oil spill	marine sediment metagenome	Contaminated Sediment	Contaminated sediment from the Deepwater Horizon	Gulf_Oil_Spill Study 1197
1197.SE.20100926.GY.NF.011.BC.057.a	AGATTGACCAAC	GTGCCAGCMGCCGCGGTAA	oil contaminated marine sediments from Deepwater horizon oil spill	marine sediment metagenome	Contaminated Sediment	Contaminated sediment from the Deepwater Horizon	Gulf_Oil_Spill Study 1197
1197.SE.20100926.GY.NF.012.BC.058	CTCACAACCGTG	GTGCCAGCMGCCGCGGTAA	oil contaminated marine sediments from Deepwater horizon oil spill	marine sediment metagenome	Contaminated Sediment	Contaminated sediment from the Deepwater Horizon	Gulf_Oil_Spill Study 1197
1197.SE.20100926.GY.NF.012.BC.058.a	ATTCTGCCGAAG	GTGCCAGCMGCCGCGGTAA	oil contaminated marine sediments from Deepwater horizon oil spill	marine sediment metagenome	Contaminated Sediment	Contaminated sediment from the Deepwater Horizon	Gulf_Oil_Spill Study 1197
1197.SE.20100927.GY.ALTNF015.BC.070	TCGACATCTCTT	GTGCCAGCMGCCGCGGTAA	oil contaminated marine sediments from Deepwater horizon oil spill	marine sediment metagenome	Contaminated Sediment	Contaminated sediment from the Deepwater Horizon	Gulf_Oil_Spill Study 1197
1197.SE.20100927.GY.ALTNF015.BC.070.a	GTATCTGCGCGT	GTGCCAGCMGCCGCGGTAA	oil contaminated marine sediments from Deepwater horizon oil spill	marine sediment metagenome	Contaminated Sediment	Contaminated sediment from the Deepwater Horizon	Gulf_Oil_Spill Study 1197
1197.SE.20100927.GY.LBNL17.BC.074	CTCACCTAGGAA	GTGCCAGCMGCCGCGGTAA	oil contaminated marine sediments from Deepwater horizon oil spill	marine sediment metagenome	Contaminated Sediment	Contaminated sediment from the Deepwater Horizon	Gulf_Oil_Spill Study 1197
1197.SE.20100927.GY.LBNL17.BC.074.a	GTCGACAGAGGA	GTGCCAGCMGCCGCGGTAA	oil contaminated marine sediments from Deepwater horizon oil spill	marine sediment metagenome	Contaminated Sediment	Contaminated sediment from the Deepwater Horizon	Gulf_Oil_Spill Study 1197
1197.SE.20100927.GY.NF013.BC.062	GAGCCATCTGTA	GTGCCAGCMGCCGCGGTAA	oil contaminated marine sediments from Deepwater horizon oil spill	marine sediment metagenome	Contaminated Sediment	Contaminated sediment from the Deepwater Horizon	Gulf_Oil_Spill Study 1197
1197.SE.20100927.GY.NF013.BC.062.a	CAAATTCGGGAT	GTGCCAGCMGCCGCGGTAA	oil contaminated marine sediments from Deepwater horizon oil spill	marine sediment metagenome	Contaminated Sediment	Contaminated sediment from the Deepwater Horizon	Gulf_Oil_Spill Study 1197
1197.SE.20100927.GY.NF014.BC.066	CAGCTCATCAGC	GTGCCAGCMGCCGCGGTAA	oil contaminated marine sediments from Deepwater horizon oil spill	marine sediment metagenome	Contaminated Sediment	Contaminated sediment from the Deepwater Horizon	Gulf_Oil_Spill Study 1197
1197.SE.20100927.GY.NF014.BC.066.a	TACAGCGCATAC	GTGCCAGCMGCCGCGGTAA	oil contaminated marine sediments from Deepwater horizon oil spill	marine sediment metagenome	Contaminated Sediment	Contaminated sediment from the Deepwater Horizon	Gulf_Oil_Spill Study 1197
1197.SE.20100928.GY.LBNL05.BC.101	CATTATGGCGTG	GTGCCAGCMGCCGCGGTAA	oil contaminated marine sediments from Deepwater horizon oil spill	marine sediment metagenome	Contaminated Sediment	Contaminated sediment from the Deepwater Horizon	Gulf_Oil_Spill Study 1197
1197.SE.20100928.GY.LBNL05.BC.101.a	GTCGTGTAGCCT	GTGCCAGCMGCCGCGGTAA	oil contaminated marine sediments from Deepwater horizon oil spill	marine sediment metagenome	Contaminated Sediment	Contaminated sediment from the Deepwater Horizon	Gulf_Oil_Spill Study 1197
1197.SE.20100928.GY.NF.009.BC.097	GAACACTTTGGA	GTGCCAGCMGCCGCGGTAA	oil contaminated marine sediments from Deepwater horizon oil spill	marine sediment metagenome	Contaminated Sediment	Contaminated sediment from the Deepwater Horizon	Gulf_Oil_Spill Study 1197
1197.SE.20100928.GY.NF.009.BC.097.a	CGAGGGAAAGTC	GTGCCAGCMGCCGCGGTAA	oil contaminated marine sediments from Deepwater horizon oil spill	marine sediment metagenome	Contaminated Sediment	Contaminated sediment from the Deepwater Horizon	Gulf_Oil_Spill Study 1197
1197.SE.20100928.GY.NF008.BC.093	CATTCGTGGCGT	GTGCCAGCMGCCGCGGTAA	oil contaminated marine sediments from Deepwater horizon oil spill	marine sediment metagenome	Contaminated Sediment	Contaminated sediment from the Deepwater Horizon	Gulf_Oil_Spill Study 1197
1197.SE.20100928.GY.NF008.BC.093.a	TACGAGCCCTAA	GTGCCAGCMGCCGCGGTAA	oil contaminated marine sediments from Deepwater horizon oil spill	marine sediment metagenome	Contaminated Sediment	Contaminated sediment from the Deepwater Horizon	Gulf_Oil_Spill Study 1197
1197.SE.20101001.GY.ALTNF001.BC.139	AGTCGAACGAGG	GTGCCAGCMGCCGCGGTAA	oil contaminated marine sediments from Deepwater horizon oil spill	marine sediment metagenome	Contaminated Sediment	Contaminated sediment from the Deepwater Horizon	Gulf_Oil_Spill Study 1197
1197.SE.20101001.GY.ALTNF001.BC.139.a	ACGAGACTGATT	GTGCCAGCMGCCGCGGTAA	oil contaminated marine sediments from Deepwater horizon oil spill	marine sediment metagenome	Contaminated Sediment	Contaminated sediment from the Deepwater Horizon	Gulf_Oil_Spill Study 1197
1197.SE.20101001.GY.LBNL1.BC.120	GTAGATCGTGTA	GTGCCAGCMGCCGCGGTAA	oil contaminated marine sediments from Deepwater horizon oil spill	marine sediment metagenome	Contaminated Sediment	Contaminated sediment from the Deepwater Horizon	Gulf_Oil_Spill Study 1197
1197.SE.20101001.GY.LBNL1.BC.120.a	TGGTCAACGATA	GTGCCAGCMGCCGCGGTAA	oil contaminated marine sediments from Deepwater horizon oil spill	marine sediment metagenome	Contaminated Sediment	Contaminated sediment from the Deepwater Horizon	Gulf_Oil_Spill Study 1197
1197.SE.20101001.GY.NF006MOD.BC.143	ACCAGTGACTCA	GTGCCAGCMGCCGCGGTAA	oil contaminated marine sediments from Deepwater horizon oil spill	marine sediment metagenome	Contaminated Sediment	Contaminated sediment from the Deepwater Horizon	Gulf_Oil_Spill Study 1197
1197.SE.20101001.GY.NF006MOD.BC.143.a	GCTGTACGGATT	GTGCCAGCMGCCGCGGTAA	oil contaminated marine sediments from Deepwater horizon oil spill	marine sediment metagenome	Contaminated Sediment	Contaminated sediment from the Deepwater Horizon	Gulf_Oil_Spill Study 1197
1197.SE.20101002.GY.FF005.BC.147	TAATACGGATCG	GTGCCAGCMGCCGCGGTAA	oil contaminated marine sediments from Deepwater horizon oil spill	marine sediment metagenome	Contaminated Sediment	Contaminated sediment from the Deepwater Horizon	Gulf_Oil_Spill Study 1197
1197.SE.20101002.GY.FF005.BC.147.a	GCATATGCACTG	GTGCCAGCMGCCGCGGTAA	oil contaminated marine sediments from Deepwater horizon oil spill	marine sediment metagenome	Contaminated Sediment	Contaminated sediment from the Deepwater Horizon	Gulf_Oil_Spill Study 1197
1197.SE.20101002.GY.FF010.BC.151	TAACGTGTGTGC	GTGCCAGCMGCCGCGGTAA	oil contaminated marine sediments from Deepwater horizon oil spill	marine sediment metagenome	Contaminated Sediment	Contaminated sediment from the Deepwater Horizon	Gulf_Oil_Spill Study 1197
1197.SE.20101002.GY.FF010.BC.151.a	ATCGCACAGTAA	GTGCCAGCMGCCGCGGTAA	oil contaminated marine sediments from Deepwater horizon oil spill	marine sediment metagenome	Contaminated Sediment	Contaminated sediment from the Deepwater Horizon	Gulf_Oil_Spill Study 1197
1197.SE.20101002.GY.LBNL7.BC.155	GGACTTCCAGCT	GTGCCAGCMGCCGCGGTAA	oil contaminated marine sediments from Deepwater horizon oil spill	marine sediment metagenome	Contaminated Sediment	Contaminated sediment from the Deepwater Horizon	Gulf_Oil_Spill Study 1197
1197.SE.20101002.GY.LBNL7.BC.155.a	AACTAGTTCAGG	GTGCCAGCMGCCGCGGTAA	oil contaminated marine sediments from Deepwater horizon oil spill	marine sediment metagenome	Contaminated Sediment	Contaminated sediment from the Deepwater Horizon	Gulf_Oil_Spill Study 1197
1197.SE.20101003.GY.FF004.BC.174	GTCGAATTTGCG	GTGCCAGCMGCCGCGGTAA	oil contaminated marine sediments from Deepwater horizon oil spill	marine sediment metagenome	Contaminated Sediment	Contaminated sediment from the Deepwater Horizon	Gulf_Oil_Spill Study 1197
1197.SE.20101008.GY.ALTFF012.BC.182	ATTCGGTAGTGC	GTGCCAGCMGCCGCGGTAA	oil contaminated marine sediments from Deepwater horizon oil spill	marine sediment metagenome	Contaminated Sediment	Contaminated sediment from the Deepwater Horizon	Gulf_Oil_Spill Study 1197
1197.SE.20101008.GY.D015S.BC.178	CGCTCACAGAAT	GTGCCAGCMGCCGCGGTAA	oil contaminated marine sediments from Deepwater horizon oil spill	marine sediment metagenome	Contaminated Sediment	Contaminated sediment from the Deepwater Horizon	Gulf_Oil_Spill Study 1197
1197.SE.20101008.GY.FF011.BC.205	GGTTCCATTAGG	GTGCCAGCMGCCGCGGTAA	oil contaminated marine sediments from Deepwater horizon oil spill	marine sediment metagenome	Contaminated Sediment	Contaminated sediment from the Deepwater Horizon	Gulf_Oil_Spill Study 1197
1197.SE.20101008.GY.LBNL11.BC.186	GTGTTGTCGTGC	GTGCCAGCMGCCGCGGTAA	oil contaminated marine sediments from Deepwater horizon oil spill	marine sediment metagenome	Contaminated Sediment	Contaminated sediment from the Deepwater Horizon	Gulf_Oil_Spill Study 1197
1197.SE.20101008.GY.LBNL11.BC.186.a	TGTCGCAAATAG	GTGCCAGCMGCCGCGGTAA	oil contaminated marine sediments from Deepwater horizon oil spill	marine sediment metagenome	Contaminated Sediment	Contaminated sediment from the Deepwater Horizon	Gulf_Oil_Spill Study 1197
1197.SE.20101009.GY.ALTFF002.BC.225	ACTTCCAACTTC	GTGCCAGCMGCCGCGGTAA	oil contaminated marine sediments from Deepwater horizon oil spill	marine sediment metagenome	Contaminated Sediment	Contaminated sediment from the Deepwater Horizon	Gulf_Oil_Spill Study 1197
1197.SE.20101009.GY.ALTFF002.BC.225.a	ATGATGAGCCTC	GTGCCAGCMGCCGCGGTAA	oil contaminated marine sediments from Deepwater horizon oil spill	marine sediment metagenome	Contaminated Sediment	Contaminated sediment from the Deepwater Horizon	Gulf_Oil_Spill Study 1197
1197.SE.20101009.GY.D014S.BC.213	GTCGTCCAAATG	GTGCCAGCMGCCGCGGTAA	oil contaminated marine sediments from Deepwater horizon oil spill	marine sediment metagenome	Contaminated Sediment	Contaminated sediment from the Deepwater Horizon	Gulf_Oil_Spill Study 1197
1197.SE.20101009.GY.D017S.BC.209	GTGTTCCCAGAA	GTGCCAGCMGCCGCGGTAA	oil contaminated marine sediments from Deepwater horizon oil spill	marine sediment metagenome	Contaminated Sediment	Contaminated sediment from the Deepwater Horizon	Gulf_Oil_Spill Study 1197
1197.SE.20101009.GY.D019S.BC.217	GTGGTCATCGTA	GTGCCAGCMGCCGCGGTAA	oil contaminated marine sediments from Deepwater horizon oil spill	marine sediment metagenome	Contaminated Sediment	Contaminated sediment from the Deepwater Horizon	Gulf_Oil_Spill Study 1197
1197.SE.20101009.GY.FF001.BC.229	GACTTCATGCGA	GTGCCAGCMGCCGCGGTAA	oil contaminated marine sediments from Deepwater horizon oil spill	marine sediment metagenome	Contaminated Sediment	Contaminated sediment from the Deepwater Horizon	Gulf_Oil_Spill Study 1197
1197.SE.20101009.GY.FF003.BC.221	ATCCCTACGGAA	GTGCCAGCMGCCGCGGTAA	oil contaminated marine sediments from Deepwater horizon oil spill	marine sediment metagenome	Contaminated Sediment	Contaminated sediment from the Deepwater Horizon	Gulf_Oil_Spill Study 1197
1197.SE.20101010.GY.D053S.BC.241	CGTAATTGCCGC	GTGCCAGCMGCCGCGGTAA	oil contaminated marine sediments from Deepwater horizon oil spill	marine sediment metagenome	Contaminated Sediment	Contaminated sediment from the Deepwater Horizon	Gulf_Oil_Spill Study 1197
1197.SE.20101010.GY.D053S.BC.241.a	ACAATAGACACC	GTGCCAGCMGCCGCGGTAA	oil contaminated marine sediments from Deepwater horizon oil spill	marine sediment metagenome	Contaminated Sediment	Contaminated sediment from the Deepwater Horizon	Gulf_Oil_Spill Study 1197
1197.SE.20101010.GY.D062S.BC.233	GGATAGCCAAGG	GTGCCAGCMGCCGCGGTAA	oil contaminated marine sediments from Deepwater horizon oil spill	marine sediment metagenome	Contaminated Sediment	Contaminated sediment from the Deepwater Horizon	Gulf_Oil_Spill Study 1197
1197.SE.20101010.GY.FF013.BC.237	CTGAAGGGCGAA	GTGCCAGCMGCCGCGGTAA	oil contaminated marine sediments from Deepwater horizon oil spill	marine sediment metagenome	Contaminated Sediment	Contaminated sediment from the Deepwater Horizon	Gulf_Oil_Spill Study 1197
1197.SE.20101011.GY.D064S.BC.245	CCACAGATCGAT	GTGCCAGCMGCCGCGGTAA	oil contaminated marine sediments from Deepwater horizon oil spill	marine sediment metagenome	Contaminated Sediment	Contaminated sediment from the Deepwater Horizon	Gulf_Oil_Spill Study 1197
1197.SE.20101011.GY.D064S.BC.245.a	CATCCCTCTACT	GTGCCAGCMGCCGCGGTAA	oil contaminated marine sediments from Deepwater horizon oil spill	marine sediment metagenome	Contaminated Sediment	Contaminated sediment from the Deepwater Horizon	Gulf_Oil_Spill Study 1197
1197.SE.20101012.GY.D003S.BC.261	TGGAGTAGGTGG	GTGCCAGCMGCCGCGGTAA	oil contaminated marine sediments from Deepwater horizon oil spill	marine sediment metagenome	Contaminated Sediment	Contaminated sediment from the Deepwater Horizon	Gulf_Oil_Spill Study 1197
1197.SE.20101012.GY.D003S.BC.261.a	TGCGCTGAATGT	GTGCCAGCMGCCGCGGTAA	oil contaminated marine sediments from Deepwater horizon oil spill	marine sediment metagenome	Contaminated Sediment	Contaminated sediment from the Deepwater Horizon	Gulf_Oil_Spill Study 1197
1197.SE.20101012.GY.D006S.BC.265	TGTGGCTCGTGT	GTGCCAGCMGCCGCGGTAA	oil contaminated marine sediments from Deepwater horizon oil spill	marine sediment metagenome	Contaminated Sediment	Contaminated sediment from the Deepwater Horizon	Gulf_Oil_Spill Study 1197
1197.SE.20101012.GY.D007S.BC.249	CCGAGGTATAAT	GTGCCAGCMGCCGCGGTAA	oil contaminated marine sediments from Deepwater horizon oil spill	marine sediment metagenome	Contaminated Sediment	Contaminated sediment from the Deepwater Horizon	Gulf_Oil_Spill Study 1197
1197.SE.20101012.GY.D008S.BC.253	TTCGATGCCGCA	GTGCCAGCMGCCGCGGTAA	oil contaminated marine sediments from Deepwater horizon oil spill	marine sediment metagenome	Contaminated Sediment	Contaminated sediment from the Deepwater Horizon	Gulf_Oil_Spill Study 1197
1197.SE.20101012.GY.D013S.BC.257	GCATCAGAGTTA	GTGCCAGCMGCCGCGGTAA	oil contaminated marine sediments from Deepwater horizon oil spill	marine sediment metagenome	Contaminated Sediment	Contaminated sediment from the Deepwater Horizon	Gulf_Oil_Spill Study 1197
1197.SE.20101013.GY.D055S.BC.269	CGTAGGTAGAGG	GTGCCAGCMGCCGCGGTAA	oil contaminated marine sediments from Deepwater horizon oil spill	marine sediment metagenome	Contaminated Sediment	Contaminated sediment from the Deepwater Horizon	Gulf_Oil_Spill Study 1197
1197.SE.20101013.GY.FFMT2.BC.273	TTCTGAGAGGTA	GTGCCAGCMGCCGCGGTAA	oil contaminated marine sediments from Deepwater horizon oil spill	marine sediment metagenome	Contaminated Sediment	Contaminated sediment from the Deepwater Horizon	Gulf_Oil_Spill Study 1197
1197.SE.20101017.GY.D031S.BC.278	CACTACGCTAGA	GTGCCAGCMGCCGCGGTAA	oil contaminated marine sediments from Deepwater horizon oil spill	marine sediment metagenome	Contaminated Sediment	Contaminated sediment from the Deepwater Horizon	Gulf_Oil_Spill Study 1197
1197.SE.20101017.GY.D031S.BC.278.a	GCGATATATCGC	GTGCCAGCMGCCGCGGTAA	oil contaminated marine sediments from Deepwater horizon oil spill	marine sediment metagenome	Contaminated Sediment	Contaminated sediment from the Deepwater Horizon	Gulf_Oil_Spill Study 1197
1197.SE.20101017.GY.D034S.BC.296	AAGGCGCTCCTT	GTGCCAGCMGCCGCGGTAA	oil contaminated marine sediments from Deepwater horizon oil spill	marine sediment metagenome	Contaminated Sediment	Contaminated sediment from the Deepwater Horizon	Gulf_Oil_Spill Study 1197
1197.SE.20101017.GY.D034S.BC.296.a	AGTTACGAGCTA	GTGCCAGCMGCCGCGGTAA	oil contaminated marine sediments from Deepwater horizon oil spill	marine sediment metagenome	Contaminated Sediment	Contaminated sediment from the Deepwater Horizon	Gulf_Oil_Spill Study 1197
1197.SE.20101017.GY.D038SW.BC.331	TGCAGTCCTCGA	GTGCCAGCMGCCGCGGTAA	oil contaminated marine sediments from Deepwater horizon oil spill	marine sediment metagenome	Contaminated Sediment	Contaminated sediment from the Deepwater Horizon	Gulf_Oil_Spill Study 1197
1197.SE.20101017.GY.D038SW.BC.331.a	CGAGCAATCCTA	GTGCCAGCMGCCGCGGTAA	oil contaminated marine sediments from Deepwater horizon oil spill	marine sediment metagenome	Contaminated Sediment	Contaminated sediment from the Deepwater Horizon	Gulf_Oil_Spill Study 1197
1197.SE.20101017.GY.D040S.BC.315	TGCATACACTGG	GTGCCAGCMGCCGCGGTAA	oil contaminated marine sediments from Deepwater horizon oil spill	marine sediment metagenome	Contaminated Sediment	Contaminated sediment from the Deepwater Horizon	Gulf_Oil_Spill Study 1197
1197.SE.20101017.GY.D040S.BC.315.a	TCCCTTGTCTCC	GTGCCAGCMGCCGCGGTAA	oil contaminated marine sediments from Deepwater horizon oil spill	marine sediment metagenome	Contaminated Sediment	Contaminated sediment from the Deepwater Horizon	Gulf_Oil_Spill Study 1197
1197.SE.20101017.GY.D042S.BC.350	ACCATAGCTCCG	GTGCCAGCMGCCGCGGTAA	oil contaminated marine sediments from Deepwater horizon oil spill	marine sediment metagenome	Contaminated Sediment	Contaminated sediment from the Deepwater Horizon	Gulf_Oil_Spill Study 1197
1197.SE.20101017.GY.D042S.BC.350.a	AGTCGTGCACAT	GTGCCAGCMGCCGCGGTAA	oil contaminated marine sediments from Deepwater horizon oil spill	marine sediment metagenome	Contaminated Sediment	Contaminated sediment from the Deepwater Horizon	Gulf_Oil_Spill Study 1197
1197.SE.20101017.GY.D044S.BC.366	GAATACCAAGTC	GTGCCAGCMGCCGCGGTAA	oil contaminated marine sediments from Deepwater horizon oil spill	marine sediment metagenome	Contaminated Sediment	Contaminated sediment from the Deepwater Horizon	Gulf_Oil_Spill Study 1197
1197.SE.20101017.GY.D044S.BC.366.a	ATCACCAGGTGT	GTGCCAGCMGCCGCGGTAA	oil contaminated marine sediments from Deepwater horizon oil spill	marine sediment metagenome	Contaminated Sediment	Contaminated sediment from the Deepwater Horizon	Gulf_Oil_Spill Study 1197
1197.SE.20101018.GY.D002S.BC.382	TATCGACACAAG	GTGCCAGCMGCCGCGGTAA	oil contaminated marine sediments from Deepwater horizon oil spill	marine sediment metagenome	Contaminated Sediment	Contaminated sediment from the Deepwater Horizon	Gulf_Oil_Spill Study 1197
1197.SE.20101018.GY.D002S.BC.382.a	TATACCGCTGCG	GTGCCAGCMGCCGCGGTAA	oil contaminated marine sediments from Deepwater horizon oil spill	marine sediment metagenome	Contaminated Sediment	Contaminated sediment from the Deepwater Horizon	Gulf_Oil_Spill Study 1197
1197.SE.20101018.GY.D004S.BC.386	AGCGTAATTAGC	GTGCCAGCMGCCGCGGTAA	oil contaminated marine sediments from Deepwater horizon oil spill	marine sediment metagenome	Contaminated Sediment	Contaminated sediment from the Deepwater Horizon	Gulf_Oil_Spill Study 1197
1197.SE.20101018.GY.D010S.BC.390	ATGTCACCGCTG	GTGCCAGCMGCCGCGGTAA	oil contaminated marine sediments from Deepwater horizon oil spill	marine sediment metagenome	Contaminated Sediment	Contaminated sediment from the Deepwater Horizon	Gulf_Oil_Spill Study 1197
1197.SE.20101018.GY.D010S.BC.390.a	GTACGATATGAC	GTGCCAGCMGCCGCGGTAA	oil contaminated marine sediments from Deepwater horizon oil spill	marine sediment metagenome	Contaminated Sediment	Contaminated sediment from the Deepwater Horizon	Gulf_Oil_Spill Study 1197
1197.SE.20101018.GY.D012S.BC.394	TGTAACGCCGAT	GTGCCAGCMGCCGCGGTAA	oil contaminated marine sediments from Deepwater horizon oil spill	marine sediment metagenome	Contaminated Sediment	Contaminated sediment from the Deepwater Horizon	Gulf_Oil_Spill Study 1197
1197.SE.20101018.GY.D012S.BC.394.a	GTGGTGGTTTCC	GTGCCAGCMGCCGCGGTAA	oil contaminated marine sediments from Deepwater horizon oil spill	marine sediment metagenome	Contaminated Sediment	Contaminated sediment from the Deepwater Horizon	Gulf_Oil_Spill Study 1197
1197.SE.20101018.GY.D021S.BC.398	TCTCTACCACTC	GTGCCAGCMGCCGCGGTAA	oil contaminated marine sediments from Deepwater horizon oil spill	marine sediment metagenome	Contaminated Sediment	Contaminated sediment from the Deepwater Horizon	Gulf_Oil_Spill Study 1197
1197.SE.20101018.GY.D021S.BC.398.a	ACTCACAGGAAT	GTGCCAGCMGCCGCGGTAA	oil contaminated marine sediments from Deepwater horizon oil spill	marine sediment metagenome	Contaminated Sediment	Contaminated sediment from the Deepwater Horizon	Gulf_Oil_Spill Study 1197
1197.SE.20101019.GY.D068S.BC.402	AGGGTGACTTTA	GTGCCAGCMGCCGCGGTAA	oil contaminated marine sediments from Deepwater horizon oil spill	marine sediment metagenome	Contaminated Sediment	Contaminated sediment from the Deepwater Horizon	Gulf_Oil_Spill Study 1197
1197.SE.20101019.GY.LBNL10.BC.501	CTGCTATTCCTC	GTGCCAGCMGCCGCGGTAA	oil contaminated marine sediments from Deepwater horizon oil spill	marine sediment metagenome	Contaminated Sediment	Contaminated sediment from the Deepwater Horizon	Gulf_Oil_Spill Study 1197
1197.SE.20101019.GY.LBNL10.BC.501.a	AGCATGTCCCGT	GTGCCAGCMGCCGCGGTAA	oil contaminated marine sediments from Deepwater horizon oil spill	marine sediment metagenome	Contaminated Sediment	Contaminated sediment from the Deepwater Horizon	Gulf_Oil_Spill Study 1197
1197.SE.20101019.GY.LBNL13.BC.482	GCAACACCATCC	GTGCCAGCMGCCGCGGTAA	oil contaminated marine sediments from Deepwater horizon oil spill	marine sediment metagenome	Contaminated Sediment	Contaminated sediment from the Deepwater Horizon	Gulf_Oil_Spill Study 1197
1197.SE.20101019.GY.LBNL13.BC.482.a	AATTGTGTCGGA	GTGCCAGCMGCCGCGGTAA	oil contaminated marine sediments from Deepwater horizon oil spill	marine sediment metagenome	Contaminated Sediment	Contaminated sediment from the Deepwater Horizon	Gulf_Oil_Spill Study 1197
1197.SE.20101019.GY.LBNL14.BC.406	CCAATACGCCTG	GTGCCAGCMGCCGCGGTAA	oil contaminated marine sediments from Deepwater horizon oil spill	marine sediment metagenome	Contaminated Sediment	Contaminated sediment from the Deepwater Horizon	Gulf_Oil_Spill Study 1197
1197.SE.20101019.GY.LBNL14.BC.406.a	AGCGGAGGTTAG	GTGCCAGCMGCCGCGGTAA	oil contaminated marine sediments from Deepwater horizon oil spill	marine sediment metagenome	Contaminated Sediment	Contaminated sediment from the Deepwater Horizon	Gulf_Oil_Spill Study 1197
1197.SE.20101019.GY.LBNL4.BC.425	GATCTGCGATCC	GTGCCAGCMGCCGCGGTAA	oil contaminated marine sediments from Deepwater horizon oil spill	marine sediment metagenome	Contaminated Sediment	Contaminated sediment from the Deepwater Horizon	Gulf_Oil_Spill Study 1197
1197.SE.20101019.GY.LBNL4.BC.425.a	ATCCTTTGGTTC	GTGCCAGCMGCCGCGGTAA	oil contaminated marine sediments from Deepwater horizon oil spill	marine sediment metagenome	Contaminated Sediment	Contaminated sediment from the Deepwater Horizon	Gulf_Oil_Spill Study 1197
1197.SE.20101019.GY.LBNL8.BC.444	TTGGCTCTATTC	GTGCCAGCMGCCGCGGTAA	oil contaminated marine sediments from Deepwater horizon oil spill	marine sediment metagenome	Contaminated Sediment	Contaminated sediment from the Deepwater Horizon	Gulf_Oil_Spill Study 1197
1197.SE.20101019.GY.LBNL8.BC.444.a	ATGGCTGTCAGT	GTGCCAGCMGCCGCGGTAA	oil contaminated marine sediments from Deepwater horizon oil spill	marine sediment metagenome	Contaminated Sediment	Contaminated sediment from the Deepwater Horizon	Gulf_Oil_Spill Study 1197
1197.SE.20101019.GY.LBNL9.BC.463	TGTGAATTCGGA	GTGCCAGCMGCCGCGGTAA	oil contaminated marine sediments from Deepwater horizon oil spill	marine sediment metagenome	Contaminated Sediment	Contaminated sediment from the Deepwater Horizon	Gulf_Oil_Spill Study 1197
1197.SE.20101019.GY.LBNL9.BC.463.a	TTGCGTTAGCAG	GTGCCAGCMGCCGCGGTAA	oil contaminated marine sediments from Deepwater horizon oil spill	marine sediment metagenome	Contaminated Sediment	Contaminated sediment from the Deepwater Horizon	Gulf_Oil_Spill Study 1197
1197.SE.20101020.GY.LBNL12.BC.520	CAAACAACAGCT	GTGCCAGCMGCCGCGGTAA	oil contaminated marine sediments from Deepwater horizon oil spill	marine sediment metagenome	Contaminated Sediment	Contaminated sediment from the Deepwater Horizon	Gulf_Oil_Spill Study 1197
1197.SE.20101020.GY.LBNL12.BC.520.a	ACCGGTATGTAC	GTGCCAGCMGCCGCGGTAA	oil contaminated marine sediments from Deepwater horizon oil spill	marine sediment metagenome	Contaminated Sediment	Contaminated sediment from the Deepwater Horizon	Gulf_Oil_Spill Study 1197
1197.SU.20100919.GY.FFC7.BC.007	TGGTTGGTTACG	GTGCCAGCMGCCGCGGTAA	oil contaminated marine sediments from Deepwater horizon oil spill	marine sediment metagenome	Contaminated Sediment	Contaminated sediment from the Deepwater Horizon	Gulf_Oil_Spill Study 1197
1198.SWE30.KBB3.SS5.5	ACTGACTTAAGG	GTGCCAGCMGCCGCGGTAA	marine sediment	marine sediment metagenome	Contaminated Sediment	Polluted Polar Coastal Sediments Study 1198	marine sediment metagenome
1198.SWE29.KBB3.SS4.5	AGCTGCACCTAA	GTGCCAGCMGCCGCGGTAA	marine sediment	marine sediment metagenome	Contaminated Sediment	Polluted Polar Coastal Sediments Study 1198	marine sediment metagenome
1198.SWE28.KBB3.SS3.5	CTTGAGAAATCG	GTGCCAGCMGCCGCGGTAA	marine sediment	marine sediment metagenome	Contaminated Sediment	Polluted Polar Coastal Sediments Study 1198	marine sediment metagenome
1198.SWE27.KBB3.SS2.5	ATAGCGAACTCA	GTGCCAGCMGCCGCGGTAA	marine sediment	marine sediment metagenome	Contaminated Sediment	Polluted Polar Coastal Sediments Study 1198	marine sediment metagenome
1198.SWE26.KBB3.SS1.5	GGTCTCCTACAG	GTGCCAGCMGCCGCGGTAA	marine sediment	marine sediment metagenome	Contaminated Sediment	Polluted Polar Coastal Sediments Study 1198	marine sediment metagenome
1198.SWE25.KBB2.SS5.5	CTCCCTTTGTGT	GTGCCAGCMGCCGCGGTAA	marine sediment	marine sediment metagenome	Contaminated Sediment	Polluted Polar Coastal Sediments Study 1198	marine sediment metagenome
1198.SWE24.KBB2.SS4.5	ATAACATGTGCG	GTGCCAGCMGCCGCGGTAA	marine sediment	marine sediment metagenome	Contaminated Sediment	Polluted Polar Coastal Sediments Study 1198	marine sediment metagenome
1198.SWE23.KBB2.SS3.5	TACGGATTATGG	GTGCCAGCMGCCGCGGTAA	marine sediment	marine sediment metagenome	Contaminated Sediment	Polluted Polar Coastal Sediments Study 1198	marine sediment metagenome
1198.SWE22.KBB2.SS2.5	ACGTGTAGGCTT	GTGCCAGCMGCCGCGGTAA	marine sediment	marine sediment metagenome	Contaminated Sediment	Polluted Polar Coastal Sediments Study 1198	marine sediment metagenome
1198.SWE21.KBB2.SS1.5	ACCGTGCTCACA	GTGCCAGCMGCCGCGGTAA	marine sediment	marine sediment metagenome	Contaminated Sediment	Polluted Polar Coastal Sediments Study 1198	marine sediment metagenome
1198.SWE20.KBB1.SS5.5	CGCATTTGGATG	GTGCCAGCMGCCGCGGTAA	marine sediment	marine sediment metagenome	Contaminated Sediment	Polluted Polar Coastal Sediments Study 1198	marine sediment metagenome
1198.SWE19.KBB1.SS4.5	CATCATACGGGT	GTGCCAGCMGCCGCGGTAA	marine sediment	marine sediment metagenome	Contaminated Sediment	Polluted Polar Coastal Sediments Study 1198	marine sediment metagenome
1198.SWE18.KBB1.SS3.5	GAACGGGACGTA	GTGCCAGCMGCCGCGGTAA	marine sediment	marine sediment metagenome	Contaminated Sediment	Polluted Polar Coastal Sediments Study 1198	marine sediment metagenome
1198.SWE17.KBB1.SS2.5	AGGTCCAAATCA	GTGCCAGCMGCCGCGGTAA	marine sediment	marine sediment metagenome	Contaminated Sediment	Polluted Polar Coastal Sediments Study 1198	marine sediment metagenome
1198.SWE16.KBB1.SS1.5	GTAGGTGCTTAC	GTGCCAGCMGCCGCGGTAA	marine sediment	marine sediment metagenome	Contaminated Sediment	Polluted Polar Coastal Sediments Study 1198	marine sediment metagenome
1198.SWE15.KBA3.SS5.5	GATCTCTGGGTA	GTGCCAGCMGCCGCGGTAA	marine sediment	marine sediment metagenome	Contaminated Sediment	Polluted Polar Coastal Sediments Study 1198	marine sediment metagenome
1198.SWE14.KBA3.SS4.5	GAGAGTCCACTT	GTGCCAGCMGCCGCGGTAA	marine sediment	marine sediment metagenome	Contaminated Sediment	Polluted Polar Coastal Sediments Study 1198	marine sediment metagenome
1198.SWE13.KBA3.SS3.5	TATGCCAGAGAT	GTGCCAGCMGCCGCGGTAA	marine sediment	marine sediment metagenome	Contaminated Sediment	Polluted Polar Coastal Sediments Study 1198	marine sediment metagenome
1198.SWE12.KBA3.SS2.5	ACCTTACACCTT	GTGCCAGCMGCCGCGGTAA	marine sediment	marine sediment metagenome	Contaminated Sediment	Polluted Polar Coastal Sediments Study 1198	marine sediment metagenome
1198.SWE11.KBA3.SS1.5	ATGGGCGAATGG	GTGCCAGCMGCCGCGGTAA	marine sediment	marine sediment metagenome	Contaminated Sediment	Polluted Polar Coastal Sediments Study 1198	marine sediment metagenome
1198.SWE10.KBA2.SS5.5	CCAGATATAGCA	GTGCCAGCMGCCGCGGTAA	marine sediment	marine sediment metagenome	Contaminated Sediment	Polluted Polar Coastal Sediments Study 1198	marine sediment metagenome
1198.SWE09.KBA2.SS4.5	TATCACCGGCAC	GTGCCAGCMGCCGCGGTAA	marine sediment	marine sediment metagenome	Contaminated Sediment	Polluted Polar Coastal Sediments Study 1198	marine sediment metagenome
1198.SWE08.KBA2.SS3.5	AACCGCATAAGT	GTGCCAGCMGCCGCGGTAA	marine sediment	marine sediment metagenome	Contaminated Sediment	Polluted Polar Coastal Sediments Study 1198	marine sediment metagenome
1198.SWE07.KBA2.SS2.5	GAGCGTATCCAT	GTGCCAGCMGCCGCGGTAA	marine sediment	marine sediment metagenome	Contaminated Sediment	Polluted Polar Coastal Sediments Study 1198	marine sediment metagenome
1198.SWE06.KBA2.SS1.5	CTTAGGCATGTG	GTGCCAGCMGCCGCGGTAA	marine sediment	marine sediment metagenome	Contaminated Sediment	Polluted Polar Coastal Sediments Study 1198	marine sediment metagenome
1198.SWE05.KBA1.5.5	GAGACGTGTTCT	GTGCCAGCMGCCGCGGTAA	marine sediment	marine sediment metagenome	Contaminated Sediment	Polluted Polar Coastal Sediments Study 1198	marine sediment metagenome
1198.SWE04.KBA1.4.5	GCGTTGCAAACT	GTGCCAGCMGCCGCGGTAA	marine sediment	marine sediment metagenome	Contaminated Sediment	Polluted Polar Coastal Sediments Study 1198	marine sediment metagenome
1198.SWE03.KBA1.3.5	ACAGCTCAAACA	GTGCCAGCMGCCGCGGTAA	marine sediment	marine sediment metagenome	Contaminated Sediment	Polluted Polar Coastal Sediments Study 1198	marine sediment metagenome
1198.SWE02.KBA1.2.5	AATGACCTCGTG	GTGCCAGCMGCCGCGGTAA	marine sediment	marine sediment metagenome	Contaminated Sediment	Polluted Polar Coastal Sediments Study 1198	marine sediment metagenome
1198.SWE01.KBA1.1.5	AGATGATCAGTC	GTGCCAGCMGCCGCGGTAA	marine sediment	marine sediment metagenome	Contaminated Sediment	Polluted Polar Coastal Sediments Study 1198	marine sediment metagenome
1198.NOR19.STA2.CORE3.3of3	GGAATCCGATTA	GTGCCAGCMGCCGCGGTAA	marine sediment	marine sediment metagenome	Contaminated Sediment	Polluted Polar Coastal Sediments Study 1198	marine sediment metagenome
1198.NOR18.STA2.CORE3.2of3	ATTGACCGGTCA	GTGCCAGCMGCCGCGGTAA	marine sediment	marine sediment metagenome	Contaminated Sediment	Polluted Polar Coastal Sediments Study 1198	marine sediment metagenome
1198.NOR17.STA2.CORE3.1of3	GTCTTCAGCAAG	GTGCCAGCMGCCGCGGTAA	marine sediment	marine sediment metagenome	Contaminated Sediment	Polluted Polar Coastal Sediments Study 1198	marine sediment metagenome
1198.NOR16.STA2.CORE2.3of3	GGTTTAACACGC	GTGCCAGCMGCCGCGGTAA	marine sediment	marine sediment metagenome	Contaminated Sediment	Polluted Polar Coastal Sediments Study 1198	marine sediment metagenome
1198.NOR15.STA2.CORE2.2of3	GTCGCCGTACAT	GTGCCAGCMGCCGCGGTAA	marine sediment	marine sediment metagenome	Contaminated Sediment	Polluted Polar Coastal Sediments Study 1198	marine sediment metagenome
1198.NOR14.STA2.CORE2.1of3	AAGACAGCTATC	GTGCCAGCMGCCGCGGTAA	marine sediment	marine sediment metagenome	Contaminated Sediment	Polluted Polar Coastal Sediments Study 1198	marine sediment metagenome
1198.NOR13.STA2.CORE1.3of3	CGACTCTAAACG	GTGCCAGCMGCCGCGGTAA	marine sediment	marine sediment metagenome	Contaminated Sediment	Polluted Polar Coastal Sediments Study 1198	marine sediment metagenome
1198.NOR12.STA2.CORE1.2of3	CCTGTCCTATCT	GTGCCAGCMGCCGCGGTAA	marine sediment	marine sediment metagenome	Contaminated Sediment	Polluted Polar Coastal Sediments Study 1198	marine sediment metagenome
1198.NOR11.STA2.CORE1.1of3	GTAATGCGTAAC	GTGCCAGCMGCCGCGGTAA	marine sediment	marine sediment metagenome	Contaminated Sediment	Polluted Polar Coastal Sediments Study 1198	marine sediment metagenome
1198.NOR10.STA1.CORE3.3of3	GTTCGGTGTCCA	GTGCCAGCMGCCGCGGTAA	marine sediment	marine sediment metagenome	Contaminated Sediment	Polluted Polar Coastal Sediments Study 1198	marine sediment metagenome
1198.NOR09.STA1.CORE3.2of3	ATTCTCTCACGT	GTGCCAGCMGCCGCGGTAA	marine sediment	marine sediment metagenome	Contaminated Sediment	Polluted Polar Coastal Sediments Study 1198	marine sediment metagenome
1198.NOR08.STA1.CORE3.1of3	AGGTGAGTTCTA	GTGCCAGCMGCCGCGGTAA	marine sediment	marine sediment metagenome	Contaminated Sediment	Polluted Polar Coastal Sediments Study 1198	marine sediment metagenome
1198.NOR07.STA1.CORE2.3of3	GCGTCCATGAAT	GTGCCAGCMGCCGCGGTAA	marine sediment	marine sediment metagenome	Contaminated Sediment	Polluted Polar Coastal Sediments Study 1198	marine sediment metagenome
1198.NOR06.STA1.CORE2.2of3	TGCACGTGATAA	GTGCCAGCMGCCGCGGTAA	marine sediment	marine sediment metagenome	Contaminated Sediment	Polluted Polar Coastal Sediments Study 1198	marine sediment metagenome
1198.NOR05.STA1.CORE2.1of3	CAACACATGCTG	GTGCCAGCMGCCGCGGTAA	marine sediment	marine sediment metagenome	Contaminated Sediment	Polluted Polar Coastal Sediments Study 1198	marine sediment metagenome
1198.NOR04.STA1.CORE1.4of4	CTCGTGAATGAC	GTGCCAGCMGCCGCGGTAA	marine sediment	marine sediment metagenome	Contaminated Sediment	Polluted Polar Coastal Sediments Study 1198	marine sediment metagenome
1198.NOR03.STA1.CORE1.3of4	TACACAAGTCGC	GTGCCAGCMGCCGCGGTAA	marine sediment	marine sediment metagenome	Contaminated Sediment	Polluted Polar Coastal Sediments Study 1198	marine sediment metagenome
1198.NOR02.STA1.CORE1.2of4	AACTTTCAGGAG	GTGCCAGCMGCCGCGGTAA	marine sediment	marine sediment metagenome	Contaminated Sediment	Polluted Polar Coastal Sediments Study 1198	marine sediment metagenome
1198.NOR01.STA1.CORE1.1of4	CGAGCTGTTACC	GTGCCAGCMGCCGCGGTAA	marine sediment	marine sediment metagenome	Contaminated Sediment	Polluted Polar Coastal Sediments Study 1198	marine sediment metagenome
1198.ARG06.ORi08.InfralitoralC	ACTCTAGCCGGT	GTGCCAGCMGCCGCGGTAA	marine sediment	marine sediment metagenome	Contaminated Sediment	Polluted Polar Coastal Sediments Study 1198	marine sediment metagenome
1198.ARG05.ORi08.InfralitoralB	GCCGTAAACTTG	GTGCCAGCMGCCGCGGTAA	marine sediment	marine sediment metagenome	Contaminated Sediment	Polluted Polar Coastal Sediments Study 1198	marine sediment metagenome
1198.ARG04.ORi08.InfralitoralA	GCCGTCTCGTAA	GTGCCAGCMGCCGCGGTAA	marine sediment	marine sediment metagenome	Contaminated Sediment	Polluted Polar Coastal Sediments Study 1198	marine sediment metagenome
1198.ARG03.MC08.UshuaiaC	TTCCTAGGCCAG	GTGCCAGCMGCCGCGGTAA	marine sediment	marine sediment metagenome	Contaminated Sediment	Polluted Polar Coastal Sediments Study 1198	marine sediment metagenome
1198.ARG02.MC08.UshuaiaB	CTATCATCCTCA	GTGCCAGCMGCCGCGGTAA	marine sediment	marine sediment metagenome	Contaminated Sediment	Polluted Polar Coastal Sediments Study 1198	marine sediment metagenome
1198.ARG01.MC08.UshuaiaA	ATTGTTCCTACC	GTGCCAGCMGCCGCGGTAA	marine sediment	marine sediment metagenome	Contaminated Sediment	Polluted Polar Coastal Sediments Study 1198	marine sediment metagenome
1198.ANT06.S2M3	GACTACCCGTTG	GTGCCAGCMGCCGCGGTAA	marine sediment	marine sediment metagenome	Contaminated Sediment	Polluted Polar Coastal Sediments Study 1198	marine sediment metagenome
1198.ANT05.S2M2	TGGCTTTCTATC	GTGCCAGCMGCCGCGGTAA	marine sediment	marine sediment metagenome	Contaminated Sediment	Polluted Polar Coastal Sediments Study 1198	marine sediment metagenome
1198.ANT04.S2M1	CGATAGGCCTTA	GTGCCAGCMGCCGCGGTAA	marine sediment	marine sediment metagenome	Contaminated Sediment	Polluted Polar Coastal Sediments Study 1198	marine sediment metagenome
1198.ANT03.S1M3	GCAGATTTCCAG	GTGCCAGCMGCCGCGGTAA	marine sediment	marine sediment metagenome	Contaminated Sediment	Polluted Polar Coastal Sediments Study 1198	marine sediment metagenome
1198.ANT02.S1M2	CTGGGTATCTCG	GTGCCAGCMGCCGCGGTAA	marine sediment	marine sediment metagenome	Contaminated Sediment	Polluted Polar Coastal Sediments Study 1198	marine sediment metagenome
1198.ANT01.S1M1	ATTAAGCCTGGA	GTGCCAGCMGCCGCGGTAA	marine sediment	marine sediment metagenome	Contaminated Sediment	Polluted Polar Coastal Sediments Study 1198	marine sediment metagenome
1039.I.Fundao.SA	GCTTCCAGACAA	GTGCCAGCMGCCGCGGTAA	Sea Water	marine sediment metagenome	Contaminated Water	Rio de Janeiro Coastline QIITA Study 15	Chronicle contaminated sediment collected from 0.01-0.15m depth in Guanabara Bay, Rio de Janeiro
1039.I.Fundao.SB	GTGGCCTACTAC	GTGCCAGCMGCCGCGGTAA	Sea Water	marine sediment metagenome	Contaminated Water	Rio de Janeiro Coastline QIITA Study 15	Chronicle contaminated sediment collected from 0.01-0.15m depth in Guanabara Bay, Rio de Janeiro
1039.I.Fundao.SB.7.8	CGGGATCAAATT	GTGCCAGCMGCCGCGGTAA	Sediment	marine sediment metagenome	Contaminated Sediment	Rio de Janeiro Coastline QIITA Study 15	Chronicle contaminated sediment collected from 0.01-0.15m depth in Guanabara Bay, Rio de Janeiro
1039.I.Fundao.HB	CCGAAGATTCTG	GTGCCAGCMGCCGCGGTAA	Sea Water	marine metagenome	Contaminated Water	Rio de Janeiro Coastline QIITA Study 15	Chronicle contaminated water collected from 0.5-1m depth in Guanabara Bay, Rio de Janeiro
1039.P.Massambaba.SA	ACGTAACCACGT	GTGCCAGCMGCCGCGGTAA	Sea Water	marine sediment metagenome	Contaminated Water	Rio de Janeiro Coastline QIITA Study 15	coastal Atlantic Ocean sediment collected from 0.01-0.15m depth in Massambaba beach, Rio de Janeiro
1039.P.Massambaba.SA.1.4	CTTTCGTTCAAC	GTGCCAGCMGCCGCGGTAA	Sediment	marine metagenome	Contaminated Sediment	Rio de Janeiro Coastline QIITA Study 15	coastal Atlantic Ocean sediment collected from 0.01-0.15m depth in Massambaba beach, Rio de Janeiro
1039.P.Massambaba.SA.1.4.a	AGATGTCCGTCA	GTGCCAGCMGCCGCGGTAA	Sediment	marine metagenome	Contaminated Sediment	Rio de Janeiro Coastline QIITA Study 15	coastal Atlantic Ocean sediment collected from 0.01-0.15m depth in Massambaba beach, Rio de Janeiro
1039.P.Massambaba.SB	AATACAGACCTG	GTGCCAGCMGCCGCGGTAA	Sea Water	marine sediment metagenome	Contaminated Water	Rio de Janeiro Coastline QIITA Study 15	coastal Atlantic Ocean sediment collected from 0.01-0.15m depth in Massambaba beach, Rio de Janeiro
1039.P.Massambaba.HA	ACGGATGTTATG	GTGCCAGCMGCCGCGGTAA	Sea Water	marine metagenome	Contaminated Water	Rio de Janeiro Coastline QIITA Study 15	coastal Atlantic Ocean water collected from 0.5-1m depth in Massambaba beach, Rio de Janeiro
1039.P.Abraao.SA.	ACACAGTCCTGA	GTGCCAGCMGCCGCGGTAA	Sea Water	marine sediment metagenome	Contaminated Water	Rio de Janeiro Coastline QIITA Study 15	Cove sediment collected from 0.01-0.15m depth in Abrao cove, Rio de Janeiro
1039.P.Abraao.SB	TTCCCTTCTCCG	GTGCCAGCMGCCGCGGTAA	Sea Water	marine sediment metagenome	Contaminated Water	Rio de Janeiro Coastline QIITA Study 15	Cove sediment collected from 0.01-0.15m depth in Abrao cove, Rio de Janeiro
1039.P.Abraao.SA.1.4	AAGCAGATTGTC	GTGCCAGCMGCCGCGGTAA	Sediment	marine sediment metagenome	Contaminated Sediment	Rio de Janeiro Coastline QIITA Study 15	Cove sediment collected from 0.01-0.15m depth in Abro cove, Rio de Janeiro
1039.P.Abraao.HA	ACTAGCGTTCAG	GTGCCAGCMGCCGCGGTAA	Sea Water	marine metagenome	Contaminated Water	Rio de Janeiro Coastline QIITA Study 15	Cove water collected from 0.5-1m depth in Abro cove, Rio de Janeiro
1039.P.Dois.Rios.SA	TCTAACGAGTGC	GTGCCAGCMGCCGCGGTAA	Sea Water	marine sediment metagenome	Contaminated Water	Rio de Janeiro Coastline QIITA Study 15	Estuarine sediment collected from 0.01-0.15m depth in Dois Rios Estuary, Rio de Janeiro
1039.P.Dois.Rios.SA.1.7	TGGAGCCTTGTC	GTGCCAGCMGCCGCGGTAA	Sediment	marine sediment metagenome	Contaminated Sediment	Rio de Janeiro Coastline QIITA Study 15	Estuarine sediment collected from 0.01-0.15m depth in Dois Rios Estuary, Rio de Janeiro
1039.P.Dois.Rios.SB	GGAAGAAGTAGC	GTGCCAGCMGCCGCGGTAA	Sediment	marine sediment metagenome	Contaminated Sediment	Rio de Janeiro Coastline QIITA Study 15	Estuarine sediment collected from 0.01-0.15m depth in Dois Rios Estuary, Rio de Janeiro
1039.P.Dois.Rios.HA	TTGCGACAAAGT	GTGCCAGCMGCCGCGGTAA	Sea Water	marine metagenome	Contaminated Water	Rio de Janeiro Coastline QIITA Study 15	Estuarine water collected from 0.5-1m depth in Dois Rios Estuary, Rio de Janeiro
1039.L.Jacarepia.SA	ATCCCAGCATGC	GTGCCAGCMGCCGCGGTAA	Sediment	freshwater sediment metagenome	Contaminated Sediment	Rio de Janeiro Coastline QIITA Study 15	Sediment collected from 0.01-0.15m depth in freshwater Jacarepi Lake, Rio de Janeiro
1039.L.Jacarepia.SB	ACCAACAGATTG	GTGCCAGCMGCCGCGGTAA	Sea Water	freshwater sediment metagenome	Contaminated Water	Rio de Janeiro Coastline QIITA Study 15	Sediment collected from 0.01-0.15m depth in freshwater Jacarepi Lake, Rio de Janeiro
1039.L.Jacarepia.SB.1.6	GCACCTGTTGAA	GTGCCAGCMGCCGCGGTAA	Sediment	freshwater sediment metagenome	Contaminated Sediment	Rio de Janeiro Coastline QIITA Study 15	Sediment collected from 0.01-0.15m depth in freshwater Jacarepi Lake, Rio de Janeiro
1039.L.Jacarepia.HB	TTGCCTGGGTCA	GTGCCAGCMGCCGCGGTAA	Sea Water	freshwater metagenome	Contaminated Water	Rio de Janeiro Coastline QIITA Study 15	water collected from 0.5-1m depth in freshwater Jacarepi Lake, Rio de Janeiro
