# Supplementary material for: Municipal Solid Waste Landfills Harbor Distinct Microbiomes
Source: Front Microbiol. 2016 Apr 20;7:534. doi: 10.3389/fmicb.2016.00534 (PMC4837139; doi:10.3389/fmicb.2016.00534)
Supplement: Table S4 — Environmental variables for leachates used in PERMANOVA analyses. [file Table4.XLSX]

## Sheet: Table S3
Table S4: Environmental variables for leachates used in PERMANOVA analyses.
Sample	Specific Conductance1	pH2	NH3	NH4	NO3	SO4	PO4	HCO3	Cl	Br	Ca	Na	Mg	K	Si	Fe	B	Li	Al	V	Cr	Mn	Co	Ni	Cu	Rb	Sr	Mo	Ag	Cd	Sb	Sn	Zn	As	Se	Cs	Ba	W	Pb	U	NVDOC3	Lactate4	Acetate4	Propionate4	Formate4	Butyrate4	Pyruvate4
AR	3591	7.64	392	505	3.62	7.7	0	3540	955	8.2	141	866	60.9	242	18.9	3.9	3.4	20	80	11.5	20	1110	44.4	98	63	147	1720	2.4	0	0	0	3.7	120	25	30	0	689	2	1.4	0	367	0	0	0	0	0	0
AR	3591	7.64	392	505	3.62	7.7	0	3540	955	8.2	141	866	60.9	242	18.9	3.9	3.4	20	80	11.5	20	1110	44.4	98	63	147	1720	2.4	0	0	0	3.7	120	25	30	0	689	2	1.4	0	367	0	0	0	0	0	0
AR	3591	7.64	392	505	3.62	7.7	0	3540	955	8.2	141	866	60.9	242	18.9	3.9	3.4	20	80	11.5	20	1110	44.4	98	63	147	1720	2.4	0	0	0	3.7	120	25	30	0	689	2	1.4	0	367	0	0	0	0	0	0
AZ	5050	7.61	78	100	0.28	2035	0	900	1423	3.2	232	1490	93.1	14.9	23.7	1.9	7.34	590	1100	2.1	0	4100	3.7	220	734	3.8	5260	48	1	4.8	0	1.7	3330	7.7	17.1	0	80	1.8	20.9	50.5	13	0	0	0	0	0	0
AZ	5050	7.61	78	100	0.28	2035	0	900	1423	3.2	232	1490	93.1	14.9	23.7	1.9	7.34	590	1100	2.1	0	4100	3.7	220	734	3.8	5260	48	1	4.8	0	1.7	3330	7.7	17.1	0	80	1.8	20.9	50.5	13	0	0	0	0	0	0
AZ	5050	7.61	78	100	0.28	2035	0	900	1423	3.2	232	1490	93.1	14.9	23.7	1.9	7.34	590	1100	2.1	0	4100	3.7	220	734	3.8	5260	48	1	4.8	0	1.7	3330	7.7	17.1	0	80	1.8	20.9	50.5	13	0	0	0	0	0	0
CA	15446	7.5	391	503	0	3430	0	5124	3035	40.5	111	2310	1130	232	36.9	1.38	20.2	70	267	213.6	100	1700	12.8	360	74.7	43.6	5410	11	0	0	2.7	1.4	140	129	200	0	313	7	3.7	0.41	481	0	103	0	0	0	0
CA	15446	7.5	391	503	0	3430	0	5124	3035	40.5	111	2310	1130	232	36.9	1.38	20.2	70	267	213.6	100	1700	12.8	360	74.7	43.6	5410	11	0	0	2.7	1.4	140	129	200	0	313	7	3.7	0.41	481	0	103	0	0	0	0
CA	15446	7.5	391	503	0	3430	0	5124	3035	40.5	111	2310	1130	232	36.9	1.38	20.2	70	267	213.6	100	1700	12.8	360	74.7	43.6	5410	11	0	0	2.7	1.4	140	129	200	0	313	7	3.7	0.41	481	0	103	0	0	0	0
CO	1887	6	30	38	0	20.1	0.92	4208	520	2.3	388	359	75	35	32	14	1	20	274	11.7	0	2585	2.2	18.2	65.4	11.5	7370	0	0	0	0	11	140	6.2	10	0	936	0	3.4	0.6	164	0	0	14.5	2.1	3.2	1.2
CO	1887	6	30	38	0	20.1	0.92	4208	520	2.3	388	359	75	35	32	14	1	20	274	11.7	0	2585	2.2	18.2	65.4	11.5	7370	0	0	0	0	11	140	6.2	10	0	936	0	3.4	0.6	164	0	0	14.5	2.1	3.2	1.2
CO	1887	6	30	38	0	20.1	0.92	4208	520	2.3	388	359	75	35	32	14	1	20	274	11.7	0	2585	2.2	18.2	65.4	11.5	7370	0	0	0	0	11	140	6.2	10	0	936	0	3.4	0.6	164	0	0	14.5	2.1	3.2	1.2
FL	16520	7	1387	1786	0.44	18	19.7	12231	2826	22.4	49.5	1890	54	699	26.4	3.45	8.97	50	1180	81.5	160	47	70.1	311	293	562	674	3.8	0	0	2.2	57.9	1620	60.3	60	4.7	119	5.1	10.8	1.1	1125	0	0	0	0	0	0.5
FL	16520	7	1387	1786	0.44	18	19.7	12231	2826	22.4	49.5	1890	54	699	26.4	3.45	8.97	50	1180	81.5	160	47	70.1	311	293	562	674	3.8	0	0	2.2	57.9	1620	60.3	60	4.7	119	5.1	10.8	1.1	1125	0	0	0	0	0	0.5
FL	16520	7	1387	1786	0.44	18	19.7	12231	2826	22.4	49.5	1890	54	699	26.4	3.45	8.97	50	1180	81.5	160	47	70.1	311	293	562	674	3.8	0	0	2.2	57.9	1620	60.3	60	4.7	119	5.1	10.8	1.1	1125	0	0	0	0	0	0.5
IA	7880	7.61	501	645	1.04	47.5	0	5601	1882	13.8	247	1670	231	374	26.6	4.1	12.5	120	280	49.8	100	804	44.5	396	55	169	1730	5.9	0	0	5	22.2	980	47.2	30	0	818	5.3	4.3	2	195	0	212	0	0.2	0.1	1.5
IA	7880	7.61	501	645	1.04	47.5	0	5601	1882	13.8	247	1670	231	374	26.6	4.1	12.5	120	280	49.8	100	804	44.5	396	55	169	1730	5.9	0	0	5	22.2	980	47.2	30	0	818	5.3	4.3	2	195	0	212	0	0.2	0.1	1.5
IA	7880	7.61	501	645	1.04	47.5	0	5601	1882	13.8	247	1670	231	374	26.6	4.1	12.5	120	280	49.8	100	804	44.5	396	55	169	1730	5.9	0	0	5	22.2	980	47.2	30	0	818	5.3	4.3	2	195	0	212	0	0.2	0.1	1.5
KY	14050	7.17	899	1158	0.27	14.2	14.6	7269	1802	8.72	74.4	1780	85.2	521	41.4	2.87	16.8	2870	644	38.5	135	196	40.6	263	220	300	858	16.8	0.6	0	4.8	23.5	1580	52.2	40	27.1	268	18.7	15.4	0.2	1040	0	0	0	0	0	0.4
KY	14050	7.17	899	1158	0.27	14.2	14.6	7269	1802	8.72	74.4	1780	85.2	521	41.4	2.87	16.8	2870	644	38.5	135	196	40.6	263	220	300	858	16.8	0.6	0	4.8	23.5	1580	52.2	40	27.1	268	18.7	15.4	0.2	1040	0	0	0	0	0	0.4
KY	14050	7.17	899	1158	0.27	14.2	14.6	7269	1802	8.72	74.4	1780	85.2	521	41.4	2.87	16.8	2870	644	38.5	135	196	40.6	263	220	300	858	16.8	0.6	0	4.8	23.5	1580	52.2	40	27.1	268	18.7	15.4	0.2	1040	0	0	0	0	0	0.4
ME1	5512	7.58	132	170	0	108	0	2040	742	1.7	162	659	80.5	223	11.1	5.7	3.9	23.3	345	4.8	28.6	827	18.9	170	253	131	1280	3.2	3.4	10.6	3.5	0	2195	17	20	1	162	0	110	0	140	0	0	0.03	0.1	0	0
ME1	5512	7.58	132	170	0	108	0	2040	742	1.7	162	659	80.5	223	11.1	5.7	3.9	23.3	345	4.8	28.6	827	18.9	170	253	131	1280	3.2	3.4	10.6	3.5	0	2195	17	20	1	162	0	110	0	140	0	0	0.03	0.1	0	0
ME1	5512	7.58	132	170	0	108	0	2040	742	1.7	162	659	80.5	223	11.1	5.7	3.9	23.3	345	4.8	28.6	827	18.9	170	253	131	1280	3.2	3.4	10.6	3.5	0	2195	17	20	1	162	0	110	0	140	0	0	0.03	0.1	0	0
ME2	3163	6.54	75.3	97	0	17.1	1.29	1290	262	1.6	112	270	47	100	9	0.67	2.37	14	239	1.4	17.7	774	5.3	71.4	30.5	45.9	1075	0	2.7	2.4	1.7	0	177	24.2	0	0	115	0	6.1	0.8	407	1.2	31	95.4	6.5	68.6	4.6
ME2	3163	6.54	75.3	97	0	17.1	1.29	1290	262	1.6	112	270	47	100	9	0.67	2.37	14	239	1.4	17.7	774	5.3	71.4	30.5	45.9	1075	0	2.7	2.4	1.7	0	177	24.2	0	0	115	0	6.1	0.8	407	1.2	31	95.4	6.5	68.6	4.6
ME2	3163	6.54	75.3	97	0	17.1	1.29	1290	262	1.6	112	270	47	100	9	0.67	2.37	14	239	1.4	17.7	774	5.3	71.4	30.5	45.9	1075	0	2.7	2.4	1.7	0	177	24.2	0	0	115	0	6.1	0.8	407	1.2	31	95.4	6.5	68.6	4.6
ME3	1990	6.73	57.3	74	0	54	0.01	1017	167	2.8	133	165	40.9	63.2	9.9	4.8	2	18.5	185	1.2	7.5	2770	4.6	21.2	20.2	56.1	783	0	1.4	2.2	0	0	69	4.3	5	0	194	0	3.3	1.2	164	0.6	83.6	19.9	1.3	63.5	1.04
ME3	1990	6.73	57.3	74	0	54	0.01	1017	167	2.8	133	165	40.9	63.2	9.9	4.8	2	18.5	185	1.2	7.5	2770	4.6	21.2	20.2	56.1	783	0	1.4	2.2	0	0	69	4.3	5	0	194	0	3.3	1.2	164	0.6	83.6	19.9	1.3	63.5	1.04
ME3	1990	6.73	57.3	74	0	54	0.01	1017	167	2.8	133	165	40.9	63.2	9.9	4.8	2	18.5	185	1.2	7.5	2770	4.6	21.2	20.2	56.1	783	0	1.4	2.2	0	0	69	4.3	5	0	194	0	3.3	1.2	164	0.6	83.6	19.9	1.3	63.5	1.04
MN	5053	7.53	425	547	0	87.3	1.1	4821	1199	9.22	329	1080	162	239	36.1	5.76	15.2	40	420	99.3	110	2680	23.8	155	478	82	2160	11	0	1.9	5.5	6	3520	65.2	29.2	0	731	11	9.5	0.3	485	0	0.03	0	0.6	1.2	1
MN	5053	7.53	425	547	0	87.3	1.1	4821	1199	9.22	329	1080	162	239	36.1	5.76	15.2	40	420	99.3	110	2680	23.8	155	478	82	2160	11	0	1.9	5.5	6	3520	65.2	29.2	0	731	11	9.5	0.3	485	0	0.03	0	0.6	1.2	1
MN	5053	7.53	425	547	0	87.3	1.1	4821	1199	9.22	329	1080	162	239	36.1	5.76	15.2	40	420	99.3	110	2680	23.8	155	478	82	2160	11	0	1.9	5.5	6	3520	65.2	29.2	0	731	11	9.5	0.3	485	0	0.03	0	0.6	1.2	1
OK1	6760	7.54	104	134	0.11	0.39	0	7009	1410	9.06	285	634	207	94	27.2	21.2	3.91	70	80	21.5	55	574	27.1	119	30.6	23	3555	1.13	0	0	0	1.6	363	75.8	37	0	4160	0	2.8	0	241	0	1054	0	0	0	0
OK1	6760	7.54	104	134	0.11	0.39	0	7009	1410	9.06	285	634	207	94	27.2	21.2	3.91	70	80	21.5	55	574	27.1	119	30.6	23	3555	1.13	0	0	0	1.6	363	75.8	37	0	4160	0	2.8	0	241	0	1054	0	0	0	0
OK1	6760	7.54	104	134	0.11	0.39	0	7009	1410	9.06	285	634	207	94	27.2	21.2	3.91	70	80	21.5	55	574	27.1	119	30.6	23	3555	1.13	0	0	0	1.6	363	75.8	37	0	4160	0	2.8	0	241	0	1054	0	0	0	0
OK2	8815	7.05	889	1144.85	0	1.6	0	4836	896.761	13.7	80	772	101	469.3	16.3	8.53	3.69	30	363	5.5	10	58	16.1	36	27.7	70	988	0	0	0	0	3.6	130	8.9	10	0	1140	0	4.5	0.02	259	0	0	0	0	0	0
OK2	8815	7.05	889	1144.85	0	1.6	0	4836	896.761	13.7	80	772	101	469.3	16.3	8.53	3.69	30	363	5.5	10	58	16.1	36	27.7	70	988	0	0	0	0	3.6	130	8.9	10	0	1140	0	4.5	0.02	259	0	0	0	0	0	0
OK2	8815	7.05	889	1144.85	0	1.6	0	4836	896.761	13.7	80	772	101	469.3	16.3	8.53	3.69	30	363	5.5	10	58	16.1	36	27.7	70	988	0	0	0	0	3.6	130	8.9	10	0	1140	0	4.5	0.02	259	0	0	0	0	0	0
OR	8167	7.66	745	959	0.3	3.5	25.5	607	2250	9.87	144	1860	102	571	47.2	2.9	22.7	37	310	233	288	660	45.8	201	113	236	1120	11.1	0	0	8.8	51.9	437	144	51.7	3.5	385	24	6.3	0.3	888	0.4	0.1	0	0	0	0.3
OR	8167	7.66	745	959	0.3	3.5	25.5	607	2250	9.87	144	1860	102	571	47.2	2.9	22.7	37	310	233	288	660	45.8	201	113	236	1120	11.1	0	0	8.8	51.9	437	144	51.7	3.5	385	24	6.3	0.3	888	0.4	0.1	0	0	0	0.3
OR	8167	7.66	745	959	0.3	3.5	25.5	607	2250	9.87	144	1860	102	571	47.2	2.9	22.7	37	310	233	288	660	45.8	201	113	236	1120	11.1	0	0	8.8	51.9	437	144	51.7	3.5	385	24	6.3	0.3	888	0.4	0.1	0	0	0	0.3
TX	1715	7.14	10	13	0	312	0	1326	419	1.6	306	264	126	7.4	10.6	0.4	0.3	80	140	2	0	6460	1.1	38	94	9	5530	0	0	0	1	2	1650	7	10	0	480	9.1	7.8	1.2	18.4	1.8	64	0.1	0	0	0
TX	1715	7.14	10	13	0	312	0	1326	419	1.6	306	264	126	7.4	10.6	0.4	0.3	80	140	2	0	6460	1.1	38	94	9	5530	0	0	0	1	2	1650	7	10	0	480	9.1	7.8	1.2	18.4	1.8	64	0.1	0	0	0
TX	1715	7.14	10	13	0	312	0	1326	419	1.6	306	264	126	7.4	10.6	0.4	0.3	80	140	2	0	6460	1.1	38	94	9	5530	0	0	0	1	2	1650	7	10	0	480	9.1	7.8	1.2	18.4	1.8	64	0.1	0	0	0
VA	3515	7.06	310	399	0	13.5	0	2459	1021	5.69	109	720	100	230	27.7	0.3	0.2	40	445	59.4	110	1670	22.4	159	164	152	912	2.2	0	0.5	16.3	8.8	1350	135	26.3	4.4	484	1.2	61.1	0.4	438	0	0	63.3	4.4	67.6	2.3
VA	3515	7.06	310	399	0	13.5	0	2459	1021	5.69	109	720	100	230	27.7	0.3	0.2	40	445	59.4	110	1670	22.4	159	164	152	912	2.2	0	0.5	16.3	8.8	1350	135	26.3	4.4	484	1.2	61.1	0.4	438	0	0	63.3	4.4	67.6	2.3
VA	3515	7.06	310	399	0	13.5	0	2459	1021	5.69	109	720	100	230	27.7	0.3	0.2	40	445	59.4	110	1670	22.4	159	164	152	912	2.2	0	0.5	16.3	8.8	1350	135	26.3	4.4	484	1.2	61.1	0.4	438	0	0	63.3	4.4	67.6	2.3
VT	10120	7.57	1248	1607	0	82	0	9935	2312	6.8	98	2550	113	724	46.1	13.4	22.1	180	600	93.1	350	2680	59.9	574	478	638	1070	7.6	0	0	18.7	10.1	3520	615.1	50	14.3	731	0	7.3	0.8	2044	0	3.2	396	21.6	49	33.7
VT	10120	7.57	1248	1607	0	82	0	9935	2312	6.8	98	2550	113	724	46.1	13.4	22.1	180	600	93.1	350	2680	59.9	574	478	638	1070	7.6	0	0	18.7	10.1	3520	615.1	50	14.3	731	0	7.3	0.8	2044	0	3.2	396	21.6	49	33.7
VT	10120	7.57	1248	1607	0	82	0	9935	2312	6.8	98	2550	113	724	46.1	13.4	22.1	180	600	93.1	350	2680	59.9	574	478	638	1070	7.6	0	0	18.7	10.1	3520	615.1	50	14.3	731	0	7.3	0.8	2044	0	3.2	396	21.6	49	33.7
WA	15000	6.78	891	1147	2.07	302	0	8326	1525	230	916	1530	196	578	35.1	77.8	12.1	132	201	53.9	184	9090	85.3	377	26.3	334	3810	6.2	0	0	14.6	12.5	496	95.6	25.3	5	164	3.5	1.1	0.3	6114	1.1	33.9	792	42.2	1761	61.9
WA	15000	6.78	891	1147	2.07	302	0	8326	1525	230	916	1530	196	578	35.1	77.8	12.1	132	201	53.9	184	9090	85.3	377	26.3	334	3810	6.2	0	0	14.6	12.5	496	95.6	25.3	5	164	3.5	1.1	0.3	6114	1.1	33.9	792	42.2	1761	61.9
WA	15000	6.78	891	1147	2.07	302	0	8326	1525	230	916	1530	196	578	35.1	77.8	12.1	132	201	53.9	184	9090	85.3	377	26.3	334	3810	6.2	0	0	14.6	12.5	496	95.6	25.3	5	164	3.5	1.1	0.3	6114	1.1	33.9	792	42.2	1761	61.9
WY	2073	6.56	10	13	0.09	3.45	0	1691	588	2.16	444	169	162	10.3	13.7	48.1	0.36	100	170	15.4	40	4530	2.4	69	50.5	4	3500	0	0	0	0	0	647	36.9	15.4	0	2920	0	4.7	1.1	69.9	0	0.2	0	0	0	0
WY	2073	6.56	10	13	0.09	3.45	0	1691	588	2.16	444	169	162	10.3	13.7	48.1	0.36	100	170	15.4	40	4530	2.4	69	50.5	4	3500	0	0	0	0	0	647	36.9	15.4	0	2920	0	4.7	1.1	69.9	0	0.2	0	0	0	0
WY	2073	6.56	10	13	0.09	3.45	0	1691	588	2.16	444	169	162	10.3	13.7	48.1	0.36	100	170	15.4	40	4530	2.4	69	50.5	4	3500	0	0	0	0	0	647	36.9	15.4	0	2920	0	4.7	1.1	69.9	0	0.2	0	0	0	0
All listed geochemical parameters are given in mg/L, unless otherwise noted
1	Measured in µS/cm
2	Values taken from a single pooled leachate sample at each site.
3	Non-volitile dissolved organic carbon
