# Supplementary material for: Municipal Solid Waste Landfills Harbor Distinct Microbiomes
Source: Front Microbiol. 2016 Apr 20;7:534. doi: 10.3389/fmicb.2016.00534 (PMC4837139; doi:10.3389/fmicb.2016.00534)
Supplement: Table S5 — Concentrations of CECs (ng/mL) for leachates used in PERMANOVA analyses. [file Table5.XLSX]

## Sheet: Table S4
Table S5: Concentrations of CECs (ng/mL) for leachates used in PERMANOVA analyses.
Sample	17.beta.estradiol	cis.androsterone	estriol	estrone	4.cumylphenol	4.tert.octylphenol	acetophenone	benzophenone	bisphenol.a	camphor	menthol	4.Nonylphenol.diethoxylate	4.tert.Octylphenol.monoethoxylate	para.nonylphenol.total	skatol	tri.2.chloroethyl.phosphate	tri.dichlorisopropyl.phosphate	tributylphosphate	triclosan	1.4.dichlorobenzene	1.methylnapthalene	2.methylnapthalene	Anthracene	benzotriazole.methyl.1H	isopropylbenzene	diethyl.phthalate	diethylhexyl.phthalate	naphthalene	para.cresol	pentachlorophenol	phenol	triphenyl.phosphate	acetaminophen	caffeine	chloroxylenol	cimetidine	cotinine	dextromethorphaan	diphenhydramine	famotidine	fexofenadine	ibuprofen	loperamide	loratadine	nicotine	paraxanthine	pseudoephedrine	sulfadimethoxine	N.N.diethyltoluamide..DEET.
AR	0	29.6	1.8	0	0	0	0	8380	49990	50000	10800	0	28600	0	0	8440	0	5040	0	0	1330	1840	611	0	0	121000	129000	7620	0	0	6340	2240	0	0	0	0	196.481	0	0	0	0	379000	0	0	0	0	0	0	140000
AR	0	29.6	1.8	0	0	0	0	8380	49990	50000	10800	0	28600	0	0	8440	0	5040	0	0	1330	1840	611	0	0	121000	129000	7620	0	0	6340	2240	0	0	0	0	196.481	0	0	0	0	379000	0	0	0	0	0	0	140000
AR	0	29.6	1.8	0	0	0	0	8380	49990	50000	10800	0	28600	0	0	8440	0	5040	0	0	1330	1840	611	0	0	121000	129000	7620	0	0	6340	2240	0	0	0	0	196.481	0	0	0	0	379000	0	0	0	0	0	0	140000
AZ	0	0	0	0	0	0	0	0	0	0	0	0	0	0	0	0	0	0	0	0	0	0	0	0	0	0	0	4970	0	0	0	0	0	0	0	0	13.4674	0	0	0	0	0	0	0	0	0	0	0	0
AZ	0	0	0	0	0	0	0	0	0	0	0	0	0	0	0	0	0	0	0	0	0	0	0	0	0	0	0	4970	0	0	0	0	0	0	0	0	13.4674	0	0	0	0	0	0	0	0	0	0	0	0
AZ	0	0	0	0	0	0	0	0	0	0	0	0	0	0	0	0	0	0	0	0	0	0	0	0	0	0	0	4970	0	0	0	0	0	0	0	0	13.4674	0	0	0	0	0	0	0	0	0	0	0	0
CA	0	0	0	0	0	0	0	0	500000	110000	0	28600	0	0	0	0	0	0	8980	0	0	0	0	0	414	0	0	1880	5540	0	2540	0	0	0	0	0	34481.7	0	0	0	0	135000	0	0	4222.77	0	21020.2	0	18000
CA	0	0	0	0	0	0	0	0	500000	110000	0	28600	0	0	0	0	0	0	8980	0	0	0	0	0	414	0	0	1880	5540	0	2540	0	0	0	0	0	34481.7	0	0	0	0	135000	0	0	4222.77	0	21020.2	0	18000
CA	0	0	0	0	0	0	0	0	500000	110000	0	28600	0	0	0	0	0	0	8980	0	0	0	0	0	414	0	0	1880	5540	0	2540	0	0	0	0	0	34481.7	0	0	0	0	135000	0	0	4222.77	0	21020.2	0	18000
CO	3.35	0	2.78	28.7	0	0	21300	14200	13300	40400	0	17500	0	5560	2800	0	0	5930	7740	0	0	511	0	0	4730	17700	0	2450	112000	0	106000	0	1060.51	0	6390	0	0	0	0	0	0	0	0	0	0	0	0	0	45800
CO	3.35	0	2.78	28.7	0	0	21300	14200	13300	40400	0	17500	0	5560	2800	0	0	5930	7740	0	0	511	0	0	4730	17700	0	2450	112000	0	106000	0	1060.51	0	6390	0	0	0	0	0	0	0	0	0	0	0	0	0	45800
CO	3.35	0	2.78	28.7	0	0	21300	14200	13300	40400	0	17500	0	5560	2800	0	0	5930	7740	0	0	511	0	0	4730	17700	0	2450	112000	0	106000	0	1060.51	0	6390	0	0	0	0	0	0	0	0	0	0	0	0	0	45800
FL	0	82.8	0	0	4280	0	0	5490	6384000	96700	0	0	0	0	0	0	0	0	0	0	0	0	0	0	0	0	0	0	4700	0	0	0	0	0	0	0	2936.78	0	0	0	0	384000	0	0	0	0	0	0	110000
FL	0	82.8	0	0	4280	0	0	5490	6384000	96700	0	0	0	0	0	0	0	0	0	0	0	0	0	0	0	0	0	0	4700	0	0	0	0	0	0	0	2936.78	0	0	0	0	384000	0	0	0	0	0	0	110000
FL	0	82.8	0	0	4280	0	0	5490	6384000	96700	0	0	0	0	0	0	0	0	0	0	0	0	0	0	0	0	0	0	4700	0	0	0	0	0	0	0	2936.78	0	0	0	0	384000	0	0	0	0	0	0	110000
IA	0	74.4	6.49	0	0	6870	0	0	21670	97200	82900	0	15300	0	0	0	0	0	0	0	0	0	0	6474.72	0	14100	0	1350	17100	0	7760	0	5291.98	1003.76	0	0	4551.72	0	0	0	0	431000	0	0	0	0	356.611	0	152000
IA	0	74.4	6.49	0	0	6870	0	0	21670	97200	82900	0	15300	0	0	0	0	0	0	0	0	0	0	6474.72	0	14100	0	1350	17100	0	7760	0	5291.98	1003.76	0	0	4551.72	0	0	0	0	431000	0	0	0	0	356.611	0	152000
IA	0	74.4	6.49	0	0	6870	0	0	21670	97200	82900	0	15300	0	0	0	0	0	0	0	0	0	0	6474.72	0	14100	0	1350	17100	0	7760	0	5291.98	1003.76	0	0	4551.72	0	0	0	0	431000	0	0	0	0	356.611	0	152000
KY	0	0	110	72.9	7680	11700	37100	15300	1400000	194000	69100	0	0	0	5370	0	0	18500	0	2830	0	0	3210	46874.7	0	0	0	6140	441000	0	812000	0	0	0	0	0	51247.6	0	0	0	583.126	347000	0	0	100474	0	6947.4	0	150000
KY	0	0	110	72.9	7680	11700	37100	15300	1400000	194000	69100	0	0	0	5370	0	0	18500	0	2830	0	0	3210	46874.7	0	0	0	6140	441000	0	812000	0	0	0	0	0	51247.6	0	0	0	583.126	347000	0	0	100474	0	6947.4	0	150000
KY	0	0	110	72.9	7680	11700	37100	15300	1400000	194000	69100	0	0	0	5370	0	0	18500	0	2830	0	0	3210	46874.7	0	0	0	6140	441000	0	812000	0	0	0	0	0	51247.6	0	0	0	583.126	347000	0	0	100474	0	6947.4	0	150000
ME1	0	22.7	0	3.05	0	0	0	2150	38030	10300	0	0	0	0	5330	0	0	0	0	0	0	0	0	1632.73	0	0	0	1280	0	0	12300	0	9813.06	23256.3	0	0	2136.16	0	0	0	0	0	0	0	7869.7	0	331.364	0	40500
ME1	0	22.7	0	3.05	0	0	0	2150	38030	10300	0	0	0	0	5330	0	0	0	0	0	0	0	0	1632.73	0	0	0	1280	0	0	12300	0	9813.06	23256.3	0	0	2136.16	0	0	0	0	0	0	0	7869.7	0	331.364	0	40500
ME1	0	22.7	0	3.05	0	0	0	2150	38030	10300	0	0	0	0	5330	0	0	0	0	0	0	0	0	1632.73	0	0	0	1280	0	0	12300	0	9813.06	23256.3	0	0	2136.16	0	0	0	0	0	0	0	7869.7	0	331.364	0	40500
ME2	0	13.3	0	4.3	0	0	0	5870	4085.1	23000	17200	0	0	0	3880	8420	0	2480	0	0	0	0	0	0	0	17400	64800	0	64200	0	92300	1900	54645.4	8445.43	0	0	5817.01	0	0	0	0	97600	0	0	15527.9	0	882.988	0	57200
ME2	0	13.3	0	4.3	0	0	0	5870	4085.1	23000	17200	0	0	0	3880	8420	0	2480	0	0	0	0	0	0	0	17400	64800	0	64200	0	92300	1900	54645.4	8445.43	0	0	5817.01	0	0	0	0	97600	0	0	15527.9	0	882.988	0	57200
ME2	0	13.3	0	4.3	0	0	0	5870	4085.1	23000	17200	0	0	0	3880	8420	0	2480	0	0	0	0	0	0	0	17400	64800	0	64200	0	92300	1900	54645.4	8445.43	0	0	5817.01	0	0	0	0	97600	0	0	15527.9	0	882.988	0	57200
ME3	0	24.2	1.1	2.8	0	0	0	0	5118	6690	0	0	0	0	11200	7560	0	0	0	0	0	0	562	0	0	11400	0	1100	0	0	46400	0	33700.1	71430.1	0	0	1573.65	0	0	0	0	0	0	0	27674	946.702	450.257	0	38200
ME3	0	24.2	1.1	2.8	0	0	0	0	5118	6690	0	0	0	0	11200	7560	0	0	0	0	0	0	562	0	0	11400	0	1100	0	0	46400	0	33700.1	71430.1	0	0	1573.65	0	0	0	0	0	0	0	27674	946.702	450.257	0	38200
ME3	0	24.2	1.1	2.8	0	0	0	0	5118	6690	0	0	0	0	11200	7560	0	0	0	0	0	0	562	0	0	11400	0	1100	0	0	46400	0	33700.1	71430.1	0	0	1573.65	0	0	0	0	0	0	0	27674	946.702	450.257	0	38200
MN	0	72.3	0	18.1	3290	6780	0	6990	288000	178000	0	146000	0	0	0	9950	0	7770	0	0	926	969	1570	5118.82	946	0	0	5270	345000	47500	115000	0	1717.51	0	0	1085.29	11011.5	13.2205	0	0	0	324000	0	0	0	0	2008.28	230.954	146000
MN	0	72.3	0	18.1	3290	6780	0	6990	288000	178000	0	146000	0	0	0	9950	0	7770	0	0	926	969	1570	5118.82	946	0	0	5270	345000	47500	115000	0	1717.51	0	0	1085.29	11011.5	13.2205	0	0	0	324000	0	0	0	0	2008.28	230.954	146000
MN	0	72.3	0	18.1	3290	6780	0	6990	288000	178000	0	146000	0	0	0	9950	0	7770	0	0	926	969	1570	5118.82	946	0	0	5270	345000	47500	115000	0	1717.51	0	0	1085.29	11011.5	13.2205	0	0	0	324000	0	0	0	0	2008.28	230.954	146000
OK1	0	0	0	3.41	0	0	0	3320	35510	0	0	0	0	0	0	0	0	5810	0	5750	2080	2800	868	2056.47	2120	0	0	3530	0	0	0	0	0	0	4080	0	181.813	0	0	0	0	0	0	0	252.124	0	0	0	62000
OK1	0	0	0	3.41	0	0	0	3320	35510	0	0	0	0	0	0	0	0	5810	0	5750	2080	2800	868	2056.47	2120	0	0	3530	0	0	0	0	0	0	4080	0	181.813	0	0	0	0	0	0	0	252.124	0	0	0	62000
OK1	0	0	0	3.41	0	0	0	3320	35510	0	0	0	0	0	0	0	0	5810	0	5750	2080	2800	868	2056.47	2120	0	0	3530	0	0	0	0	0	0	4080	0	181.813	0	0	0	0	0	0	0	252.124	0	0	0	62000
OK2	0	0	0	0	0	5680	0	0	4631	96100	0	0	0	0	0	0	0	7120	0	0	2070	3260	1030	0	1300	7940	0	14400	0	0	0	0	0	0	4860	0	1295.88	0	0	0	0	0	0	23.1898	0	0	0	0	53700
OK2	0	0	0	0	0	5680	0	0	4631	96100	0	0	0	0	0	0	0	7120	0	0	2070	3260	1030	0	1300	7940	0	14400	0	0	0	0	0	0	4860	0	1295.88	0	0	0	0	0	0	23.1898	0	0	0	0	53700
OK2	0	0	0	0	0	5680	0	0	4631	96100	0	0	0	0	0	0	0	7120	0	0	2070	3260	1030	0	1300	7940	0	14400	0	0	0	0	0	0	4860	0	1295.88	0	0	0	0	0	0	23.1898	0	0	0	0	53700
OR	0	0	7.62	0	20200	0	17900	12300	2670000	177000	64600	0	0	0	6370	0	33500	0	42300	0	0	0	0	3767.29	858	16400	0	6310	79500	0	91100	0	0	0	0	265.117	30591.2	28.7644	5.69085	80.9774	339.335	705000	6.65528	98.6971	18573.9	0	817.504	0	123000
OR	0	0	7.62	0	20200	0	17900	12300	2670000	177000	64600	0	0	0	6370	0	33500	0	42300	0	0	0	0	3767.29	858	16400	0	6310	79500	0	91100	0	0	0	0	265.117	30591.2	28.7644	5.69085	80.9774	339.335	705000	6.65528	98.6971	18573.9	0	817.504	0	123000
OR	0	0	7.62	0	20200	0	17900	12300	2670000	177000	64600	0	0	0	6370	0	33500	0	42300	0	0	0	0	3767.29	858	16400	0	6310	79500	0	91100	0	0	0	0	265.117	30591.2	28.7644	5.69085	80.9774	339.335	705000	6.65528	98.6971	18573.9	0	817.504	0	123000
TX	0	0	0	0	0	0	0	5270	372	0	8170	0	0	10400	0	13400	0	2670	0	0	0	0	0	0	0	26700	0	0	0	0	0	3240	0	0	4700	0	34.2867	0	0	0	0	0	0	0	0	0	0	0	13900
TX	0	0	0	0	0	0	0	5270	372	0	8170	0	0	10400	0	13400	0	2670	0	0	0	0	0	0	0	26700	0	0	0	0	0	3240	0	0	4700	0	34.2867	0	0	0	0	0	0	0	0	0	0	0	13900
TX	0	0	0	0	0	0	0	5270	372	0	8170	0	0	10400	0	13400	0	2670	0	0	0	0	0	0	0	26700	0	0	0	0	0	3240	0	0	4700	0	34.2867	0	0	0	0	0	0	0	0	0	0	0	13900
VA	0	0	0	4.03	0	0	0	8300	24810	177000	0	0	0	0	2720	0	0	3530	0	0	1240	2000	0	2449.09	0	0	0	7320	187000	0	208000	0	0	0	0	0	3806.44	0	0	0	0	229000	0	0	0	0	0	0	69500
VA	0	0	0	4.03	0	0	0	8300	24810	177000	0	0	0	0	2720	0	0	3530	0	0	1240	2000	0	2449.09	0	0	0	7320	187000	0	208000	0	0	0	0	0	3806.44	0	0	0	0	229000	0	0	0	0	0	0	69500
VA	0	0	0	4.03	0	0	0	8300	24810	177000	0	0	0	0	2720	0	0	3530	0	0	1240	2000	0	2449.09	0	0	0	7320	187000	0	208000	0	0	0	0	0	3806.44	0	0	0	0	229000	0	0	0	0	0	0	69500
VT	11	84.4	16.3	168	28600	0	48200	13800	4082769	205000	0	0	34600	83200	23000	0	0	5010	0	0	0	0	0	10915.6	0	23000	0	5120	3490000	52800	1390000	0	39771.3	1912.73	0	2177.14	40684.6	63.1935	0	0	316.259	680000	0	0	86886.8	0	44132.4	51339.4	254000
VT	11	84.4	16.3	168	28600	0	48200	13800	4082769	205000	0	0	34600	83200	23000	0	0	5010	0	0	0	0	0	10915.6	0	23000	0	5120	3490000	52800	1390000	0	39771.3	1912.73	0	2177.14	40684.6	63.1935	0	0	316.259	680000	0	0	86886.8	0	44132.4	51339.4	254000
VT	11	84.4	16.3	168	28600	0	48200	13800	4082769	205000	0	0	34600	83200	23000	0	0	5010	0	0	0	0	0	10915.6	0	23000	0	5120	3490000	52800	1390000	0	39771.3	1912.73	0	2177.14	40684.6	63.1935	0	0	316.259	680000	0	0	86886.8	0	44132.4	51339.4	254000
WA	0	0	16.1	0	19200	6470	0	8990	3266000	133000	0	0	28700	0	0	177000	34700	9620	0	0	0	0	0	2803.24	0	64000	0	0	7020000	0	1550000	0	332932	125502	0	222.165	21228.8	236.282	121.164	90.5594	183.898	325000	3.88923	34.4787	49086.8	1312.82	20557.9	142.706	116000
WA	0	0	16.1	0	19200	6470	0	8990	3266000	133000	0	0	28700	0	0	177000	34700	9620	0	0	0	0	0	2803.24	0	64000	0	0	7020000	0	1550000	0	332932	125502	0	222.165	21228.8	236.282	121.164	90.5594	183.898	325000	3.88923	34.4787	49086.8	1312.82	20557.9	142.706	116000
WA	0	0	16.1	0	19200	6470	0	8990	3266000	133000	0	0	28700	0	0	177000	34700	9620	0	0	0	0	0	2803.24	0	64000	0	0	7020000	0	1550000	0	332932	125502	0	222.165	21228.8	236.282	121.164	90.5594	183.898	325000	3.88923	34.4787	49086.8	1312.82	20557.9	142.706	116000
WY	0	0	0	3.34	2200	3510	0	1850	45430	49700	16800	0	0	0	0	10400	0	0	0	0	0	602	0	0	745	5180	0	2980	0	0	0	0	0	0	4540	0	800.363	0	0	0	0	82700	0	0	0	0	0	0	28600
WY	0	0	0	3.34	2200	3510	0	1850	45430	49700	16800	0	0	0	0	10400	0	0	0	0	0	602	0	0	745	5180	0	2980	0	0	0	0	0	0	4540	0	800.363	0	0	0	0	82700	0	0	0	0	0	0	28600
WY	0	0	0	3.34	2200	3510	0	1850	45430	49700	16800	0	0	0	0	10400	0	0	0	0	0	602	0	0	745	5180	0	2980	0	0	0	0	0	0	4540	0	800.363	0	0	0	0	82700	0	0	0	0	0	0	28600
[truncated: 45 more columns]
