# Supplementary material for: Municipal Solid Waste Landfills Harbor Distinct Microbiomes
Source: Front Microbiol. 2016 Apr 20;7:534. doi: 10.3389/fmicb.2016.00534 (PMC4837139; doi:10.3389/fmicb.2016.00534)
Supplement: Table S8 — Relative abundance of OTUs detected in each landfill leachate sample. [file Table8.XLSX]

## Sheet: Table S7
Table S8: Relative abundancea of OTUs detected in each landfill leachate sample.
#OTU ID	WY1	WY2	WY3	MN1	MN2	MN3	VT1	VT2	VT3	ME1.2	ME1.1	ME1.3	ME3.3	ME3.2	ME3.1	CA1	CA2	CA3	AZ1	AZ2	AZ3	AR1	AR2	AR3	OR2	OR3	OR1	KY3	KY2	KY1	TX2	TX3	TX1	OK1.3	OK1.1	OK1.2	CO3	CO2	CO1	FL1	FL3	FL2	OK2.2	OK2.3	OK2.1	ME2.1	ME2.2	ME2.3	IA3
OTU_2515	0	1.6314e-05	2.58298e-05	3.80633e-05	3.50054e-05	7.4195e-05	5.88651e-05	2.59599e-05	0.000106895	0	5.3496e-05	3.16096e-05	0	0	0	0	3.93043e-05	0	0	0	0	0	5.58566e-05	3.66878e-05	3.43572e-05	0	5.12243e-05	0	0	0.000112524	0.00012581	8.38504e-05	9.3985e-05	0	0	7.05442e-05	0	0	3.56125e-05	0	5.68473e-05	0	0.00018626	7.49064e-05	0	5.7259e-05	0	0	0.000210733
OTU_559	0.000688895	0.00154983	0.00108485	7.61267e-05	3.50054e-05	7.4195e-05	5.88651e-05	7.78796e-05	5.34474e-05	0	5.3496e-05	3.16096e-05	9.64064e-05	0	0	0	0	0.000161336	0	0	0	0.00010269	8.37848e-05	0	0	0	0	4.81672e-05	5.2843e-05	0	0	0	9.3985e-05	5.34045e-05	0	1.76361e-05	0	3.80648e-05	3.56125e-05	0	0	0	3.10434e-05	0	0	0	2.3076e-05	0	0
OTU_1384	0.000964453	0.00125618	0.00116234	0.000152253	7.00109e-05	0	5.88651e-05	2.59599e-05	5.34474e-05	7.29838e-05	0.000106992	6.32191e-05	0	3.42161e-05	8.45487e-05	0.000129232	7.86086e-05	4.0334e-05	0	0	0	0.000308071	5.58566e-05	0.000110063	0.000412286	0.000129349	0.000256121	9.63345e-05	0.0001233	0	0.000188715	8.38504e-05	0.00018797	0.00024032	8.40795e-05	8.81803e-05	0	0	0.00014245	6.80967e-05	0	0	3.10434e-05	0.000124844	0	0.000143148	0.000138456	0	0
OTU_758	0.000895564	0.00112567	0.000981532	0.00011419	3.50054e-05	0.00014839	5.88651e-05	7.78796e-05	0	0	2.6748e-05	6.32191e-05	9.64064e-05	0.000171081	0.000126823	0.000129232	1.96522e-05	0.00020167	0	4.56558e-05	0	0.00010269	8.37848e-05	7.33756e-05	3.43572e-05	0	5.12243e-05	0.000144502	8.80716e-05	0.000112524	0.00037743	0.000167701	0.00018797	5.34045e-05	0	5.29082e-05	0.000429676	0.000494842	0.000641026	3.40483e-05	0	0	9.31301e-05	2.49688e-05	0	2.86295e-05	4.61521e-05	0	0.000280978
OTU_34	0.000344448	0.000473106	0.000619915	0.00057095	0.000700109	0.00059356	0.00023546	0.000181719	0.000587921	0.000486559	0.000374472	0.000474143	0.000506134	0.000684322	0.000422744	0.0271388	0.0272968	0.0263784	0.000243487	0.000410903	0.000257467	0.000718833	0.000558566	0.000697069	0.000824572	0.000646747	0.00107571	0.000578007	0.000493201	0.00056262	0.00037743	0.000419252	0.00056391	0.0012016	0.000840795	0.000881803	0.00100258	0.000609037	0.000605413	0.000442629	0.000511625	0.000677048	0.000682954	0.000499376	0.000827586	0.000744367	0.000946117	0.000317058	0.000491711
OTU_188	0.00378892	0.00368697	0.00351285	7.61267e-05	0.000245038	0	5.88651e-05	7.78796e-05	0.000267237	4.86559e-05	8.02439e-05	9.48287e-05	0.00014461	3.42161e-05	0.000126823	0.000129232	3.93043e-05	4.0334e-05	0.000243487	0.000136968	0.000257467	0.000205381	0.000195498	0.000146751	0.000171786	0	0	0.000192669	0.000193757	0.000112524	0.00012581	0.000167701	0.000281955	0.000160214	4.20398e-05	0.000123452	0	0.000114194	0.000106838	0.000102145	0.000113695	0	9.31301e-05	4.99376e-05	0.000172414	8.58885e-05	0.000161532	0	0.000140489
OTU_1344	0	1.6314e-05	0	3.80633e-05	0	0	0	0	0	0	2.6748e-05	3.16096e-05	4.82032e-05	0	0	0.000129232	0	0	0	0	0	0.000205381	0.000390996	0	0	0	0	0	0	0	6.2905e-05	0	0	0.00101469	0.000714676	0.000546718	0	0	0	0	0	0	0	0	3.44828e-05	0	2.3076e-05	0	0
OTU_427	0.000137779	8.15701e-05	0.000103319	7.61267e-05	0.000105016	7.4195e-05	0.000176595	0.000129799	0.000160342	7.29838e-05	8.02439e-05	0.000126438	2.41016e-05	0.000171081	0.000126823	0.000516929	0.000216174	0.000322672	0.000243487	0.000136968	0.000257467	0.00010269	0.000195498	0.000110063	0.000171786	0.000129349	0.000153673	0.000144502	0.000193757	0.000337572	0.00836636	0.00746269	0.00432331	0.000106809	0.000168159	0.000264541	0.00214838	0.00220776	0.00117521	0.000170242	5.68473e-05	0	0.000155217	9.98752e-05	0.000206897	8.58885e-05	0.000161532	0.000158529	7.02445e-05
OTU_45	0.000688895	0.000766759	0.00100736	0.000989647	0.00161025	0.00103873	0.000706381	0.000726876	0.000694816	0.00102177	0.000695447	0.00107472	0.00074715	0.000684322	0.000507292	0.00103386	0.00145426	0.00108902	0.00073046	0.000867461	0.000643666	0.0010269	0.0012847	0.00110063	0.000515358	0.00103479	0.000614691	0.00101151	0.000845487	0.000900191	0.000691954	0.000754654	0.00093985	0.00125501	0.00126119	0.000881803	0.0391005	0.0454494	0.0410256	0.000885257	0.000454778	0.000677048	0.00117965	0.00082397	0.000724138	0.000486702	0.00108457	0.000951173	0.000842933
OTU_212	0.000344448	0.000277338	0.000180808	0.00034257	0.000245038	7.4195e-05	0.00023546	0.000103839	0.000160342	0.000145968	0.000160488	0.000252876	9.64064e-05	0.000239513	8.45487e-05	0.000129232	0.000176869	0.00040334	0.000243487	0.000182623	0.0003862	0.00010269	0.000223426	0.000146751	0.000309215	0.000129349	0.000256121	0.000240836	0.000193757	0.000337572	0.0113858	0.010649	0.0103383	5.34045e-05	0.000210199	0.000176361	0	0.000190324	0.000213675	0.000102145	5.68473e-05	0.000677048	0.00027939	0.000124844	0.000137931	0.000114518	0.000323064	0.000317058	0.000491711
OTU_3913	0	0	0	0	0	0	0	0	0	0	0	0	0	0	0	0	0	0	0	0	0	0	0	0	0	0	0	0	1.76143e-05	0	0	0	0	5.34045e-05	0.000210199	0.000176361	0	0	0	0	0	0	0	0	0	0	0	0	0
OTU_2	0.122486	0.092321	0.0548366	0.00163672	0.00164526	0.00118712	0.00211914	0.00124607	0.00187066	0.00131371	0.00149789	0.00151726	0.00125328	0.00130021	0.00152188	0.00232618	0.00159182	0.00181503	0.00206964	0.0011414	0.0015448	0.00133498	0.00212255	0.00249477	0.000962001	0.00168154	0.0014855	0.00163769	0.00181427	0.00180038	0.00157262	0.00117391	0.00206767	0.0011215	0.00113507	0.00144616	0.00171871	0.00171292	0.00135328	0.00163432	0.000739014	0.0013541	0.0018626	0.00182272	0.00151724	0.00108792	0.00154609	0.000951173	0.00161562
OTU_522	0.00137779	0.0015172	0.00211804	7.61267e-05	3.50054e-05	7.4195e-05	5.88651e-05	2.59599e-05	0	7.29838e-05	2.6748e-05	6.32191e-05	0	6.84322e-05	0	0.000129232	0	0	0	0	0	0	2.79283e-05	7.33756e-05	3.43572e-05	0	5.12243e-05	0	1.76143e-05	0	6.2905e-05	0	0	5.34045e-05	0	0	0	0	7.12251e-05	6.80967e-05	0	0	6.20867e-05	2.49688e-05	6.89655e-05	5.7259e-05	2.3076e-05	0	7.02445e-05
OTU_507	6.88895e-05	9.78841e-05	5.16596e-05	0.000266443	7.00109e-05	7.4195e-05	5.88651e-05	7.78796e-05	0.000106895	7.29838e-05	0.000160488	0.000252876	0.000192813	6.84322e-05	0.000126823	0.000129232	7.86086e-05	8.06679e-05	0.000243487	0	0.000128733	0.000205381	0.000446852	0.000183439	0.000515358	0.000776096	0.000768364	4.81672e-05	0.000105686	0	0.00012581	0.000167701	0.00018797	0.00194927	0.00109303	0.00169306	0	7.61296e-05	3.56125e-05	0.000102145	0	0	0.000217304	0.000149813	3.44828e-05	8.58885e-05	0.00011538	0.000317058	0.000842933
OTU_550	0.00234224	0.00347488	0.0043394	0.000266443	7.00109e-05	0	0.00011773	5.19197e-05	5.34474e-05	0.000145968	8.02439e-05	0.000189657	0.000120508	0.000136864	0.000126823	0.000258465	7.86086e-05	4.0334e-05	0.00036523	0.000136968	0.000128733	0	0.000251355	0.000220127	0	0.000129349	0.000102449	0	5.2843e-05	0	0.000754859	0.000251551	0.000281955	0.000534045	0.000546517	0.000652534	0.000143225	0.000380648	0.000356125	6.80967e-05	5.68473e-05	0.000677048	0	9.98752e-05	0.000172414	8.58885e-05	9.23041e-05	0	0.000140489
OTU_402	0.000206669	0.000179454	0.000154979	0.00034257	0.000595092	0.000519365	0.000294325	0.000233639	0.000481026	0.000243279	5.3496e-05	0.000189657	7.23048e-05	0.000273729	0.000169097	0.00245541	0.00115948	0.00173436	0.000121743	0.000228279	0.0003862	0.000410762	0.000223426	0.000183439	0.001443	0.00181089	0.00117816	0.00187852	0.00318819	0.00371329	0.000188715	8.38504e-05	9.3985e-05	0.000186916	0.000168159	0.000193997	0	0.000114194	0.000106838	0.000851209	0.00102325	0.0013541	0.000124173	0.00019975	6.89655e-05	0.000114518	0.000184608	0.000158529	0.000140489
OTU_1091	0	3.2628e-05	0	0	3.50054e-05	0	0	0	0	2.43279e-05	0	0	0	0	0	0.000516929	0.000452	0.00040334	0.000243487	0	0	0.000205381	0.00016757	0.000146751	6.87144e-05	0	0	0	5.2843e-05	0	0	8.38504e-05	0	2.67023e-05	0	1.76361e-05	0	0	0	0	0	0.000677048	0	0	6.89655e-05	0	2.3076e-05	0	0
OTU_2980	0	6.5256e-05	0.000129149	0	3.50054e-05	7.4195e-05	0	2.59599e-05	5.34474e-05	0	8.02439e-05	3.16096e-05	0	0	4.22744e-05	0	1.96522e-05	8.06679e-05	0.000121743	0	0	0.000205381	0	7.33756e-05	3.43572e-05	0	0	0	1.76143e-05	0.000112524	0	0	0	2.67023e-05	4.20398e-05	0	0	0	3.56125e-05	6.80967e-05	0	0	3.10434e-05	9.98752e-05	6.89655e-05	2.86295e-05	2.3076e-05	0	0
OTU_1159	6.88895e-05	3.2628e-05	2.58298e-05	3.80633e-05	7.00109e-05	0	0	0	5.34474e-05	2.43279e-05	8.02439e-05	0	2.41016e-05	3.42161e-05	0	0	5.89565e-05	0	0	0	0	0.00010269	0	3.66878e-05	0	0	0	0.000144502	7.04573e-05	0.000337572	0.00232748	0.00259936	0.0018797	0	4.20398e-05	8.81803e-05	0	3.80648e-05	7.12251e-05	0	0	0	0	2.49688e-05	0	2.86295e-05	0	0.000158529	7.02445e-05
OTU_574	0	8.15701e-05	0.000103319	7.61267e-05	3.50054e-05	0	5.88651e-05	2.59599e-05	0	7.29838e-05	5.3496e-05	6.32191e-05	4.82032e-05	6.84322e-05	0	0	0.000117913	4.0334e-05	0	0	0	0.000205381	5.58566e-05	7.33756e-05	0.000103072	0	0.000102449	0	1.76143e-05	0	0.00333396	0.00318632	0.0031015	0.000133511	0	8.81803e-05	0	0	0.000213675	0	0	0	3.10434e-05	4.99376e-05	3.44828e-05	5.7259e-05	4.61521e-05	0	0.000140489
OTU_1505	0	1.6314e-05	2.58298e-05	0	3.50054e-05	0	0	0	5.34474e-05	2.43279e-05	2.6748e-05	0	2.41016e-05	0	0	0	0	0	0	0	0	0.00010269	2.79283e-05	0	3.43572e-05	0.000258699	5.12243e-05	0	0	0	6.2905e-05	8.38504e-05	0	0.000160214	0.000126119	0.000458538	0	0	0	0	0	0	0.000496694	0.000149813	0.000172414	2.86295e-05	6.92281e-05	0	0
OTU_977	6.88895e-05	0.000130512	0.000154979	0.000152253	3.50054e-05	7.4195e-05	0	2.59599e-05	5.34474e-05	2.43279e-05	5.3496e-05	0.000126438	7.23048e-05	0	0	0.000129232	0.000628869	8.06679e-05	0	4.56558e-05	0	0.000821524	0.000670279	0.000550317	6.87144e-05	0.000129349	5.12243e-05	4.81672e-05	7.04573e-05	0	0.00012581	0	9.3985e-05	0.000133511	4.20398e-05	5.29082e-05	0.000286451	0.000494842	0.000178063	0.000102145	0.000341084	0.000677048	3.10434e-05	0.000124844	0.000172414	2.86295e-05	0	0.000158529	0.000140489
OTU_168	0.000137779	0.000375222	0.000258298	0.000761267	0.000595092	0.00029678	0.00011773	0.000337478	0.000267237	0.000316263	0.000160488	0.000474143	0.00060254	0.000376377	0.000465018	0.000904627	0.000393043	0.000605009	0.000608717	0.000182623	0.000128733	0.000616143	0.00080992	0.00084382	0.000618429	0.000129349	0.000563467	0.000289003	0.000317058	0.000112524	0.000754859	0.0010062	0.00075188	0.00261682	0.00201791	0.00245141	0.0107419	0.0100872	0.00897436	0.00020429	0.000341084	0	0.00108652	0.000599251	0.000344828	0.000257666	0.000646129	0.000634115	0.00105367
OTU_449	0.00179113	0.00161509	0.00227302	3.80633e-05	0	7.4195e-05	0	5.19197e-05	0	0	2.6748e-05	0	0	3.42161e-05	0	0	5.89565e-05	8.06679e-05	0.000121743	9.13117e-05	0	0.00010269	0.000111713	0.000146751	3.43572e-05	0	5.12243e-05	0	1.76143e-05	0	0.00012581	0.000251551	9.3985e-05	0.000320427	0.000504477	0.000229269	0	0.000114194	3.56125e-05	0	0	0	0	4.99376e-05	3.44828e-05	5.7259e-05	0	0	0.000210733
OTU_1660	0	0	0	0	0	0	0	2.59599e-05	0	4.86559e-05	2.6748e-05	3.16096e-05	0	0	0	0	3.93043e-05	8.06679e-05	0.000121743	0	0	0	0	0	0	0	0	0	0	0	0	8.38504e-05	0	0.000106809	0	3.52721e-05	0	0	3.56125e-05	0	0	0	0.000496694	0.000674157	0.000827586	2.86295e-05	0	0	0
OTU_763	0	1.6314e-05	0	3.80633e-05	0	0	0.00011773	5.19197e-05	0	2.43279e-05	0	0	2.41016e-05	6.84322e-05	0	0	1.96522e-05	0	0.000121743	4.56558e-05	0	0.00010269	2.79283e-05	3.66878e-05	0	0.000129349	0	4.81672e-05	3.52286e-05	0	6.2905e-05	0	9.3985e-05	0	0	5.29082e-05	0.0011458	0.000456777	0.000961538	0	5.68473e-05	0	0.000620867	0.000674157	0.000482759	0	6.92281e-05	0	0
OTU_75	0.000206669	0.000277338	0.000103319	3.80633e-05	0.000245038	0.000667755	0.000176595	0.000155759	0.000160342	0.000194624	0.00013374	6.32191e-05	0.000120508	0.000136864	0.000126823	0.000904627	0.000452	0.000443674	0.00036523	4.56558e-05	0	0.000410762	0.000139641	0.000403566	0.0002405	0.000129349	0.000204897	0.000337171	5.2843e-05	0.000450096	0.00012581	0.000251551	0.000281955	0.000133511	0.000126119	0.000141088	0.0153251	0.0177382	0.0159544	0.000170242	0.000227389	0	0.000248347	0.000124844	0.000241379	8.58885e-05	0.00023076	0.000158529	0.000280978
OTU_2104	0.000137779	0.000293652	0.000154979	0.00011419	0	7.4195e-05	0.00011773	0	5.34474e-05	4.86559e-05	0	6.32191e-05	7.23048e-05	0.000102648	0	0	0	8.06679e-05	0	9.13117e-05	0	0.00010269	0.000139641	7.33756e-05	0.000206143	0	0	4.81672e-05	8.80716e-05	0.000225048	6.2905e-05	0	0.00018797	5.34045e-05	0	8.81803e-05	0	3.80648e-05	3.56125e-05	0	5.68473e-05	0	9.31301e-05	2.49688e-05	3.44828e-05	0.000143148	0.000207684	0.000951173	0.0006322
OTU_250	0.00420226	0.00659086	0.00738732	0.000304507	0.000350054	7.4195e-05	0.000412056	7.78796e-05	0.000213789	0.000194624	0.000106992	0.000158048	9.64064e-05	0.000273729	0.000253646	0.000129232	0.00027513	0.000242004	0.000121743	9.13117e-05	0	0.000308071	0.000418924	0.000403566	0.000309215	0	0.000256121	9.63345e-05	0.000264215	0.000675143	0.000691954	0.000503102	0.00093985	0.000373832	0.000378358	0.000299813	0.00171871	0.000799361	0.000854701	0.000340483	5.68473e-05	0.000677048	0.00027939	9.98752e-05	0.000103448	0.000200407	0.000184608	0.000317058	0.000421467
OTU_3083	0	1.6314e-05	0	3.80633e-05	0	0	0	0	0	0	0	0	0	0	0	0	0.000255478	4.0334e-05	0	0	0	0	0	7.33756e-05	6.87144e-05	0.000129349	5.12243e-05	9.63345e-05	7.04573e-05	0	0	8.38504e-05	9.3985e-05	0	0	0	0	0	0	3.40483e-05	5.68473e-05	0	3.10434e-05	0	0	0	2.3076e-05	0	0
OTU_1016	0	4.8942e-05	2.58298e-05	0	0	0	0	2.59599e-05	0	0	0	0	0	0	0	0	0	0	0	0	0	0	0	0	3.43572e-05	0	0	0	1.76143e-05	0	0	0	0	0.000427236	0.000588557	0.000176361	0.000143225	0	0	0	0	0	0	0	0	2.86295e-05	0	0	0
OTU_320	0.00420226	0.00327912	0.00374532	3.80633e-05	0.000140022	7.4195e-05	0.00011773	2.59599e-05	0.000160342	7.29838e-05	0.00013374	3.16096e-05	4.82032e-05	0.000136864	4.22744e-05	0.000258465	0.000176869	8.06679e-05	0.000121743	0.000228279	0.000128733	0.000205381	0.000195498	0.000146751	0.000103072	0.000129349	5.12243e-05	9.63345e-05	0.000193757	0.000225048	0	0	0.00018797	5.34045e-05	0.000126119	0.000193997	0.000143225	0.000228389	0.00014245	3.40483e-05	0.000170542	0.0013541	0.000248347	9.98752e-05	6.89655e-05	0.000257666	0.000461521	0.000158529	7.02445e-05
OTU_342	0	6.5256e-05	5.16596e-05	3.80633e-05	7.00109e-05	0	0.00011773	0	0	4.86559e-05	5.3496e-05	0.000158048	9.64064e-05	0.000102648	8.45487e-05	0	0.000137565	0	0.000121743	4.56558e-05	0	0.000410762	0.000139641	0.000146751	3.43572e-05	0.000129349	5.12243e-05	4.81672e-05	0.000105686	0.000112524	0.00012581	8.38504e-05	0.00018797	0.000133511	4.20398e-05	8.81803e-05	0	0.000342583	0.000391738	6.80967e-05	5.68473e-05	0	0.00158321	0.00144819	0.00341379	0.000314925	0.000138456	0	7.02445e-05
OTU_2397	0	1.6314e-05	5.16596e-05	0	3.50054e-05	7.4195e-05	0	0	0	0	0	0	0	0	0	0	1.96522e-05	4.0334e-05	0	4.56558e-05	0	0	0	7.33756e-05	0	0	5.12243e-05	0	0	0	0	0.000503102	0.00112782	0	8.40795e-05	1.76361e-05	0.000143225	0.000114194	0.000249288	0	0	0	0	0	0	0	0	0	0
OTU_327	0	0.000114198	0.000154979	7.61267e-05	0.000105016	0.000222585	5.88651e-05	0.000103839	0.000106895	0.000802822	0.00312951	0.00177014	0.000385626	0.000307945	0.000422744	0.000129232	5.89565e-05	0.000121002	0.000121743	4.56558e-05	0.000128733	0.00010269	8.37848e-05	7.33756e-05	0.000103072	0	5.12243e-05	9.63345e-05	5.2843e-05	0	0	0	0.00018797	0.000480641	4.20398e-05	5.29082e-05	0	7.61296e-05	7.12251e-05	0.000102145	0.000227389	0	9.31301e-05	4.99376e-05	0	0.00206132	0.00454598	0.00332911	0.000280978
OTU_4692	0.000137779	6.5256e-05	5.16596e-05	0	0	0	0	0	0	0	0	0	0	0	0	0	0	0	0	0	0	0	0	0	0	0	0	0	0	0	0	0	0	0	0	1.76361e-05	0	0	0	0	0	0	0	0	0	0	0	0	0
OTU_719	0.000275558	0.000228396	0.000361617	0.000494823	0.000175027	0.000519365	5.88651e-05	7.78796e-05	0.000213789	9.73118e-05	0.000240732	0.000316096	0.000385626	0.000307945	0.000338195	0.00129232	0.000668173	0.000242004	0	0	0	0.00010269	0.000139641	0.00033019	0.000206143	0.000388048	0.000665915	4.81672e-05	7.04573e-05	0.000675143	0.00169843	0.000922355	0.00075188	8.01068e-05	8.40795e-05	8.81803e-05	0.0011458	0.00137033	0.00163818	0.000136193	5.68473e-05	0	9.31301e-05	7.49064e-05	0.000137931	0.00154599	0.00219222	0.00174382	0.000702445
OTU_1381	0.000275558	0.000897271	0.000800723	0	0.000175027	0	0	2.59599e-05	5.34474e-05	0	5.3496e-05	3.16096e-05	0	3.42161e-05	0	0	0	0	0	0	0.000128733	0	8.37848e-05	3.66878e-05	0.000137429	0	0	0	8.80716e-05	0.000112524	0	0.000167701	9.3985e-05	8.01068e-05	0	3.52721e-05	0	0.000114194	0.00014245	3.40483e-05	0	0	3.10434e-05	4.99376e-05	3.44828e-05	0	0.00011538	0	7.02445e-05
OTU_182	0.000206669	6.5256e-05	0.000154979	0	0.000105016	7.4195e-05	0.000294325	0.000103839	5.34474e-05	7.29838e-05	0.000106992	9.48287e-05	4.82032e-05	0.000205297	0.000253646	0.000258465	0.000117913	0.000121002	0.00791332	0.00771584	0.00720906	0.000205381	0.000251355	7.33756e-05	0.000171786	0.000258699	0.000153673	9.63345e-05	0.0002466	0	0.000188715	0	0.00018797	0.000267023	0.000126119	0.000229269	0	0.000152259	0.000213675	0.000136193	0.000170542	0.000677048	0.000217304	0.000124844	0.000172414	0.000143148	0.000161532	0.000158529	0
OTU_456	0	1.6314e-05	0	3.80633e-05	7.00109e-05	0	0	2.59599e-05	0	7.29838e-05	2.6748e-05	6.32191e-05	2.41016e-05	0.000102648	4.22744e-05	0.000516929	0	4.0334e-05	0	0	0	0.000513452	0.000418924	0.000220127	0.000137429	0	5.12243e-05	0	1.76143e-05	0	6.2905e-05	8.38504e-05	0	0.00149533	0.00109303	0.00153434	0	0.000114194	0	3.40483e-05	0	0	6.20867e-05	2.49688e-05	3.44828e-05	2.86295e-05	2.3076e-05	0.000158529	0
OTU_432	0.000826674	0.00226765	0.00154979	3.80633e-05	3.50054e-05	0	0	2.59599e-05	5.34474e-05	2.43279e-05	0	3.16096e-05	0	0	0	0	1.96522e-05	0	0	4.56558e-05	0	0.00010269	8.37848e-05	3.66878e-05	3.43572e-05	0	0	0	3.52286e-05	0	0	0	9.3985e-05	2.67023e-05	0	0	0	3.80648e-05	3.56125e-05	3.40483e-05	5.68473e-05	0	6.20867e-05	4.99376e-05	6.89655e-05	0	4.61521e-05	0.000158529	7.02445e-05
OTU_271	0.000344448	0.00016314	0.000258298	0.000304507	0.000245038	0.000222585	0.000470921	0.000311518	5.34474e-05	0.00012164	0.000213984	0.000189657	0.00014461	0.000239513	0.000295921	0.000387697	0.000117913	0.000443674	0.000486973	0.000410903	0.0003862	0.000410762	0.000865777	0.000917196	0.000412286	0.000129349	0.000409794	9.63345e-05	0.000281829	0.00112524	0.000691954	0.000251551	0.00103383	0.00507343	0.00622189	0.0077775	0.000429676	0.000494842	0.000320513	0.000306435	0.000227389	0	0.00018626	9.98752e-05	0.000241379	0.000171777	0.00023076	0	0.000421467
OTU_1661	0	3.2628e-05	2.58298e-05	0.000152253	0.000105016	0	0	0	0	0	2.6748e-05	0	0	0	0	0.000516929	0.000216174	0.000121002	0	4.56558e-05	0	0.00010269	5.58566e-05	0	0.000171786	0.000129349	0.000102449	0.000289003	0.000422744	0.000112524	0	0	0	8.01068e-05	8.40795e-05	1.76361e-05	0	0	0	3.40483e-05	0	0	3.10434e-05	2.49688e-05	0	0	4.61521e-05	0	0
OTU_1002	6.88895e-05	0.000130512	0.000129149	3.80633e-05	7.00109e-05	0.000370975	5.88651e-05	0.000129799	0.000106895	2.43279e-05	0	0.000158048	4.82032e-05	0.000171081	4.22744e-05	0	0.000196522	0.00020167	0.000243487	0.000136968	0.000257467	0	8.37848e-05	7.33756e-05	0.000171786	0.000129349	0.000204897	4.81672e-05	0.000176143	0	0.00012581	0.000167701	0.00037594	0.000133511	4.20398e-05	0.000158725	0.000143225	0.000190324	7.12251e-05	0.000102145	0.000113695	0.000677048	0.000155217	0.000124844	0.000137931	2.86295e-05	0.00011538	0.000475587	0.000140489
OTU_289	0.000206669	0.000228396	0.000103319	0.00022838	0.000175027	7.4195e-05	5.88651e-05	0.000181719	0.000213789	0.00012164	8.02439e-05	6.32191e-05	0.000216915	0.000102648	8.45487e-05	0	9.82608e-05	0.000242004	0.000121743	9.13117e-05	0.000257467	0.00010269	0.000111713	0.000146751	0.000274857	0.000388048	0.000256121	0.000385338	8.80716e-05	0.000675143	0.00918412	0.00695958	0.0100564	0.000133511	0.000126119	0.000193997	0	0.000114194	0.000106838	0.000102145	0	0.000677048	0.000124173	0.000174782	0.000241379	0.000143148	0.00011538	0.000475587	0.000210733
OTU_2561	6.88895e-05	3.2628e-05	5.16596e-05	3.80633e-05	0	0	0	0	0	0	2.6748e-05	3.16096e-05	7.23048e-05	0	0	0	0	8.06679e-05	0	0	0	0	0	7.33756e-05	0	0.000129349	0	4.81672e-05	0	0	0.000817764	0.00125776	0.00150376	2.67023e-05	8.40795e-05	8.81803e-05	0	0	0	0	0	0	0	0	0	0	2.3076e-05	0	0
OTU_1253	0	1.6314e-05	7.74893e-05	0	0	0	0	0	0	2.43279e-05	0	3.16096e-05	0	0	0	0	0	0	0	0	0	0	5.58566e-05	7.33756e-05	0	0	0	0	3.52286e-05	0	0	0	0	0.00024032	0.000588557	0.000458538	0	0	0	0	0	0	0	2.49688e-05	3.44828e-05	0	0	0	0
OTU_103	0.000137779	4.8942e-05	0.000129149	0.00022838	0.000140022	0.00014839	5.88651e-05	0.000103839	0.000106895	9.73118e-05	8.02439e-05	9.48287e-05	9.64064e-05	0.000136864	0.000126823	0.000129232	7.86086e-05	0.000161336	0	0.000136968	0.000257467	0	0.000139641	7.33756e-05	0.000171786	0.000129349	0.000307346	0.000144502	0.0001233	0.000225048	0.00025162	0.000251551	9.3985e-05	0.00894526	0.00550721	0.00804204	0.000286451	0.000114194	0.000249288	0.000136193	0.000113695	0	0.000124173	0.000149813	0.000103448	0.000257666	0.000299988	0	0.000210733
OTU_368	6.88895e-05	0.000179454	2.58298e-05	0.000266443	0.000175027	0.00044517	0.00011773	5.19197e-05	0.000106895	7.29838e-05	0	3.16096e-05	4.82032e-05	3.42161e-05	0.000126823	0.00258465	0.00723199	0.00488041	0.000121743	0.000182623	0	0.000205381	8.37848e-05	0.000256815	3.43572e-05	0.000388048	0.000256121	0.000192669	0.000193757	0.000112524	0.000188715	0.000167701	9.3985e-05	0.000213618	4.20398e-05	0.000246905	0.000286451	7.61296e-05	0.000178063	0.000136193	0.000113695	0	0.000124173	0.000124844	0.000241379	0.000114518	0.00023076	0.000317058	0.000140489
OTU_549	0.000344448	0.000342594	0.000258298	0.000152253	7.00109e-05	7.4195e-05	5.88651e-05	2.59599e-05	0.000106895	0.000291935	0.00112342	0.000979896	0.000578439	0.000342161	0.000422744	0.000129232	1.96522e-05	0.000121002	0.000121743	0	0	0.000205381	8.37848e-05	0	6.87144e-05	0	0	9.63345e-05	1.76143e-05	0	0.00012581	0	0.00018797	0.000453939	0.000714676	0.000564354	0	7.61296e-05	7.12251e-05	3.40483e-05	5.68473e-05	0	3.10434e-05	2.49688e-05	3.44828e-05	0.0012597	0.00152302	0.00174382	0
OTU_787	0.000344448	0.000864643	0.000878213	0	3.50054e-05	0	0	2.59599e-05	0	2.43279e-05	0	3.16096e-05	2.41016e-05	0	0	0	0	4.0334e-05	0	4.56558e-05	0	0.00010269	2.79283e-05	7.33756e-05	0	0	0	0	3.52286e-05	0	0	0	0	5.34045e-05	0	3.52721e-05	0	0	0	0	0	0	0	2.49688e-05	0	0	6.92281e-05	0	0
OTU_115	0.000413337	0.000261024	0.000284128	0.000532887	0.000315049	0.000519365	0.00035319	0.000233639	0.000427579	4.86559e-05	0.00026748	0.000474143	0.00014461	0.000205297	0.000211372	0.000387697	0.000216174	0.000242004	0.000121743	4.56558e-05	0	0.000205381	0.000251355	0.000440254	0.000206143	0	0.00035857	0.000144502	0.000193757	0.000225048	0.00012581	8.38504e-05	0.00018797	0.000293725	0.000210199	0.000229269	0.000143225	7.61296e-05	7.12251e-05	0.000170242	0.000284236	0	0.00704684	0.00754057	0.0107586	0.000286295	0.000830737	0.000792644	0.00196684
OTU_1049	0	0	0	0	0	0	0	0	0	0	0	0	0	0	4.22744e-05	0.000387697	0.000648521	0.000847013	0.000121743	0	0	0	0	3.66878e-05	3.43572e-05	0	0	9.63345e-05	0	0	6.2905e-05	0	0	0	0	0	0.000143225	0	3.56125e-05	3.40483e-05	5.68473e-05	0	0	2.49688e-05	3.44828e-05	0	2.3076e-05	0	0
OTU_270	0.000137779	0.000146826	0.000232468	3.80633e-05	7.00109e-05	7.4195e-05	0.000176595	0.000207679	0.000106895	7.29838e-05	0.000106992	0.000126438	0.000168711	0.000171081	0.000169097	0	0.000117913	0.00020167	0.00462625	0.00515911	0.00605046	0.00010269	5.58566e-05	0.000256815	0.000103072	0.000258699	5.12243e-05	4.81672e-05	7.04573e-05	0.000112524	0.00012581	8.38504e-05	0.00056391	0.000106809	4.20398e-05	0.000105816	0.000429676	0.000304518	0	0.000442629	0.000454778	0	9.31301e-05	9.98752e-05	0.000241379	5.7259e-05	0.00023076	0	0.000140489
OTU_317	0.000206669	0.000130512	0.000180808	7.61267e-05	0.000245038	7.4195e-05	0	0.000181719	5.34474e-05	0.000243279	0.000106992	0.000189657	9.64064e-05	0.000239513	4.22744e-05	0.000129232	0.000117913	0.000282338	0	0.000136968	0.000128733	0	8.37848e-05	0.000183439	0.000309215	0.000129349	0.000153673	0	0.000105686	0.000337572	0.0089325	0.00620493	0.00554511	0.000213618	4.20398e-05	0.000176361	0.000286451	7.61296e-05	3.56125e-05	3.40483e-05	5.68473e-05	0	9.31301e-05	9.98752e-05	0.000137931	5.7259e-05	0.000253836	0	0.000210733
OTU_230	6.88895e-05	0.000130512	0.000103319	3.80633e-05	7.00109e-05	0	0.00011773	0.000103839	5.34474e-05	4.86559e-05	0.000106992	0	9.64064e-05	6.84322e-05	8.45487e-05	0	9.82608e-05	4.0334e-05	0	9.13117e-05	0.000128733	0.00010269	8.37848e-05	0.000256815	0.000206143	0	5.12243e-05	4.81672e-05	3.52286e-05	0.000112524	0.00905831	0.0108167	0.0049812	5.34045e-05	8.40795e-05	0.000105816	0	0.000190324	0	6.80967e-05	0	0	6.20867e-05	7.49064e-05	3.44828e-05	0	6.92281e-05	0	0
OTU_473	0.000275558	0.000228396	0.000361617	0.00045676	0.000595092	0.000370975	0.00023546	0.000181719	0.000481026	0.000291935	0.000213984	0.000221267	0.000361524	0.000171081	0.000295921	0.00116309	0.0018473	0.00197636	0.00073046	0.000228279	0.000257467	0.0011296	0.00103335	0.000770444	0.00223322	0.00181089	0.00199775	0.00183035	0.00257169	0.00213795	0.00025162	0.000503102	0.000281955	0.00058745	0.000756716	0.000864167	0.000286451	0.000152259	0.000106838	0.00146408	0.00198965	0.00270819	0.000589824	0.000374532	0.000206897	0.000286295	0.00011538	0.000158529	0.00112391
OTU_1502	0.000551116	0.000358908	0.000180808	0	3.50054e-05	0	0	0	0	0	2.6748e-05	3.16096e-05	4.82032e-05	0	0	0	0	0	0	0	0	0.00010269	8.37848e-05	3.66878e-05	0	0	0	0	1.76143e-05	0.000112524	0.00012581	0	0	0	0	0	0	0	3.56125e-05	0	0	0	0	2.49688e-05	0	5.7259e-05	0	0	7.02445e-05
OTU_2122	0	0	0	0	0	7.4195e-05	0	0	0	0	0	0	0	0	0	0	0	0	0	0	0	0	0	0	0	0	0	9.63345e-05	1.76143e-05	0	0.00037743	0.000251551	0.00093985	0	0	5.29082e-05	0	3.80648e-05	7.12251e-05	0	0	0	0	0	0	0	0	0	0
OTU_1378	0	0	2.58298e-05	3.80633e-05	0	0	0.00011773	0	0	0	0	3.16096e-05	0	3.42161e-05	0	0	1.96522e-05	0	0	4.56558e-05	0	0	5.58566e-05	3.66878e-05	3.43572e-05	0	0.000102449	0	5.2843e-05	0	0.00106938	0.00134161	0.000281955	2.67023e-05	4.20398e-05	3.52721e-05	0.000572902	0.0012942	0.000712251	0	0	0	0	2.49688e-05	6.89655e-05	5.7259e-05	0	0	0.000140489
OTU_80	0.00874897	0.0129533	0.0114168	0.00034257	0.000420065	0.00044517	0.000588651	0.000285559	0.000427579	0.000340591	0.000374472	0.000316096	0.000241016	0.000444809	0.000211372	0.000258465	0.000314435	0.000484008	0.000243487	0.000365247	0.000514933	0.000308071	0.000446852	0.000733756	0.000481	0	0.000409794	0.000337171	0.000440358	0.000225048	0.000440335	0.000503102	0.000281955	0.000320427	0.000378358	0.000405629	0.000143225	0.000418713	0.000320513	0.000578822	0.000682167	0	0.000527737	0.000274657	0.000310345	0.000257666	0.000299988	0.000158529	0.0006322
OTU_1450	0	1.6314e-05	0	0	0	0	0.00011773	0	0	2.43279e-05	2.6748e-05	0	0	0	0	0	0	0	0	0	0	0	0	0	0	0.000129349	0	0	0	0	0	0	0	0.000320427	0.000126119	0.000405629	0.000143225	0	0	0	0	0	0	2.49688e-05	0	0	2.3076e-05	0	0
OTU_3932	6.88895e-05	0.000195768	0.000206638	0	0	0	0	0	0	0	0	0	0	0	0	0	0	4.0334e-05	0	0	0	0	0	0	0	0	0	0	0	0	0	0	0	0	0	0	0	3.80648e-05	0	0	0	0	3.10434e-05	0	0	0	0	0	0
OTU_413	0.000688895	0.000293652	0.000361617	0.000304507	0.00038506	0.00074195	0.000294325	0.000493237	0.000213789	0.000291935	0.000374472	0.000379315	0.000289219	0.000205297	0.000253646	0.000258465	0.000452	0.000322672	0.00036523	0.000136968	0.000128733	0.00010269	0.000614422	0.000550317	0.000343572	0.000646747	0.000461018	0.00052984	0.000211372	0.000450096	0.000566145	0.000167701	0.00018797	0.000480641	0.000210199	0.00058199	0	0.000266454	0.000356125	0.000272387	0.000454778	0	0.000403564	0.000374532	0.000586207	0.000286295	0.000415369	0.000951173	0.000280978
OTU_1014	0.000757785	0.000832015	0.00103319	7.61267e-05	0.000175027	0	0	5.19197e-05	0	0	5.3496e-05	0	0	6.84322e-05	0	0.000516929	0.000137565	0.000161336	0.000121743	4.56558e-05	0	0	0.000195498	3.66878e-05	3.43572e-05	0	5.12243e-05	9.63345e-05	5.2843e-05	0	0.00188715	0.00142546	0.00169173	0.000186916	0	3.52721e-05	0.000286451	0.000190324	0.00014245	6.80967e-05	5.68473e-05	0	0.000155217	0	3.44828e-05	2.86295e-05	2.3076e-05	0.000158529	0
OTU_1201	0	4.8942e-05	7.74893e-05	7.61267e-05	3.50054e-05	0	0	2.59599e-05	0.000106895	2.43279e-05	0	0	0	0	0	0	1.96522e-05	8.06679e-05	0	0	0	0.00010269	2.79283e-05	7.33756e-05	0	0	0.000102449	0	0	0	0.00100648	0.00226396	0.00178571	2.67023e-05	0	5.29082e-05	0	0	3.56125e-05	3.40483e-05	0	0	6.20867e-05	2.49688e-05	0	0	4.61521e-05	0	0
OTU_3230	6.88895e-05	0.00016314	0.000206638	3.80633e-05	0	0	0	0	0	4.86559e-05	8.02439e-05	9.48287e-05	2.41016e-05	6.84322e-05	0	0	0	0	0	0	0	0	5.58566e-05	7.33756e-05	0	0	0	0	0	0	6.2905e-05	0	0	0	4.20398e-05	3.52721e-05	0	3.80648e-05	3.56125e-05	0	0	0	0	0	6.89655e-05	2.86295e-05	6.92281e-05	0.000158529	0
OTU_314	0.000344448	0.000114198	0.000180808	0.000152253	0.000105016	7.4195e-05	0.00023546	0.000155759	0.000106895	7.29838e-05	0.000106992	0.000126438	0.00014461	0.000102648	0.000253646	0.000646162	0.000157217	0.00020167	0.000121743	9.13117e-05	0.000128733	0.000205381	0.000279283	0.000476942	0.000137429	0.000129349	0.000204897	0.000192669	0.000193757	0.000112524	0.01126	0.0118229	0.00770677	0.000320427	0.000336318	0.000158725	0	0.000190324	0.000213675	0.000170242	0.000113695	0	0.000124173	7.49064e-05	6.89655e-05	0.000114518	0.000161532	0.000317058	7.02445e-05
OTU_339	0	3.2628e-05	2.58298e-05	0.00034257	0.000350054	0.00029678	0	0.000207679	0.000106895	2.43279e-05	5.3496e-05	3.16096e-05	4.82032e-05	3.42161e-05	0.000253646	0.000129232	0.000137565	0.000121002	0.000243487	0	0	0	5.58566e-05	7.33756e-05	0.00123686	0.00116414	0.00174162	0.000192669	0.000228986	0.000225048	6.2905e-05	0	9.3985e-05	5.34045e-05	4.20398e-05	8.81803e-05	0.000143225	0	0.00014245	0.000170242	0.000341084	0.000677048	0.000124173	4.99376e-05	0.000137931	8.58885e-05	6.92281e-05	0	0.000351222
OTU_217	0.000137779	0.000261024	7.74893e-05	0.000190317	0.000280043	0.000222585	0.0011773	0.00103839	0.00080171	0.000194624	5.3496e-05	0.000189657	0.000168711	0.000307945	0.000126823	0.00206772	0.00159182	0.00157302	0.000121743	0.000228279	0.0003862	0	0.000279283	0.000366878	0.00590943	0.00388048	0.00635181	0.00168585	0.00109209	0.00101272	0.00025162	8.38504e-05	0.00037594	0.000267023	0.000252239	0.000299813	0.000143225	0.000114194	0.00014245	0.000374532	0.000170542	0.0013541	0.00018626	0.000174782	0.000206897	0.000200407	0.000184608	0.000634115	0.000210733
OTU_2166	0.000137779	0	0	0	3.50054e-05	0	0.00011773	2.59599e-05	0	2.43279e-05	0	3.16096e-05	2.41016e-05	0	0	0	1.96522e-05	0	0	0	0	0.00010269	2.79283e-05	0	0.000103072	0.000129349	0.000256121	0.000240836	0.000475587	0.000450096	0	0	9.3985e-05	2.67023e-05	0	5.29082e-05	0	0	0	0	0.000113695	0	0	0	6.89655e-05	0	6.92281e-05	0	0
OTU_835	0	4.8942e-05	0	0	0	0	0	0	5.34474e-05	0	0	0	0	3.42161e-05	0	0	1.96522e-05	0	0	0	0	0	0	0	0	0	5.12243e-05	0	1.76143e-05	0	6.2905e-05	0	0	0.0011749	0.000420398	0.000229269	0	0	0	3.40483e-05	0	0	3.10434e-05	0	6.89655e-05	0	0	0	0
OTU_4548	0	1.6314e-05	0	0	0	0	0	0	0	0	0	0	0	3.42161e-05	0	0	0	0	0	0	0	0	2.79283e-05	0	0	0	0	0	1.76143e-05	0	6.2905e-05	0	0	0	0	0	0	0	0	0	0	0	0	0	0	0.000114518	4.61521e-05	0.000158529	0
OTU_2148	0	0	0	0	0	0	0	0	0	0	0	0	0	0	0	0	1.96522e-05	4.0334e-05	0	0	0	0.000205381	0.000223426	0.000146751	0	0	0	0	1.76143e-05	0	0	0	0	0	8.40795e-05	0	0	0	0	3.40483e-05	0	0	0	0	0	0	0	0	0
OTU_3448	0	3.2628e-05	7.74893e-05	0	3.50054e-05	0	0	0	0	0	0	0	0	3.42161e-05	4.22744e-05	0.000258465	0.000294782	0.00020167	0.000121743	0	0	0.00010269	2.79283e-05	3.66878e-05	0	0	5.12243e-05	0	1.76143e-05	0	0	0	9.3985e-05	2.67023e-05	0	5.29082e-05	0	0	0	0	0	0	0	4.99376e-05	0	5.7259e-05	0	0	0.000210733
OTU_1294	0	0	0	0	0	0	0	0	0	0	0	0	0	0	0	0.000129232	0.000569913	0.000363006	0	0	0.000128733	0	0	0	0	0	0	0	0	0	0	0	0	2.67023e-05	0	1.76361e-05	0	0	0	0	0	0	0	2.49688e-05	0	0	4.61521e-05	0	0
OTU_4634	0	0	2.58298e-05	0	3.50054e-05	0	0	0	0	2.43279e-05	2.6748e-05	3.16096e-05	0	0	0	0	0	4.0334e-05	0	0	0	0	0	0	0	0	0	0	0	0	0	0	0	0	0	0	0	0	0	0	0	0	0	0	0	5.7259e-05	6.92281e-05	0	0
OTU_734	6.88895e-05	8.15701e-05	0.000154979	0.00034257	0.000175027	0.00014839	0.00011773	0.000129799	0.000106895	0	8.02439e-05	9.48287e-05	0.00014461	0.000136864	0.000126823	0.000516929	0.000668173	0.000685677	0.000121743	0.000228279	0.000128733	0.000308071	0.000195498	0.000256815	0.000790215	0.00103479	0.000768364	0.000963345	0.00100402	0.000900191	0	0	0.00018797	2.67023e-05	0.000126119	7.05442e-05	0	3.80648e-05	0.000106838	0.000953354	0.00159172	0.000677048	3.10434e-05	7.49064e-05	6.89655e-05	5.7259e-05	0.000207684	0	0.000351222
OTU_2481	0	6.5256e-05	2.58298e-05	3.80633e-05	3.50054e-05	0	0	0	0	0	2.6748e-05	0	0	0	0	0	0	0	0	0	0	0	2.79283e-05	3.66878e-05	6.87144e-05	0	0	0.000192669	0.000792644	0.000112524	0.000188715	8.38504e-05	0	0	4.20398e-05	3.52721e-05	0	0	0	0	5.68473e-05	0	3.10434e-05	0	3.44828e-05	2.86295e-05	4.61521e-05	0	7.02445e-05
OTU_297	0.00165335	0.00159877	0.00188557	7.61267e-05	7.00109e-05	0	0	0	5.34474e-05	2.43279e-05	8.02439e-05	3.16096e-05	0	3.42161e-05	4.22744e-05	0	5.89565e-05	4.0334e-05	0	0	0	0	5.58566e-05	0.000110063	0	0	0	0	3.52286e-05	0	0	0	0.00018797	0	4.20398e-05	3.52721e-05	0	0	3.56125e-05	0	5.68473e-05	0	0	4.99376e-05	0	0	4.61521e-05	0	0
OTU_3062	0	0	2.58298e-05	0	0	0	0	0	0	0	0	0	4.82032e-05	0	0	0.000258465	0.000393043	0.000443674	0.000121743	0	0	0.00010269	0	0	0	0	0	4.81672e-05	1.76143e-05	0	0	8.38504e-05	0	0	0	0	0	0	0	0	0	0	3.10434e-05	0	0	0	0	0	0
OTU_158	0.000413337	0.00024471	0.000387447	0.000494823	0.000280043	0.00029678	0.00035319	0.000285559	0.000374131	0.000218951	0.000294228	0.000537362	0.000482032	0.00061589	0.000507292	0.000258465	9.82608e-05	0.000242004	0.000486973	0.000228279	0.000514933	0.00010269	0.000223426	0.000220127	0.0002405	0.000258699	0.000256121	0.000289003	0.0001233	0.000337572	6.2905e-05	0.000335402	0.000281955	0.000186916	0.000252239	0.000158725	0.000716127	0.000228389	0.000462963	0.000306435	0.000397931	0	0.0106168	0.00611735	0.00927586	0.000515331	0.000576901	0.000158529	7.02445e-05
OTU_1802	0	1.6314e-05	2.58298e-05	0.000494823	0.000630098	0.000370975	0	2.59599e-05	0	0.000145968	2.6748e-05	9.48287e-05	0.000289219	0.000239513	0.000211372	0	0	4.0334e-05	0.000121743	4.56558e-05	0	0	2.79283e-05	0	0	0	0	0	0	0	6.2905e-05	8.38504e-05	0	0.000133511	0	1.76361e-05	0	7.61296e-05	7.12251e-05	3.40483e-05	5.68473e-05	0.000677048	3.10434e-05	2.49688e-05	3.44828e-05	0.000400813	0.000576901	0.000951173	0.000140489
OTU_3970	0	0	0	0	0	0	0	0	0	0	0	0	7.23048e-05	0	0	0	0	4.0334e-05	0	0	0	0	2.79283e-05	0	6.87144e-05	0	0	0	0	0	0	8.38504e-05	0	5.34045e-05	4.20398e-05	0	0	3.80648e-05	7.12251e-05	0	0	0	3.10434e-05	0	0	0	2.3076e-05	0	0
OTU_2330	6.88895e-05	1.6314e-05	0	3.80633e-05	3.50054e-05	7.4195e-05	5.88651e-05	0	5.34474e-05	4.86559e-05	0	0	4.82032e-05	0.000102648	0	0	0	0	0	0	0	0.00010269	0.000335139	0.00033019	3.43572e-05	0.000129349	0	0	0	0	0.00050324	0.00134161	0.00056391	2.67023e-05	0	0.000158725	0	3.80648e-05	3.56125e-05	6.80967e-05	5.68473e-05	0	3.10434e-05	0	0	2.86295e-05	0	0	0
OTU_189	0.00468449	0.00525311	0.00560506	0.00011419	3.50054e-05	0.00014839	0.00011773	0	0.000267237	0.000170296	0.000160488	0	7.23048e-05	6.84322e-05	0	0.000129232	9.82608e-05	0.000121002	0.000243487	9.13117e-05	0	0	0.00016757	0.000110063	0	0	5.12243e-05	9.63345e-05	0.000105686	0	0.00025162	0.000167701	0.000281955	0.00024032	0	0.000317449	0	0.000114194	3.56125e-05	0.000170242	0	0	0.000248347	7.49064e-05	0.000137931	0.000114518	0.000161532	0.000158529	7.02445e-05
OTU_933	0.000137779	4.8942e-05	0.000154979	0	0.000175027	7.4195e-05	0	2.59599e-05	0.000160342	4.86559e-05	0.000160488	9.48287e-05	0	6.84322e-05	0	0.000129232	5.89565e-05	4.0334e-05	0	0.000136968	0	0	0.000111713	0.000220127	6.87144e-05	0.000129349	0.000102449	0.000144502	0.0001233	0.000112524	0	8.38504e-05	9.3985e-05	2.67023e-05	8.40795e-05	0.000105816	0.00143225	0.00251228	0.00174501	3.40483e-05	0	0	3.10434e-05	2.49688e-05	0	0.000143148	0.000184608	0.000158529	7.02445e-05
OTU_1291	0	0	0	0	0	0	5.88651e-05	0	0	0	0	3.16096e-05	2.41016e-05	0	0	0	0	0	0	0	0	0	2.79283e-05	0	0	0	0	0	1.76143e-05	0	0	0	0	2.67023e-05	0.000210199	0.000264541	0	0	0	0	0	0	0	0	0	0	0	0	0
OTU_378	0.000206669	0.000228396	0.000103319	0.000266443	7.00109e-05	0.000222585	0.00035319	5.19197e-05	0.000160342	0.000364919	0.000909431	0.000347705	0.000337423	0.000205297	0.000295921	0.000129232	0.000117913	0.000121002	0.000121743	0.000136968	0	0.000410762	0.000195498	7.33756e-05	0.000137429	0.000129349	0.000102449	4.81672e-05	5.2843e-05	0.000225048	0	0.000251551	9.3985e-05	0.00024032	4.20398e-05	7.05442e-05	0	7.61296e-05	0.000106838	0.000136193	0.000113695	0	0.000155217	0.000224719	0.000482759	0.00400813	0.00535364	0.00523145	0.000140489
OTU_1624	0	1.6314e-05	2.58298e-05	0.00011419	7.00109e-05	0	0	0	0	4.86559e-05	8.02439e-05	0	4.82032e-05	0	4.22744e-05	0	0	4.0334e-05	0	0	0.000128733	0	5.58566e-05	3.66878e-05	0.000309215	0.000388048	0.000102449	0.000144502	0.000105686	0	0	0	0	0	0	1.76361e-05	0	3.80648e-05	0	6.80967e-05	0.000113695	0	0	0	0	0.000229036	0.00011538	0.000158529	0.000140489
OTU_2483	0	1.6314e-05	0	3.80633e-05	0	0.00014839	0	2.59599e-05	0.000106895	2.43279e-05	0	3.16096e-05	2.41016e-05	0	0	0	0	0	0	0	0	0	0	3.66878e-05	3.43572e-05	0.000129349	5.12243e-05	0	0	0	0.000943574	0.000251551	0.00018797	0	4.20398e-05	1.76361e-05	0	3.80648e-05	0	0	0	0	0	2.49688e-05	0	2.86295e-05	0	0	0
OTU_1492	0	3.2628e-05	2.58298e-05	0.00011419	0	0	5.88651e-05	0	0	2.43279e-05	5.3496e-05	6.32191e-05	0	6.84322e-05	0	0.000258465	0.000137565	0	0	4.56558e-05	0	0.000308071	0.00111713	0.000660381	3.43572e-05	0	0.000102449	0	0	0	0.00037743	8.38504e-05	0.00018797	8.01068e-05	0	0.000158725	0.000286451	0.000647101	0.00014245	0	0	0	0	0	0	2.86295e-05	4.61521e-05	0	0
OTU_869	0.000137779	0.000293652	0.000309957	3.80633e-05	0.000175027	7.4195e-05	5.88651e-05	5.19197e-05	0	0	8.02439e-05	0	2.41016e-05	0.000102648	0.000169097	0	0.000334087	0.000121002	0.000121743	0	0	0.00205381	0.00284868	0.00146751	0.000103072	0	0.000102449	4.81672e-05	5.2843e-05	0	6.2905e-05	8.38504e-05	9.3985e-05	0.000267023	0.000210199	0.000546718	0	3.80648e-05	3.56125e-05	6.80967e-05	0	0	0.000527737	7.49064e-05	0.000103448	2.86295e-05	9.23041e-05	0	0
OTU_1467	0	3.2628e-05	2.58298e-05	3.80633e-05	0	0	0	0	0	0	0	3.16096e-05	0	6.84322e-05	0	0.000129232	3.93043e-05	0.00020167	0	0	0	0	0	0	0	0	0	0	0	0	0	0	0	0.000373832	0.000168159	0.000123452	0	0	0	0	0	0	0	0	0	0	2.3076e-05	0	0.000280978
OTU_161	0.00530449	0.00585673	0.00568255	7.61267e-05	0.000140022	0.00014839	5.88651e-05	7.78796e-05	5.34474e-05	7.29838e-05	0.00013374	3.16096e-05	4.82032e-05	0.000171081	4.22744e-05	0.000516929	0.000117913	0.000242004	0.000121743	0.000136968	0.000128733	0.000205381	0.000111713	0.000220127	0.000103072	0.000129349	0.000102449	0	0.000193757	0	0.00012581	0	0.00018797	0.000213618	8.40795e-05	0.000105816	0	0.000190324	7.12251e-05	0.000170242	0	0	0.00018626	0.000149813	0.000172414	2.86295e-05	0.000161532	0	7.02445e-05
OTU_506	6.88895e-05	4.8942e-05	5.16596e-05	3.80633e-05	0.000105016	7.4195e-05	0.000176595	5.19197e-05	5.34474e-05	4.86559e-05	0.000106992	3.16096e-05	0.000192813	3.42161e-05	4.22744e-05	0	0.000196522	0.000121002	0	0	0	0.0010269	0.00184327	0.00124739	6.87144e-05	0.000129349	0.000153673	0.000240836	8.80716e-05	0	0.000188715	0.000503102	0.00037594	8.01068e-05	0.000336318	0.000158725	0.00143225	0.00209356	0.0022792	0.00020429	0.000170542	0.000677048	0.00018626	0.000174782	0.000103448	5.7259e-05	9.23041e-05	0.000158529	0
OTU_1741	0	0	0	0	0	0	0	0	0	7.29838e-05	0	3.16096e-05	2.41016e-05	0.000102648	0.000126823	0	1.96522e-05	4.0334e-05	0	4.56558e-05	0	0	2.79283e-05	0	0	0.000129349	0	0	1.76143e-05	0	0	0	0	0.000213618	0	1.76361e-05	0	0	3.56125e-05	3.40483e-05	0	0	0	0	3.44828e-05	5.7259e-05	0.000207684	0.000475587	0
OTU_1538	0	3.2628e-05	2.58298e-05	0	3.50054e-05	0	5.88651e-05	2.59599e-05	0	0	0	0	0	0	0	0.000129232	0	8.06679e-05	0	0	0	0	0	0.000110063	0	0	0.000102449	0	1.76143e-05	0	0.000880669	0.000922355	0.00206767	0	0	5.29082e-05	0	0	0	3.40483e-05	5.68473e-05	0	6.20867e-05	0	0	2.86295e-05	0	0.000158529	0
OTU_988	6.88895e-05	1.6314e-05	2.58298e-05	7.61267e-05	0	7.4195e-05	0	5.19197e-05	0	4.86559e-05	0	3.16096e-05	4.82032e-05	0	0	0.00142156	0.00149356	0.00116968	0	0	0	0	8.37848e-05	0.000146751	0.000137429	0.000388048	0.000256121	0.000240836	0.000317058	0.000225048	6.2905e-05	0	9.3985e-05	0	0	0	0	3.80648e-05	3.56125e-05	0	5.68473e-05	0	0	0	0	5.7259e-05	0.000138456	0	0
OTU_96	6.88895e-05	0.000130512	5.16596e-05	0.000266443	0.000210033	0.000222585	0	0.000233639	0.000213789	9.73118e-05	0.000106992	0.000126438	7.23048e-05	0	0	0	0.000117913	0.000161336	0	9.13117e-05	0.0003862	0.000616143	0.00097749	0.00051363	0.000137429	0.000388048	0.000204897	9.63345e-05	0.000105686	0.000112524	6.2905e-05	0.000167701	0.00018797	0.0070227	0.00508681	0.00814786	0.000143225	0.000190324	7.12251e-05	0.000170242	5.68473e-05	0	0.000217304	0.000124844	0.000137931	0.000114518	2.3076e-05	0.000158529	0
OTU_385	0.00220446	0.0018598	0.00206638	3.80633e-05	0.000105016	0	5.88651e-05	7.78796e-05	0	2.43279e-05	2.6748e-05	0	4.82032e-05	0	4.22744e-05	0.000129232	3.93043e-05	0.000121002	0	0	0	0	5.58566e-05	0.000110063	3.43572e-05	0	0	0	1.76143e-05	0	6.2905e-05	8.38504e-05	0	2.67023e-05	0	0	0	0.000114194	0	3.40483e-05	0	0	6.20867e-05	2.49688e-05	0	2.86295e-05	2.3076e-05	0.000158529	7.02445e-05
OTU_3978	0	0	2.58298e-05	0	0	0	0	0	0	0	0.00026748	6.32191e-05	0	0	0	0	0	0	0	0	0	0	0	0	0.000103072	0.000517397	0.000153673	0	0	0.000112524	0	0	0	2.67023e-05	0	1.76361e-05	0	0	0	0	0	0	0	2.49688e-05	0	0	0	0	0
OTU_1489	0	1.6314e-05	5.16596e-05	3.80633e-05	0	0	0	2.59599e-05	0	2.43279e-05	2.6748e-05	3.16096e-05	2.41016e-05	0	4.22744e-05	0.000258465	0.000176869	0.000242004	0	0	0	0	2.79283e-05	0	0	0	0	0	0	0	0	8.38504e-05	9.3985e-05	0.00162884	0.000504477	0.000370357	0	7.61296e-05	7.12251e-05	0	0	0	0	2.49688e-05	0	0	2.3076e-05	0.000158529	0
OTU_303	0.000137779	8.15701e-05	0.000154979	0.00022838	0.000175027	0.00014839	0.000176595	5.19197e-05	0.000213789	0.00012164	8.02439e-05	0.000189657	7.23048e-05	0.000102648	8.45487e-05	0.000129232	0.000117913	0.000524342	0.000243487	0	0	0.000513452	0.000111713	0.000146751	0.0002405	0	0.000102449	0.000144502	7.04573e-05	0.000112524	0.0089325	0.00687573	0.00545113	0.000293725	0.000294278	0.000440902	0	0.000304518	0.000178063	0.000136193	0.000170542	0.000677048	9.31301e-05	0.000224719	3.44828e-05	8.58885e-05	9.23041e-05	0.000317058	0.000140489
OTU_403	6.88895e-05	0	5.16596e-05	0	3.50054e-05	7.4195e-05	0	2.59599e-05	5.34474e-05	4.86559e-05	2.6748e-05	3.16096e-05	7.23048e-05	6.84322e-05	8.45487e-05	0	3.93043e-05	0	0.000121743	4.56558e-05	0	0	8.37848e-05	3.66878e-05	6.87144e-05	0	0	0	1.76143e-05	0	0.000314525	0.000251551	0.000281955	0.00146862	0.000924875	0.00167543	0	3.80648e-05	0	3.40483e-05	0	0	6.20867e-05	2.49688e-05	6.89655e-05	0	0.00011538	0	7.02445e-05
OTU_2176	6.88895e-05	0	2.58298e-05	3.80633e-05	0	0	0	0	0	4.86559e-05	5.3496e-05	6.32191e-05	0	0	4.22744e-05	0	0	4.0334e-05	0	4.56558e-05	0	0	0	0	0.000103072	0	5.12243e-05	4.81672e-05	0	0.000225048	0.000817764	0.000670803	0.000657895	2.67023e-05	0	3.52721e-05	0	3.80648e-05	0	0	0	0	0	0	0	5.7259e-05	6.92281e-05	0.000158529	0
OTU_1031	0	0	0	7.61267e-05	3.50054e-05	0	0	2.59599e-05	0	0	0	6.32191e-05	0	3.42161e-05	0	0	3.93043e-05	0	0	4.56558e-05	0	0	2.79283e-05	0	3.43572e-05	0	0	4.81672e-05	3.52286e-05	0.000112524	0	0	0	0.000373832	0.000630597	0.000793623	0	0	0	0	0	0	3.10434e-05	2.49688e-05	0	5.7259e-05	0	0	0
OTU_2326	0	4.8942e-05	0	0	0.000140022	0	0	5.19197e-05	0	0	5.3496e-05	9.48287e-05	2.41016e-05	6.84322e-05	4.22744e-05	0.000129232	0.000196522	0.000161336	0.000243487	0	0.000128733	0.000718833	0.000837848	0.00051363	0.000103072	0.000129349	0	4.81672e-05	5.2843e-05	0.000225048	6.2905e-05	0	9.3985e-05	0.00200267	0.00281666	0.00400339	0	0	0	3.40483e-05	0	0.000677048	0.000403564	0.00019975	0.000172414	5.7259e-05	4.61521e-05	0	0
OTU_1814	0	0	0	0	0	0	0	0	0	0.00012164	0.00053496	0.000284486	0	3.42161e-05	0	0	3.93043e-05	0	0	0	0	0	0	0	0	0	0	0	0	0	0	0	0	0	0	0	0	0	0	0	0	0	0	0	0	0	0	0	0
OTU_2646	6.88895e-05	0.000358908	0.000516596	0.00011419	3.50054e-05	7.4195e-05	5.88651e-05	2.59599e-05	5.34474e-05	0	0	0	2.41016e-05	6.84322e-05	0	0.000129232	0.000235826	0.000121002	0.000121743	0	0	0.000205381	0.000223426	0.000110063	0	0	5.12243e-05	9.63345e-05	3.52286e-05	0	0.00025162	8.38504e-05	0.00037594	0.000453939	0.000126119	0.000352721	0	0	7.12251e-05	0	0	0	3.10434e-05	7.49064e-05	0	2.86295e-05	4.61521e-05	0	7.02445e-05
OTU_2404	0.000206669	0.000179454	0.000206638	0	0	0	0	0	0	0	0	0	0	0.000102648	0	0	1.96522e-05	0	0	0	0	0	0	0	0	0	0	0	1.76143e-05	0	0	0	0	0	4.20398e-05	0	0	0	0	0	0	0	0	0	0	2.86295e-05	0	0	0
OTU_2872	0	0	0	0	0	0	0	0	5.34474e-05	2.43279e-05	2.6748e-05	0	0	0	0	0	0	4.0334e-05	0	0	0	0.000205381	0.000390996	0.000366878	0	0	0	4.81672e-05	0	0	0	0	0	5.34045e-05	0	7.05442e-05	0	0.000228389	7.12251e-05	0	0	0	3.10434e-05	4.99376e-05	0	0	0	0	7.02445e-05
OTU_1886	0	0	0	0.000152253	0.000105016	0	0	5.19197e-05	0.000106895	2.43279e-05	0	3.16096e-05	2.41016e-05	0	0	0	0	8.06679e-05	0	0	0	0	0	7.33756e-05	0	0	0	0	0	0	0	8.38504e-05	0	8.01068e-05	0	7.05442e-05	0	3.80648e-05	7.12251e-05	0	5.68473e-05	0	0	0	0	0.000171777	0.000138456	0.000317058	0.000280978
OTU_4179	0	1.6314e-05	0	0	0	0	0	2.59599e-05	5.34474e-05	0	2.6748e-05	0	0	0	0	0	0	4.0334e-05	0	0	0	0	0	7.33756e-05	0	0	0	0	0	0.000112524	0.00012581	0.000419252	9.3985e-05	2.67023e-05	4.20398e-05	1.76361e-05	0	3.80648e-05	3.56125e-05	0	0	0	3.10434e-05	4.99376e-05	0	2.86295e-05	2.3076e-05	0	0
OTU_440	6.88895e-05	9.78841e-05	0.000103319	0.000418697	0.00038506	0.000519365	0.000294325	0.000103839	0.000213789	0.000194624	5.3496e-05	0.000158048	0.000120508	6.84322e-05	0.000126823	0.00284311	0.00231895	0.00193603	0.000243487	0.000136968	0.000128733	0.000513452	0.00016757	0.000183439	0.000824572	0.000517397	0.000563467	0.000722509	0.00165575	0.00112524	0	8.38504e-05	0.000281955	8.01068e-05	0.000168159	8.81803e-05	0.000143225	0	0.000213675	0.000136193	0.000113695	0	0.000155217	0.000124844	6.89655e-05	5.7259e-05	0.00011538	0	0.000140489
OTU_807	0.000344448	0.000766759	0.00108485	3.80633e-05	0	0	0	7.78796e-05	0	0	0	0	4.82032e-05	0	0	0	0	8.06679e-05	0	0	0	0	8.37848e-05	3.66878e-05	0	0	0	4.81672e-05	1.76143e-05	0	0	8.38504e-05	0	0	0	3.52721e-05	0	3.80648e-05	3.56125e-05	0	0	0	3.10434e-05	2.49688e-05	6.89655e-05	2.86295e-05	0	0	0
OTU_905	0	0	5.16596e-05	0	3.50054e-05	0	0	7.78796e-05	0	2.43279e-05	2.6748e-05	0	0	0	4.22744e-05	0	1.96522e-05	0	0	4.56558e-05	0	0.00010269	0.000111713	0.000256815	0	0	5.12243e-05	0	1.76143e-05	0	0	0	0	0.000534045	0.00159751	0.000758351	0	0	3.56125e-05	3.40483e-05	0	0	3.10434e-05	0	0	0	2.3076e-05	0	0
OTU_998	0	3.2628e-05	0	3.80633e-05	7.00109e-05	7.4195e-05	0.00011773	0	5.34474e-05	4.86559e-05	0.000106992	0	0	6.84322e-05	4.22744e-05	0	1.96522e-05	0.000121002	0	0	0	0.00195112	0.00136849	0.000953883	3.43572e-05	0.000129349	5.12243e-05	0	7.04573e-05	0.000112524	0.00025162	8.38504e-05	0.000281955	8.01068e-05	0.000126119	0.000405629	0	0	0	0	0	0	0	2.49688e-05	6.89655e-05	2.86295e-05	2.3076e-05	0.000158529	7.02445e-05
OTU_1752	6.88895e-05	1.6314e-05	2.58298e-05	0	7.00109e-05	0	0.00011773	0	0	2.43279e-05	0.000106992	3.16096e-05	2.41016e-05	6.84322e-05	4.22744e-05	0	1.96522e-05	0	0	0	0	0.000308071	8.37848e-05	0.000183439	0	0	0	4.81672e-05	3.52286e-05	0	0.000440335	8.38504e-05	0.00056391	0.000133511	0.000672636	0.000299813	0	7.61296e-05	0	0	0	0	9.31301e-05	4.99376e-05	3.44828e-05	2.86295e-05	4.61521e-05	0.000158529	7.02445e-05
OTU_361	0.00241113	0.00251236	0.00247966	0.000190317	3.50054e-05	0.00044517	5.88651e-05	5.19197e-05	5.34474e-05	0	0	6.32191e-05	7.23048e-05	0.000136864	0	0.000129232	0	8.06679e-05	0	4.56558e-05	0	0.00010269	0	0.000110063	6.87144e-05	0.000129349	5.12243e-05	4.81672e-05	5.2843e-05	0.000112524	0.00012581	8.38504e-05	0.00018797	0.000293725	4.20398e-05	7.05442e-05	0	0.000114194	0	3.40483e-05	5.68473e-05	0	3.10434e-05	4.99376e-05	0	0.000143148	0	0	0.000421467
OTU_3942	0	0	2.58298e-05	0	0	0	0	0	0	0	0	0	0	3.42161e-05	0	0	0	0	0.000121743	0	0	0	0	0	0	0	0	0	0	0	0	0	0	0	0	1.76361e-05	0	0	0	0	0	0	0	2.49688e-05	0	0	4.61521e-05	0	0
OTU_499	6.88895e-05	4.8942e-05	5.16596e-05	0.00011419	0.000175027	0.00014839	0	2.59599e-05	0	0	2.6748e-05	3.16096e-05	4.82032e-05	0.000102648	0.000169097	0.000129232	9.82608e-05	0.000161336	0	9.13117e-05	0.000128733	0	8.37848e-05	0.000220127	6.87144e-05	0	5.12243e-05	9.63345e-05	8.80716e-05	0.000112524	0.00245329	0.00402482	0.00441729	0.000106809	8.40795e-05	0.000141088	0.000143225	0.000152259	7.12251e-05	3.40483e-05	5.68473e-05	0	9.31301e-05	2.49688e-05	6.89655e-05	2.86295e-05	0.00011538	0	7.02445e-05
OTU_442	6.88895e-05	4.8942e-05	0.000232468	0.000304507	0.000245038	0.00014839	0.000412056	0.000493237	0.00080171	7.29838e-05	0.00013374	0.000221267	0.000120508	6.84322e-05	0.000211372	0.000129232	0.000157217	8.06679e-05	0.000121743	0.000228279	0	0.00010269	0.000111713	0.000110063	0.000274857	0.000258699	0.000307346	0.000481672	0.000369901	0.000337572	0.00012581	0.000335402	0	0.000160214	0.000126119	0.000158725	0	0.000114194	0.000178063	0.00125979	0.00278552	0	0.00105547	0.000799001	0.00062069	0.000458072	0.000323064	0.000634115	0.000913178
OTU_3681	6.88895e-05	1.6314e-05	5.16596e-05	3.80633e-05	3.50054e-05	0	0	0	0.000160342	0	0	0	2.41016e-05	3.42161e-05	4.22744e-05	0	0	0.000161336	0	0	0	0.000718833	0.000474781	0.000366878	3.43572e-05	0.000258699	0	0	1.76143e-05	0	0.000314525	0.000167701	0	2.67023e-05	0	3.52721e-05	0	3.80648e-05	7.12251e-05	3.40483e-05	5.68473e-05	0	0	0	3.44828e-05	0	6.92281e-05	0	0
OTU_355	0.0013089	0.00246342	0.00271213	7.61267e-05	3.50054e-05	7.4195e-05	5.88651e-05	2.59599e-05	0.000160342	7.29838e-05	2.6748e-05	9.48287e-05	0.00014461	0.000136864	4.22744e-05	0.000129232	5.89565e-05	0.000121002	0.000121743	4.56558e-05	0	0.000205381	0.00016757	0.000146751	0	0	0.000153673	4.81672e-05	8.80716e-05	0	0.00012581	0	9.3985e-05	0.000160214	0	0.000123452	0	0	7.12251e-05	3.40483e-05	0	0	0.000124173	4.99376e-05	0	2.86295e-05	0.000138456	0	7.02445e-05
OTU_1638	6.88895e-05	1.6314e-05	0	0	3.50054e-05	0	0	0	0	0	0	0	0	0	0	0	1.96522e-05	0	0	0	0	0.000205381	5.58566e-05	0	0	0	0	0	0	0	0	8.38504e-05	9.3985e-05	0.000320427	0.000126119	0.000229269	0.000143225	0	3.56125e-05	3.40483e-05	0	0	3.10434e-05	0	0	2.86295e-05	0	0	0
OTU_4703	6.88895e-05	0.000146826	0.000154979	0	0	0	0	0	0	0	0	0	0	0	0	0	0	0	0	0	0	0.00010269	0	0	0	0	0	0	0	0	0	0	0	0	0	0	0	0	0	0	0	0	0	0	0	0	0	0	0
OTU_3359	0.000275558	0.000277338	0.000232468	0	0	0	0	0	0	0	0	0	0	0	0	0	0	0	0	0	0	0	0	0	0	0	0	0	0	0	0	0	0	0	0	1.76361e-05	0	0	0	0	0	0	0	0	0	0	0	0	0
OTU_249	6.88895e-05	0.000130512	2.58298e-05	7.61267e-05	0	0	0	5.19197e-05	0.000160342	7.29838e-05	5.3496e-05	0.000126438	2.41016e-05	0.000102648	0.000126823	0.0040062	0.00552226	0.00391239	0	0.000136968	0	0.00010269	5.58566e-05	7.33756e-05	0.000137429	0.000129349	0.00035857	9.63345e-05	7.04573e-05	0.000225048	6.2905e-05	8.38504e-05	0	0.000106809	0	8.81803e-05	0	7.61296e-05	3.56125e-05	3.40483e-05	0.000113695	0	9.31301e-05	0.000174782	3.44828e-05	2.86295e-05	0.000138456	0.000158529	0
OTU_2302	0.000206669	0.000195768	0.000464936	0	0	7.4195e-05	0	0	0	2.43279e-05	2.6748e-05	0	0	0	0	0	0	0	0	0	0	0	0	0	3.43572e-05	0	0	0	0	0	0	0	0	0	0	0	0	0	0	0	0	0	0	0	0	0	0	0	0
OTU_3528	0	0	0	0	0	0	0	0	0	0	0	0	0	0	0	0	0	0	0	0	0	0	8.37848e-05	7.33756e-05	0	0	0	0	0	0	0	0	0	0	0	0	0	0	0	0	0	0	3.10434e-05	0	0	0	0	0	0
OTU_159	0.000137779	3.2628e-05	5.16596e-05	7.61267e-05	3.50054e-05	0	0	0.000103839	0.000106895	9.73118e-05	0	3.16096e-05	0	6.84322e-05	8.45487e-05	0.000258465	0	8.06679e-05	0	4.56558e-05	0.000128733	0	8.37848e-05	0.000110063	0.000171786	0	0.000153673	0	3.52286e-05	0.000112524	6.2905e-05	0	0	0.00616822	0.00773532	0.00135798	0.000143225	0.000190324	7.12251e-05	6.80967e-05	0	0	0.000124173	0.000149813	0.000103448	0	0.00011538	0	0
OTU_670	6.88895e-05	4.8942e-05	0	7.61267e-05	0	0	5.88651e-05	5.19197e-05	0	0	0	0	0	0	0	0	0	4.0334e-05	0	9.13117e-05	0	0	0	3.66878e-05	3.43572e-05	0	0	4.81672e-05	0	0	0.000314525	0.000167701	0	0.00058745	0.000966915	0.000899439	0	0	0	3.40483e-05	0	0	9.31301e-05	0	6.89655e-05	0	2.3076e-05	0	0
OTU_148	0.00420226	0.00584042	0.00604417	0.00022838	0.000105016	0.00014839	0.000294325	2.59599e-05	0.000160342	0.00012164	0.000106992	0.000158048	2.41016e-05	6.84322e-05	0.000126823	0	0.000216174	0.000121002	0.000121743	0.000136968	0.000128733	0.00010269	0.000335139	0.00033019	0.000137429	0.000258699	0.000102449	0.000144502	0.000193757	0.000225048	0.00012581	0.000251551	0.00018797	0.000213618	4.20398e-05	0.000193997	0.000143225	0.000152259	0.000178063	0.000136193	0.000113695	0	0.000310434	0.000124844	0.000275862	5.7259e-05	0.00011538	0	0.000280978
OTU_3458	0	0	0	0	0	0	0	2.59599e-05	0	0	0	0	0	0	4.22744e-05	0	0	0	0	0	0	0	2.79283e-05	0	0	0.000129349	0.000102449	0	1.76143e-05	0	0	8.38504e-05	0	0	0	0	0	0	0	0	0.000113695	0	0	0	0	2.86295e-05	0	0	0
OTU_1888	0	0	0	0	0	0	0	0	0	2.43279e-05	0	0	0.000216915	0.000171081	0.000253646	0	1.96522e-05	0	0	0	0	0	0	0	0	0.000129349	5.12243e-05	0	0	0	0	0	0	0	0	0	0	0	0	0	0	0	0	0	0	0	4.61521e-05	0	0
OTU_1229	0	3.2628e-05	0	3.80633e-05	7.00109e-05	0	0.00011773	5.19197e-05	0	2.43279e-05	0	0	2.41016e-05	3.42161e-05	4.22744e-05	0.000129232	0	0	0.000121743	0	0	0	2.79283e-05	3.66878e-05	3.43572e-05	0.000129349	0	0	0	0	0.000188715	0.000419252	9.3985e-05	0	4.20398e-05	0	0.000572902	0.00125614	0.000676638	6.80967e-05	0	0	0	4.99376e-05	0	5.7259e-05	2.3076e-05	0	0
OTU_3848	0	3.2628e-05	2.58298e-05	0	3.50054e-05	0	0.000176595	2.59599e-05	0.000160342	0	2.6748e-05	3.16096e-05	4.82032e-05	6.84322e-05	4.22744e-05	0	0.000137565	0	0.000121743	4.56558e-05	0	0.00010269	0	0	3.43572e-05	0.000129349	0	0	1.76143e-05	0	0.00050324	0.000419252	0.00093985	0.000213618	4.20398e-05	0.000264541	0.000286451	0.000152259	0.000462963	0	0	0	3.10434e-05	0	6.89655e-05	0	2.3076e-05	0.000158529	0
OTU_227	0	0.000179454	2.58298e-05	7.61267e-05	3.50054e-05	0.00014839	0	5.19197e-05	0	7.29838e-05	2.6748e-05	9.48287e-05	7.23048e-05	3.42161e-05	0	0	9.82608e-05	4.0334e-05	0	9.13117e-05	0	0.00010269	2.79283e-05	3.66878e-05	3.43572e-05	0	0.000102449	0	1.76143e-05	0	6.2905e-05	8.38504e-05	0	0.00024032	4.20398e-05	3.52721e-05	0.00443999	0.00407293	0.00356125	6.80967e-05	0	0	0.000124173	0.000249688	0.000275862	0.000114518	9.23041e-05	0	0
OTU_1736	0	0	0	0	0	0	0	0	0	0	0	0	0	0	0	0	0	0	0	0	0	0	0	7.33756e-05	0	0	0	0	0	0	0	0	0	0.000160214	0.000210199	5.29082e-05	0	0	0	0	0	0	0	0	0	0	0	0	0
OTU_3443	0	0	0	0	0	0	0	0	0	0	0	3.16096e-05	9.64064e-05	6.84322e-05	4.22744e-05	0.000129232	1.96522e-05	0	0	0	0	0.000308071	0.00016757	0.000220127	0	0.000129349	0	0	3.52286e-05	0	0	8.38504e-05	0	0	0	0	0	0	0	0	0	0	0	2.49688e-05	0	0	2.3076e-05	0	0
OTU_892	0	3.2628e-05	5.16596e-05	0	0	7.4195e-05	0	0	0	4.86559e-05	2.6748e-05	0	7.23048e-05	6.84322e-05	8.45487e-05	0	1.96522e-05	0	0	0	0	0	8.37848e-05	0.000110063	3.43572e-05	0	5.12243e-05	0	0	0	0.00106938	0.00125776	0.000657895	0.000373832	0.00147139	0.000423265	0	7.61296e-05	0	6.80967e-05	0	0	0	0	3.44828e-05	0	2.3076e-05	0.000158529	7.02445e-05
OTU_661	0	4.8942e-05	0	0	7.00109e-05	0	0	2.59599e-05	5.34474e-05	2.43279e-05	2.6748e-05	0	0	3.42161e-05	4.22744e-05	0	1.96522e-05	0.000121002	0	0	0	0	5.58566e-05	0.000110063	3.43572e-05	0.000129349	0	4.81672e-05	1.76143e-05	0	0	0	0	2.67023e-05	4.20398e-05	0	0	0	3.56125e-05	0	0	0.000677048	0.000807128	0.00147316	0.00124138	0	0	0.000158529	7.02445e-05
OTU_1962	0	3.2628e-05	0	3.80633e-05	0.000210033	0	0	2.59599e-05	5.34474e-05	0	0	0	0.000120508	3.42161e-05	0	0	0	0	0	4.56558e-05	0	0.00010269	2.79283e-05	0	0	0	5.12243e-05	4.81672e-05	1.76143e-05	0.000112524	0	8.38504e-05	0	0.000133511	0.000168159	0.000141088	0.000429676	0.000114194	0.000106838	0	5.68473e-05	0	0	0	0	0.000314925	0.000299988	0.000158529	0
OTU_3506	0	0	0	0	0	0	0	0	0	0	0	3.16096e-05	0	0	0	0	0	0	0	0	0	0	2.79283e-05	7.33756e-05	0	0	0	0	0	0	6.2905e-05	0	0	2.67023e-05	0	3.52721e-05	0	3.80648e-05	3.56125e-05	0	0	0	0	0	0	0	0	0	0
OTU_2580	6.88895e-05	1.6314e-05	2.58298e-05	0	3.50054e-05	0	0	7.78796e-05	0	0	5.3496e-05	0	2.41016e-05	0	0	0	5.89565e-05	0	0	0	0	0	0	3.66878e-05	3.43572e-05	0.000129349	0	4.81672e-05	1.76143e-05	0	0	8.38504e-05	0	2.67023e-05	8.40795e-05	0	0	0.000114194	3.56125e-05	0	0.000113695	0	3.10434e-05	0	6.89655e-05	5.7259e-05	0	0	7.02445e-05
OTU_1041	0	8.15701e-05	5.16596e-05	3.80633e-05	0	0	0.000529786	0.000545157	0.000534474	7.29838e-05	2.6748e-05	0	0	6.84322e-05	0.000126823	0.000129232	0.000196522	8.06679e-05	0	0	0	0.00010269	5.58566e-05	0.000146751	0.000549715	0.000388048	0.00071714	0.000144502	0.000334672	0.000450096	6.2905e-05	8.38504e-05	0	8.01068e-05	4.20398e-05	1.76361e-05	0.000143225	7.61296e-05	0.000106838	3.40483e-05	0	0	3.10434e-05	0	3.44828e-05	0	4.61521e-05	0	0
OTU_826	0	3.2628e-05	0	0	0	0	0	0	0	4.86559e-05	5.3496e-05	0	0	6.84322e-05	4.22744e-05	0	1.96522e-05	4.0334e-05	0.000121743	0	0	0.000718833	0.00122884	0.000660381	0	0.000129349	0	0	0	0	0	0	0	0	4.20398e-05	3.52721e-05	0	3.80648e-05	0	3.40483e-05	0	0	9.31301e-05	0	0	2.86295e-05	4.61521e-05	0	0
OTU_4065	0	0	2.58298e-05	0	7.00109e-05	0	0	0	0	0	2.6748e-05	0	0	0	0	0	1.96522e-05	0	0.000243487	0.000365247	0.000514933	0	2.79283e-05	0	0	0	0	0	1.76143e-05	0	6.2905e-05	0.000167701	9.3985e-05	0	0	0	0	0	0	0	0	0	0	4.99376e-05	3.44828e-05	2.86295e-05	0	0	7.02445e-05
OTU_1152	0.000137779	3.2628e-05	7.74893e-05	3.80633e-05	3.50054e-05	0	0	0	0	2.43279e-05	2.6748e-05	3.16096e-05	4.82032e-05	6.84322e-05	4.22744e-05	0.000129232	1.96522e-05	0	0.000121743	0.000410903	0.0003862	0.000205381	2.79283e-05	3.66878e-05	0	0	0	0	0	0	0.00025162	8.38504e-05	0	0.000507343	0.000168159	0.00058199	0.000286451	0.000342583	0.000498575	0	0	0	3.10434e-05	0	0	0	4.61521e-05	0	0
OTU_268	0.00268669	0.00282232	0.00374532	0.00011419	3.50054e-05	0	0	0	0.000106895	7.29838e-05	8.02439e-05	3.16096e-05	2.41016e-05	0	8.45487e-05	0	3.93043e-05	0	0	4.56558e-05	0	0.00010269	0.000111713	0.000293503	6.87144e-05	0	0	9.63345e-05	8.80716e-05	0	0	8.38504e-05	9.3985e-05	2.67023e-05	0	3.52721e-05	0	0	0	3.40483e-05	5.68473e-05	0	9.31301e-05	4.99376e-05	0.000103448	0	2.3076e-05	0	7.02445e-05
OTU_1009	0.000206669	0.00048942	0.000697404	0	0	0	0	0	0	0	0	6.32191e-05	0	6.84322e-05	0	0	1.96522e-05	4.0334e-05	0	0	0	0	0	0	3.43572e-05	0	0	0	1.76143e-05	0.000112524	0	0	0	0	4.20398e-05	1.76361e-05	0.000143225	3.80648e-05	7.12251e-05	0	0	0	0	0	0	2.86295e-05	0	0	0
OTU_4117	0	0	0	0	0	0	5.88651e-05	0	5.34474e-05	0	0	6.32191e-05	0	0	0	0	3.93043e-05	0	0	0	0	0	0	0	0	0	0	0	1.76143e-05	0	0.00025162	0.000503102	0.00018797	2.67023e-05	0	0	0	0	0	6.80967e-05	0	0	0	0	3.44828e-05	0	0	0	0
OTU_1135	6.88895e-05	0.000195768	7.74893e-05	0.000190317	0.000140022	0.00014839	0	0.000129799	0.000106895	0.00012164	8.02439e-05	0.000126438	9.64064e-05	0.000171081	0	0	5.89565e-05	0.000121002	0.000121743	9.13117e-05	0.000128733	0	0.00016757	0.000256815	0.0002405	0.000258699	0.000102449	0.000192669	8.80716e-05	0.000112524	0.00012581	0	0.000281955	0.000106809	8.40795e-05	8.81803e-05	0	0.000152259	7.12251e-05	0.000102145	5.68473e-05	0	9.31301e-05	4.99376e-05	0.000103448	2.86295e-05	0	0.000158529	0.000210733
OTU_572	0	4.8942e-05	2.58298e-05	0	3.50054e-05	0	0	5.19197e-05	5.34474e-05	4.86559e-05	2.6748e-05	6.32191e-05	0	0	0.000169097	0.000129232	0.000314435	0.000121002	0	0	0	0.000513452	0.000474781	0.000146751	3.43572e-05	0	0	0	1.76143e-05	0.000112524	0.00037743	8.38504e-05	0	0.000640854	0.00117711	0.0012698	0	7.61296e-05	0.000106838	0.000102145	5.68473e-05	0	0	4.99376e-05	3.44828e-05	5.7259e-05	6.92281e-05	0	7.02445e-05
OTU_2095	0	1.6314e-05	0	0	0	0	0	0	0	0	0	0	0	0	0	0	0	0	0	0	0	0.00010269	0	0	0	0	0	0	0	0	0	8.38504e-05	0	5.34045e-05	0	0.000282177	0	0	0	0	0	0	0	0	0	0	0	0	0
OTU_611	0.00103334	0.00140301	0.00188557	3.80633e-05	0	7.4195e-05	0	2.59599e-05	0	0	2.6748e-05	6.32191e-05	2.41016e-05	0	0	0	3.93043e-05	4.0334e-05	0.000121743	0	0	0	2.79283e-05	0.000110063	0	0	5.12243e-05	4.81672e-05	3.52286e-05	0	0	8.38504e-05	0	0	4.20398e-05	0	0	0	0	6.80967e-05	5.68473e-05	0	0	4.99376e-05	3.44828e-05	0	2.3076e-05	0	7.02445e-05
OTU_4170	0	3.2628e-05	0	0.00011419	7.00109e-05	7.4195e-05	0	2.59599e-05	0	2.43279e-05	0.000106992	0	0	0	0	0	0	8.06679e-05	0	0	0	0	0	3.66878e-05	0	0	5.12243e-05	4.81672e-05	0	0	0	0	0	0	4.20398e-05	0	0	0	0	3.40483e-05	0	0	0	0	0.000137931	5.7259e-05	0.000207684	0	7.02445e-05
OTU_2822	0	0	0	0	0	0	0	2.59599e-05	0	0	0	0	0	0	0	0	0	0	0	0	0	0.000410762	0.000195498	0.000110063	0	0	0	0	0	0	0.000188715	0	9.3985e-05	0.00058745	8.40795e-05	0.000158725	0	0	0	3.40483e-05	0	0	0	4.99376e-05	0	5.7259e-05	2.3076e-05	0	0
OTU_2796	0	0	2.58298e-05	0	0	0	5.88651e-05	0	0	0	2.6748e-05	0	0	0	4.22744e-05	0	0	4.0334e-05	0	0	0	0	0	0	0	0.000129349	5.12243e-05	0	3.52286e-05	0	0	0	0	0.000106809	0	1.76361e-05	0.000286451	0.000228389	0.000249288	0	0	0	6.20867e-05	0	0	0	2.3076e-05	0	7.02445e-05
OTU_3191	0	3.2628e-05	2.58298e-05	0	0	0	0	2.59599e-05	0	0	0	0	0	0	0	0.000258465	3.93043e-05	0	0	0	0	0.00010269	0	0.000110063	3.43572e-05	0	0	0	0	0.000112524	6.2905e-05	0.000251551	0.00018797	0	0.000168159	0.000141088	0	3.80648e-05	0	3.40483e-05	0	0	0	4.99376e-05	0	0	2.3076e-05	0	7.02445e-05
OTU_467	0	3.2628e-05	5.16596e-05	3.80633e-05	0.000105016	0	5.88651e-05	2.59599e-05	5.34474e-05	2.43279e-05	5.3496e-05	0.000126438	2.41016e-05	0	4.22744e-05	0.000258465	9.82608e-05	0	0.000121743	0	0	0	0.000195498	7.33756e-05	6.87144e-05	0	5.12243e-05	4.81672e-05	1.76143e-05	0	6.2905e-05	0	0	5.34045e-05	0	0	0	0	7.12251e-05	0.000102145	5.68473e-05	0	9.31301e-05	0.000124844	0	0.000143148	0.000161532	0.000158529	0.000140489
OTU_732	6.88895e-05	8.15701e-05	0.000154979	0.000190317	0.000105016	0.00014839	0	2.59599e-05	5.34474e-05	0	2.6748e-05	9.48287e-05	7.23048e-05	6.84322e-05	8.45487e-05	0	5.89565e-05	0.00020167	0.000121743	0	0	0.000616143	0.000446852	0.00051363	6.87144e-05	0.000129349	5.12243e-05	0	1.76143e-05	0.000112524	0.00201296	0.00159316	0.00103383	0.000694259	0.000462437	0.00049381	0	0.00102775	0.000676638	0.000102145	0	0	6.20867e-05	4.99376e-05	0.000103448	0	4.61521e-05	0.000158529	0
OTU_3979	0	0	0	3.80633e-05	0	7.4195e-05	0	0	0	0	0	3.16096e-05	2.41016e-05	0	0	0	1.96522e-05	0	0	4.56558e-05	0	0	0	0	0	0	0	0	1.76143e-05	0	0	0	0	2.67023e-05	0	1.76361e-05	0.000143225	0.000114194	0.000249288	0	0	0	0	0	0	2.86295e-05	0	0	0
OTU_1855	0.000206669	0.000440478	0.000542425	0	0.000105016	0	0	7.78796e-05	0	4.86559e-05	2.6748e-05	3.16096e-05	2.41016e-05	0	0	0	5.89565e-05	4.0334e-05	0	0	0	0.00133498	0.000754064	0.000623693	3.43572e-05	0	5.12243e-05	0	3.52286e-05	0	6.2905e-05	8.38504e-05	9.3985e-05	0.000560748	0.000336318	0.000282177	0	3.80648e-05	3.56125e-05	0	5.68473e-05	0	6.20867e-05	4.99376e-05	0	2.86295e-05	4.61521e-05	0	7.02445e-05
OTU_927	6.88895e-05	6.5256e-05	5.16596e-05	3.80633e-05	0	0	0	5.19197e-05	0.000106895	2.43279e-05	5.3496e-05	0.000126438	7.23048e-05	3.42161e-05	0.000126823	0.00180925	0.00113983	0.00108902	0.000121743	9.13117e-05	0	0.000205381	2.79283e-05	7.33756e-05	6.87144e-05	0	0	0.000144502	0.000264215	0.000337572	6.2905e-05	0	9.3985e-05	2.67023e-05	0	7.05442e-05	0	0	3.56125e-05	0	5.68473e-05	0	0	0	0	2.86295e-05	2.3076e-05	0	0
OTU_3435	6.88895e-05	6.5256e-05	0.000103319	7.61267e-05	3.50054e-05	7.4195e-05	0	2.59599e-05	0.000106895	7.29838e-05	2.6748e-05	6.32191e-05	2.41016e-05	3.42161e-05	4.22744e-05	0	5.89565e-05	0	0.000121743	0	0.0003862	0	8.37848e-05	0.000146751	0	0	5.12243e-05	4.81672e-05	7.04573e-05	0.000112524	0.00012581	0	9.3985e-05	2.67023e-05	0.000210199	3.52721e-05	0	0	0.00014245	0.000102145	5.68473e-05	0	6.20867e-05	4.99376e-05	3.44828e-05	2.86295e-05	0	0.000158529	7.02445e-05
OTU_4425	6.88895e-05	0.00057099	0.000594085	3.80633e-05	0	0	0	0	0	9.73118e-05	0	0	7.23048e-05	3.42161e-05	4.22744e-05	0.000129232	0.000432347	0.000161336	0	0	0	0.000410762	0.000754064	0.000917196	6.87144e-05	0.000129349	0	4.81672e-05	3.52286e-05	0	0	0.000167701	0	0.000160214	0.000462437	0.000282177	0.000143225	0.000114194	3.56125e-05	3.40483e-05	0.000284236	0	0.00102443	0.000249688	0.000103448	2.86295e-05	4.61521e-05	0	0.000140489
OTU_1735	0	0	0	3.80633e-05	3.50054e-05	7.4195e-05	0	2.59599e-05	0	0	2.6748e-05	3.16096e-05	0	3.42161e-05	4.22744e-05	0	1.96522e-05	0	0	4.56558e-05	0	0.000718833	0.000418924	0.000146751	0	0	0	0	1.76143e-05	0	0	0	0	0.000453939	0.000294278	0.000211633	0	0	0	0	0	0	0	7.49064e-05	0	2.86295e-05	0	0	0
OTU_1608	0	3.2628e-05	0	3.80633e-05	0	0	0	2.59599e-05	0	0	0	0	0	0	0	0	0	0	0	0	0	0	0	3.66878e-05	0	0	0	0	1.76143e-05	0	0	0	0	5.34045e-05	0	0	0	0	0	0	0	0	0.000124173	0.000224719	0.000655172	0	0	0	0
OTU_4059	0	0	0	0.000152253	0.000280043	0.000222585	0	0	5.34474e-05	0	0	0	2.41016e-05	3.42161e-05	4.22744e-05	0	0	0	0	0	0	0	0	3.66878e-05	0	0	0	0	0	0	0	0	0	2.67023e-05	0	1.76361e-05	0	0	3.56125e-05	0	0	0	0	0	0	0	0	0	0
OTU_4678	0	0	0	0	3.50054e-05	0	0	0	5.34474e-05	0	0	0	0	0	4.22744e-05	0	0	0	0	0	0	0	0	0	0	0	0	0	1.76143e-05	0	6.2905e-05	0	0	0	0	0	0	7.61296e-05	0.00014245	0	0	0	0	0	0	5.7259e-05	0	0	0
OTU_431	6.88895e-05	6.5256e-05	0.000129149	0.00011419	0.000105016	0	0.00011773	2.59599e-05	0.000267237	0.000145968	0.000106992	6.32191e-05	4.82032e-05	3.42161e-05	4.22744e-05	0.000129232	7.86086e-05	0.00020167	0	4.56558e-05	0	0.00010269	0.000195498	0.000183439	0.000171786	0	0.000102449	0	5.2843e-05	0	0.00610178	0.00561798	0.00394737	0.000106809	8.40795e-05	3.52721e-05	0	0.000152259	0.00014245	3.40483e-05	0.000170542	0.000677048	0	0	6.89655e-05	2.86295e-05	0	0.000158529	0.000491711
OTU_968	0	1.6314e-05	2.58298e-05	0	3.50054e-05	7.4195e-05	5.88651e-05	2.59599e-05	0.000106895	7.29838e-05	5.3496e-05	3.16096e-05	0	6.84322e-05	4.22744e-05	0	9.82608e-05	4.0334e-05	0	0	0	0	5.58566e-05	7.33756e-05	0	0	5.12243e-05	0	1.76143e-05	0	6.2905e-05	0	0	0.000160214	4.20398e-05	5.29082e-05	0.000143225	3.80648e-05	0	6.80967e-05	0.000170542	0	3.10434e-05	4.99376e-05	0	0	4.61521e-05	0	0.00119416
OTU_4598	0	0	0	0	3.50054e-05	0	0	0	0	2.43279e-05	0	0	0	0	0	0	0	0	0	0	0	0	0	0	3.43572e-05	0.000129349	5.12243e-05	0	0	0	0.00025162	8.38504e-05	0	0	0	0	0	0	0	0	0	0	3.10434e-05	0	0	0	0	0	0
OTU_2262	0	0	2.58298e-05	3.80633e-05	0.000105016	0	5.88651e-05	0.000181719	5.34474e-05	2.43279e-05	0	0.000126438	7.23048e-05	3.42161e-05	0	0	1.96522e-05	0	0	9.13117e-05	0	0	2.79283e-05	0	0	0	0.000102449	0	5.2843e-05	0.000112524	6.2905e-05	0	0	2.67023e-05	4.20398e-05	1.76361e-05	0	3.80648e-05	0	0	0.000113695	0	0	0	0	5.7259e-05	4.61521e-05	0.000317058	0.000280978
OTU_2701	0	0	0	0	0	0	0	0	0	0	0	0	0	0	0	0	0	0	0	0	0	0	2.79283e-05	3.66878e-05	3.43572e-05	0	5.12243e-05	0	1.76143e-05	0	0	0	0	0.000186916	8.40795e-05	0.000141088	0	0	0	0	0	0	3.10434e-05	0	0	0	0	0	0
OTU_2053	0	3.2628e-05	0	0	0	7.4195e-05	5.88651e-05	0	0	2.43279e-05	2.6748e-05	0	0	0	0	0	1.96522e-05	0	0	4.56558e-05	0	0	0	0	0	0	0.000102449	0	0	0	0.000314525	0.000754654	0.00037594	0	0	0	0	0	0	3.40483e-05	5.68473e-05	0	0	0	0	0	2.3076e-05	0	0
OTU_235	0.00316892	0.00370328	0.00356451	3.80633e-05	0.000105016	0.00014839	0.000176595	2.59599e-05	0	0.000145968	2.6748e-05	0.000221267	4.82032e-05	0.000136864	8.45487e-05	0.000129232	1.96522e-05	4.0334e-05	0	4.56558e-05	0.000257467	0	0.000139641	0.000110063	3.43572e-05	0	5.12243e-05	0.000144502	3.52286e-05	0.000112524	0	0.000167701	0.00018797	0.000106809	0	5.29082e-05	0	0.000114194	3.56125e-05	0.000102145	0.000227389	0	0.000155217	4.99376e-05	6.89655e-05	0.000229036	0.000161532	0.000317058	0
OTU_2183	0	0	2.58298e-05	0	0	0	0	0	5.34474e-05	4.86559e-05	0	3.16096e-05	0	0	0	0.000387697	0.000766434	0.000685677	0	4.56558e-05	0	0	5.58566e-05	3.66878e-05	3.43572e-05	0	0	0	1.76143e-05	0	0	0	0	0	0	1.76361e-05	0	0	7.12251e-05	0.000102145	0	0	3.10434e-05	0	3.44828e-05	0	4.61521e-05	0	0
OTU_819	0.000206669	0	0	7.61267e-05	0	7.4195e-05	0.00011773	2.59599e-05	0	2.43279e-05	0	3.16096e-05	4.82032e-05	3.42161e-05	4.22744e-05	0.00206772	0.000962956	0.00185536	0	0	0	0	2.79283e-05	7.33756e-05	3.43572e-05	0	0	4.81672e-05	0	0	6.2905e-05	0	0	0.000106809	4.20398e-05	5.29082e-05	0	0	0	0	5.68473e-05	0	6.20867e-05	0	3.44828e-05	0	2.3076e-05	0.000158529	0
OTU_2192	0	1.6314e-05	0	0	0	7.4195e-05	0	0	0	2.43279e-05	0	0	0	0	0	0	0	4.0334e-05	0	0	0	0	5.58566e-05	3.66878e-05	0	0	5.12243e-05	0	1.76143e-05	0	0.00025162	0.000838504	9.3985e-05	0	0	0	0	0	3.56125e-05	0	0	0	0	0	0	0	2.3076e-05	0	0
OTU_3653	6.88895e-05	0	0	0	0	0	0	0	0	0	0	0	0	0	0	0	0	0	0	0	0	0	0	0	0	0	0	0	0	0	0	0	0	2.67023e-05	0	0	0	0	0	3.40483e-05	0	0	0	0	0	0	0	0	0
OTU_523	0.000757785	0.00120724	0.00134315	7.61267e-05	0	7.4195e-05	0	0	0	0	2.6748e-05	0	0	0	4.22744e-05	0	0	0	0	0	0	0	5.58566e-05	3.66878e-05	3.43572e-05	0	0	0.000144502	1.76143e-05	0	6.2905e-05	8.38504e-05	0	2.67023e-05	4.20398e-05	1.76361e-05	0	0	0	3.40483e-05	0	0	3.10434e-05	4.99376e-05	3.44828e-05	0	0	0	0
OTU_1029	0	4.8942e-05	7.74893e-05	7.61267e-05	0.000105016	7.4195e-05	5.88651e-05	2.59599e-05	0.000160342	9.73118e-05	0	3.16096e-05	2.41016e-05	6.84322e-05	8.45487e-05	0	0.000235826	0.00020167	0	4.56558e-05	0.000128733	0.00010269	0.000139641	0.000110063	0.000137429	0	0.000153673	0.000144502	1.76143e-05	0	0	8.38504e-05	9.3985e-05	5.34045e-05	8.40795e-05	3.52721e-05	0	7.61296e-05	7.12251e-05	0.00139598	0.0030129	0.00203114	3.10434e-05	2.49688e-05	3.44828e-05	0.000114518	4.61521e-05	0	7.02445e-05
OTU_4527	0	0	0	0	0	0	0	0	0	0	0	0	0	0	0	0	0	0	0	0	0	0	0	0	0	0	0	0	0	0	6.2905e-05	0	0.00018797	0	0	0	0	0	0	0	0	0	0	0	0	0	0	0	0
OTU_438	6.88895e-05	9.78841e-05	0.000103319	3.80633e-05	3.50054e-05	7.4195e-05	5.88651e-05	5.19197e-05	5.34474e-05	4.86559e-05	0.000160488	3.16096e-05	0.000120508	0.000102648	0.000126823	0.000516929	0.000294782	0.000282338	0	0	0	0	2.79283e-05	3.66878e-05	0.000584072	0.000517397	0.000204897	0.00168585	0.00306489	0.0028131	6.2905e-05	8.38504e-05	9.3985e-05	8.01068e-05	8.40795e-05	3.52721e-05	0.000143225	3.80648e-05	3.56125e-05	0.000102145	5.68473e-05	0	6.20867e-05	7.49064e-05	0.000103448	0	0.00011538	0	0.000351222
OTU_490	0	1.6314e-05	0	0	3.50054e-05	0	0	2.59599e-05	0	0	2.6748e-05	0	0	3.42161e-05	0	0	1.96522e-05	0.000121002	0	0	0	0	8.37848e-05	3.66878e-05	3.43572e-05	0	0	0	0	0	6.2905e-05	8.38504e-05	0	0.0011482	0.00130323	0.00142852	0	0	3.56125e-05	3.40483e-05	0	0	0	0	3.44828e-05	0	0	0	0
OTU_1146	0.000688895	0.00065256	0.000955702	0.000152253	0.00038506	7.4195e-05	0.00023546	0.000129799	0.000267237	7.29838e-05	0.000213984	3.16096e-05	0.000120508	6.84322e-05	0.000126823	0.000258465	3.93043e-05	0.000121002	0.000243487	0	0.000128733	0.00010269	0	0.000293503	6.87144e-05	0	0	9.63345e-05	3.52286e-05	0.000112524	0.00025162	0.000586953	0.00037594	8.01068e-05	4.20398e-05	8.81803e-05	0.000429676	0.000570972	0.000498575	0.000102145	0.000170542	0	3.10434e-05	0.000124844	6.89655e-05	0.00057259	0.000623053	0.000475587	0.000210733
OTU_2738	0	0	0	0	3.50054e-05	0	5.88651e-05	0	0	0	5.3496e-05	0	0	0	0	0	0	0	0	0	0	0	0	3.66878e-05	0	0	0	0	0	0	0	0	0	2.67023e-05	4.20398e-05	1.76361e-05	0	0	0	0	0	0	0	0	0	5.7259e-05	4.61521e-05	0	0
OTU_4987	0	0	0	0	0	0	0	0	5.34474e-05	0	0	0	0	0	0	0	0	0	0	0	0	0	0	3.66878e-05	0	0	0	0	0	0	0	0	9.3985e-05	0.000320427	4.20398e-05	0.000123452	0	0	0	0	0	0	0	0	3.44828e-05	0	0	0	0
OTU_1862	0	3.2628e-05	0	0	0	0	0	0	5.34474e-05	2.43279e-05	0	3.16096e-05	2.41016e-05	6.84322e-05	0	0	0	0	0.000121743	0	0.000128733	0.00010269	0	3.66878e-05	3.43572e-05	0	0	0	1.76143e-05	0	0.000440335	0.000335402	0.000657895	0	0	5.29082e-05	0	0	0	0	0	0	3.10434e-05	0	0	0	0	0	0
OTU_377	6.88895e-05	1.6314e-05	5.16596e-05	3.80633e-05	7.00109e-05	7.4195e-05	0	0	0	2.43279e-05	0	0	0	3.42161e-05	4.22744e-05	0	1.96522e-05	0.00020167	0	0	0	0	2.79283e-05	0	3.43572e-05	0	0	4.81672e-05	0	0	6.2905e-05	0	9.3985e-05	0.0012016	0.00172363	0.00188706	0	0	0	3.40483e-05	0	0	3.10434e-05	0	0	0	2.3076e-05	0	7.02445e-05
OTU_608	0	0	5.16596e-05	3.80633e-05	0	0	0	2.59599e-05	0	0	0	0	2.41016e-05	0.000102648	0	0.000646162	0.00165078	0.00104868	0.000121743	0	0	0.000205381	0	0.000110063	6.87144e-05	0	0	4.81672e-05	3.52286e-05	0	0	0	0	5.34045e-05	0	5.29082e-05	0.000143225	0	7.12251e-05	3.40483e-05	5.68473e-05	0	6.20867e-05	0	0	2.86295e-05	2.3076e-05	0	0.000140489
OTU_1544	0	0	5.16596e-05	3.80633e-05	0.000140022	0	0	0	0	7.29838e-05	2.6748e-05	3.16096e-05	2.41016e-05	0.000102648	0	0	1.96522e-05	4.0334e-05	0.000243487	0.00054787	0.0007724	0	0.000111713	0.000110063	0	0	5.12243e-05	4.81672e-05	1.76143e-05	0	0	0	9.3985e-05	0.00024032	0.000378358	0.000529082	0.000143225	0	3.56125e-05	0	0	0	0	2.49688e-05	0	0	9.23041e-05	0	7.02445e-05
OTU_1383	6.88895e-05	1.6314e-05	0	0.00011419	3.50054e-05	0.00014839	0.00011773	2.59599e-05	0.000160342	2.43279e-05	2.6748e-05	3.16096e-05	2.41016e-05	3.42161e-05	4.22744e-05	0.000129232	5.89565e-05	8.06679e-05	0	0	0	0	5.58566e-05	3.66878e-05	3.43572e-05	0	5.12243e-05	0	3.52286e-05	0	0	0	9.3985e-05	2.67023e-05	0	1.76361e-05	0	0	3.56125e-05	3.40483e-05	0	0	0	2.49688e-05	6.89655e-05	2.86295e-05	0	0	0.000280978
OTU_2276	0	1.6314e-05	0	0	7.00109e-05	0	0	0	0.000106895	0	2.6748e-05	0	2.41016e-05	6.84322e-05	0	0	1.96522e-05	4.0334e-05	0.000121743	0	0	0	0	3.66878e-05	6.87144e-05	0	0	0	0	0	0.000440335	0.000838504	0.000281955	2.67023e-05	4.20398e-05	5.29082e-05	0	7.61296e-05	0	0	5.68473e-05	0	0	0	6.89655e-05	2.86295e-05	4.61521e-05	0	0.000140489
OTU_2356	0	0	0	0	0	0	0	0	0	0	0	0	0	0	0	0	0	0	0	0	0	0	0	3.66878e-05	0	0	0	0	0	0	0	0	0	8.01068e-05	8.40795e-05	0.000335085	0	0	0	0	0	0	0	2.49688e-05	3.44828e-05	0	2.3076e-05	0	0
OTU_2375	0	0	2.58298e-05	3.80633e-05	0	7.4195e-05	5.88651e-05	2.59599e-05	0	0	0	0	0	0	0	0	1.96522e-05	0	0	9.13117e-05	0	0.00010269	2.79283e-05	0	0	0	0	0	0	0	0.00113229	0.000503102	0.000469925	0	0	0	0	0	0	0	0	0	3.10434e-05	0	0	0	0	0	0
OTU_369	6.88895e-05	9.78841e-05	5.16596e-05	7.61267e-05	7.00109e-05	7.4195e-05	5.88651e-05	2.59599e-05	5.34474e-05	2.43279e-05	2.6748e-05	3.16096e-05	2.41016e-05	0	0	0	3.93043e-05	0.000121002	0	9.13117e-05	0	0.00010269	2.79283e-05	0.000220127	3.43572e-05	0	0	4.81672e-05	3.52286e-05	0.000225048	0.00427754	0.00452792	0.00441729	2.67023e-05	0	5.29082e-05	0	3.80648e-05	0	0	5.68473e-05	0	9.31301e-05	0	0.000103448	2.86295e-05	9.23041e-05	0	0.000140489
OTU_498	0	0	7.74893e-05	3.80633e-05	3.50054e-05	7.4195e-05	0	5.19197e-05	0	0	2.6748e-05	3.16096e-05	4.82032e-05	6.84322e-05	4.22744e-05	0	7.86086e-05	8.06679e-05	0	0	0.000128733	0.000205381	0.000139641	0.000183439	0	0.000129349	0.000153673	4.81672e-05	8.80716e-05	0.000112524	0.00037743	0.000335402	0	0.00395194	0.00252239	0.00345667	0	0	3.56125e-05	0.000102145	0	0	3.10434e-05	0	6.89655e-05	0	0.000161532	0.000158529	0
OTU_742	0.000137779	6.5256e-05	0.000129149	7.61267e-05	0.000105016	0	5.88651e-05	5.19197e-05	5.34474e-05	4.86559e-05	2.6748e-05	9.48287e-05	2.41016e-05	6.84322e-05	0	0.00193849	0.00170974	0.0018957	0	0.000182623	0	0.000410762	0.000335139	0.000146751	0.000103072	0	5.12243e-05	0	5.2843e-05	0.000112524	0	0	0	0.000320427	0.000588557	0.000617262	0	0.000114194	3.56125e-05	3.40483e-05	5.68473e-05	0	6.20867e-05	4.99376e-05	3.44828e-05	5.7259e-05	6.92281e-05	0	0
OTU_1606	6.88895e-05	4.8942e-05	0.000129149	0.000152253	0.000105016	0.000222585	5.88651e-05	2.59599e-05	5.34474e-05	0	5.3496e-05	0	2.41016e-05	3.42161e-05	0	0.000775394	0.000746782	0.000282338	0	0.000136968	0.000128733	0.000410762	0.000279283	0.000476942	0.000206143	0.000388048	0.000153673	0	0.000105686	0.000112524	0.000188715	0	0	8.01068e-05	0.000168159	0.000105816	0	3.80648e-05	0.000178063	0.000544774	0.000511625	0.000677048	0.000155217	4.99376e-05	6.89655e-05	0.000114518	9.23041e-05	0.000158529	0
OTU_483	0.000757785	0.00150089	0.00139481	3.80633e-05	3.50054e-05	0	0	0	0	0	2.6748e-05	3.16096e-05	7.23048e-05	3.42161e-05	4.22744e-05	0	7.86086e-05	0.000161336	0	0	0	0.00010269	2.79283e-05	3.66878e-05	3.43572e-05	0	0	0	1.76143e-05	0.000112524	0.00012581	0	0	2.67023e-05	4.20398e-05	3.52721e-05	0	0	3.56125e-05	0	0	0	9.31301e-05	2.49688e-05	3.44828e-05	5.7259e-05	2.3076e-05	0	7.02445e-05
OTU_2130	0	1.6314e-05	2.58298e-05	0	0	0	0	0	0	0	2.6748e-05	0	0	0	0	0	0	4.0334e-05	0	0	0	0	0	7.33756e-05	0	0	5.12243e-05	0	1.76143e-05	0	6.2905e-05	0.000335402	0.000469925	0	0	0	0	0	0	0	0	0	0	0	0	5.7259e-05	0	0	0
OTU_2763	0	1.6314e-05	0	3.80633e-05	0	0	0	0	0	0	2.6748e-05	0	0	0	0	0	0	0	0	0	0	0	0.000418924	0.000146751	0	0	0	4.81672e-05	1.76143e-05	0.000112524	0	0	0	0	4.20398e-05	1.76361e-05	0	0	0	0	0	0	0	0	0	0	0	0.000158529	0
OTU_1340	0	4.8942e-05	5.16596e-05	0.000304507	0.000140022	0	0	2.59599e-05	5.34474e-05	7.29838e-05	0.00013374	0	7.23048e-05	6.84322e-05	0.000169097	0	1.96522e-05	0	0	4.56558e-05	0.000128733	0	0	3.66878e-05	3.43572e-05	0.000129349	0	4.81672e-05	1.76143e-05	0	0	8.38504e-05	0	0.000427236	8.40795e-05	1.76361e-05	0	0	0	3.40483e-05	0	0	3.10434e-05	0	0	0.000400813	0.000415369	0.000317058	0
OTU_757	0.000206669	3.2628e-05	0	7.61267e-05	3.50054e-05	0	0	2.59599e-05	0	9.73118e-05	2.6748e-05	3.16096e-05	2.41016e-05	3.42161e-05	8.45487e-05	0	3.93043e-05	0	0.00109569	0.00269369	0.00244593	0.000205381	2.79283e-05	0	3.43572e-05	0	0	9.63345e-05	3.52286e-05	0.000112524	0	0.000167701	0	5.34045e-05	0	7.05442e-05	0.000143225	7.61296e-05	3.56125e-05	6.80967e-05	0	0	6.20867e-05	2.49688e-05	3.44828e-05	0.000114518	6.92281e-05	0	0.000210733
OTU_3736	0	1.6314e-05	0	7.61267e-05	3.50054e-05	7.4195e-05	0	0	0	0	0	0	0	3.42161e-05	8.45487e-05	0	0	0	0	0	0	0	0.000279283	0.000110063	0	0	0	4.81672e-05	3.52286e-05	0	0	0.000167701	0	0	0	0.000105816	0	0	3.56125e-05	0	0	0	0	0	0	0	0	0	7.02445e-05
OTU_1098	0	6.5256e-05	2.58298e-05	3.80633e-05	0	7.4195e-05	0	0	0	2.43279e-05	0	0	2.41016e-05	0	4.22744e-05	0	0	0	0	0	0	0.00010269	2.79283e-05	0	6.87144e-05	0	0	9.63345e-05	1.76143e-05	0	0.00163553	0.00209626	0.00244361	0	0	0	0	3.80648e-05	3.56125e-05	3.40483e-05	0	0	0	0	3.44828e-05	8.58885e-05	2.3076e-05	0	0
OTU_288	6.88895e-05	3.2628e-05	0	0	7.00109e-05	0	0	0	0	2.43279e-05	5.3496e-05	3.16096e-05	2.41016e-05	3.42161e-05	8.45487e-05	0	1.96522e-05	8.06679e-05	0.000121743	0	0	0	0.000111713	0.000146751	0	0	0	4.81672e-05	3.52286e-05	0	6.2905e-05	0	9.3985e-05	5.34045e-05	0	1.76361e-05	0.000143225	0.000114194	0	0.000102145	0	0	0.00217304	0.00209738	0.00468966	2.86295e-05	6.92281e-05	0.000158529	7.02445e-05
OTU_919	6.88895e-05	3.2628e-05	2.58298e-05	0.00011419	0.000175027	7.4195e-05	0	0	0	0	5.3496e-05	0	2.41016e-05	6.84322e-05	4.22744e-05	0.000516929	0.00113983	0.000806679	0	0	0	0	0	0	3.43572e-05	0	5.12243e-05	4.81672e-05	1.76143e-05	0.000112524	0	0	0	5.34045e-05	0	0	0	7.61296e-05	3.56125e-05	0.000136193	0	0	3.10434e-05	2.49688e-05	6.89655e-05	5.7259e-05	0	0	7.02445e-05
OTU_1455	0	0	2.58298e-05	0.00011419	0	0	0	0	0	0	0	0	0	3.42161e-05	4.22744e-05	0	5.89565e-05	0	0.000121743	4.56558e-05	0	0	0.000139641	3.66878e-05	0	0	0	0	1.76143e-05	0	0	0	9.3985e-05	0.000133511	0.000420398	0.000264541	0	0	3.56125e-05	0	5.68473e-05	0	0.00124173	2.49688e-05	0	0	2.3076e-05	0	0
OTU_3778	0	0	0	7.61267e-05	0	0	0	0	0	0	0	0	2.41016e-05	0	0	0	1.96522e-05	0	0	0	0	0.00010269	8.37848e-05	3.66878e-05	0	0	0	0	0	0	0.000754859	0.000503102	0.00018797	0	0	1.76361e-05	0	0	0	0	0	0	3.10434e-05	0	0	0	0	0	0
OTU_2732	6.88895e-05	1.6314e-05	0	0	0	0	0	0	5.34474e-05	4.86559e-05	0	0	0	0	0	0	0	4.0334e-05	0	4.56558e-05	0	0.000616143	0.000363068	0.000110063	3.43572e-05	0	0	0	3.52286e-05	0	6.2905e-05	0	0	0	0	0	0	0	0	3.40483e-05	0	0	3.10434e-05	2.49688e-05	3.44828e-05	5.7259e-05	2.3076e-05	0	0
OTU_3045	0	1.6314e-05	0	7.61267e-05	3.50054e-05	7.4195e-05	0	7.78796e-05	0	0	0	0	0	3.42161e-05	0	0	0	0	0.000121743	0	0	0.00010269	0	0	0.000103072	0	5.12243e-05	0	1.76143e-05	0	0	0	0	0	0	1.76361e-05	0	0	0	0	0	0	0	2.49688e-05	0	0	0	0	0
OTU_1914	6.88895e-05	1.6314e-05	2.58298e-05	3.80633e-05	3.50054e-05	0	0	2.59599e-05	0	0	0	0	0	0	0	0	1.96522e-05	4.0334e-05	0	0	0	0	5.58566e-05	0.000110063	0	0.000129349	0	4.81672e-05	0	0	0.000880669	0.00134161	0.00103383	2.67023e-05	0.000252239	7.05442e-05	0.000286451	0	0	0	0	0	0	4.99376e-05	3.44828e-05	0	6.92281e-05	0	0
OTU_3683	0.000551116	0.000179454	0.000309957	0	0	0	0	2.59599e-05	0	0	0	0	0	0	0	0	0	0	0	0	0	0	0	0	0	0	0	0	1.76143e-05	0	0	8.38504e-05	0	2.67023e-05	4.20398e-05	0	0	7.61296e-05	0	0	0	0	0	0	0	0	0	0	0
OTU_4667	0	4.8942e-05	5.16596e-05	3.80633e-05	0	0	0	0	0	0	2.6748e-05	0	2.41016e-05	0	0	0	3.93043e-05	0	0	0	0.000128733	0	5.58566e-05	3.66878e-05	6.87144e-05	0	0	0	0	0.000112524	0	0	0	5.34045e-05	0	0	0	0	3.56125e-05	3.40483e-05	0	0	0	0	0	0	0	0	0
OTU_2039	0.000206669	0.000195768	0.000284128	0	3.50054e-05	0	0	0	0	0	0	3.16096e-05	0	0	0	0	1.96522e-05	0	0	0	0	0	5.58566e-05	0	0	0	0	0	0	0	0	0	0	2.67023e-05	0	0	0	0	0	0	0	0	0	0	0	0	0	0	0
OTU_4769	6.88895e-05	1.6314e-05	0.000103319	7.61267e-05	3.50054e-05	7.4195e-05	0.00011773	0	5.34474e-05	0	2.6748e-05	3.16096e-05	0	0	4.22744e-05	0.000129232	3.93043e-05	8.06679e-05	0	0	0	0	2.79283e-05	0	0	0.000129349	0	0	0	0	0	0	9.3985e-05	0	0	0	0	7.61296e-05	3.56125e-05	6.80967e-05	0	0	3.10434e-05	0	6.89655e-05	0	0	0	7.02445e-05
OTU_953	0	0	2.58298e-05	0	0	0	0	0	0	2.43279e-05	2.6748e-05	0	0	0	0	0	0	4.0334e-05	0	4.56558e-05	0	0	0	0	0	0	0	0	0	0	0	0.000251551	0.000281955	0.000160214	0.000840795	0.000176361	0	0	3.56125e-05	0	5.68473e-05	0	0	7.49064e-05	3.44828e-05	0	2.3076e-05	0	0
OTU_3714	0	0	0	0	0	0	0	0	0	4.86559e-05	0	0	0	0	0	0	0	0	0	0	0	0	0	0	0	0	0	0	0	0	0	0	0	0	0	0	0	0	0	0	5.68473e-05	0	0	0	0	2.86295e-05	4.61521e-05	0	7.02445e-05
OTU_1212	0	0.000146826	0.000180808	0.000532887	0.00038506	0.000370975	5.88651e-05	5.19197e-05	0	4.86559e-05	0	3.16096e-05	7.23048e-05	0	0	0	0	4.0334e-05	0	0	0	0	2.79283e-05	0	0	0	0	0	3.52286e-05	0	6.2905e-05	8.38504e-05	9.3985e-05	2.67023e-05	0	0	0	3.80648e-05	0	3.40483e-05	0	0	9.31301e-05	0	0	0	2.3076e-05	0	0.000561956
OTU_4790	0	1.6314e-05	0	0	0	0	0	2.59599e-05	0	2.43279e-05	0	0	2.41016e-05	0	0	0	9.82608e-05	0	0	0	0	0.00010269	0	0	0	0	5.12243e-05	0	1.76143e-05	0	0	0	0	2.67023e-05	0	1.76361e-05	0	0	0	3.40483e-05	0	0	0	2.49688e-05	0	5.7259e-05	2.3076e-05	0	0
OTU_2566	0	0	0	0	0	0	0	0	0	0	0	0	2.41016e-05	0	0	0	0	0	0.000121743	0	0	0.00010269	2.79283e-05	7.33756e-05	0	0	0	0	0	0	6.2905e-05	0	0	0	0	0	0	0	0	0	0	0	0	0	0	0	0	0	0
OTU_2068	6.88895e-05	0.000212082	0.000413277	0	0	0	0	0	0	0	0	0	0	3.42161e-05	4.22744e-05	0	0	0	0	0	0	0	0	0	3.43572e-05	0	0	0	0	0	0	0	0	0	0	0	0	0	0	0	0	0	0	0	0	0	4.61521e-05	0	0
OTU_3648	6.88895e-05	8.15701e-05	0.000180808	0	3.50054e-05	7.4195e-05	0	0	0	0	0	0	0	0	0	0	0	0	0	0	0	0	0	0	0	0	0	0	1.76143e-05	0	0	0	0	0	0	0	0	0	0	0	0	0	0	0	0	0	4.61521e-05	0	0
OTU_3674	0	1.6314e-05	0	0	0	0	0	0	0	0	0	0	0	3.42161e-05	0	0.000129232	0.00027513	0.00020167	0	4.56558e-05	0.000128733	0	0	0	0	0	0	4.81672e-05	0	0	0	0	0	2.67023e-05	0	0	0	0	3.56125e-05	0	0	0	0	2.49688e-05	0	2.86295e-05	0	0	0
OTU_1421	0	1.6314e-05	2.58298e-05	3.80633e-05	3.50054e-05	7.4195e-05	0	0	5.34474e-05	0	2.6748e-05	0	0	0	0	0	0	0	0	0	0	0	2.79283e-05	0	3.43572e-05	0	5.12243e-05	0	1.76143e-05	0	0.00050324	0.00125776	0.00056391	0.000160214	0.000168159	0.000229269	0	0	0	0	5.68473e-05	0	0	0	0	2.86295e-05	2.3076e-05	0	0
OTU_1222	0	6.5256e-05	0	0	3.50054e-05	0	5.88651e-05	0	5.34474e-05	0	5.3496e-05	0	2.41016e-05	0	0	0	3.93043e-05	8.06679e-05	0	0	0	0	0.000111713	3.66878e-05	0.000996358	0.000258699	0.000563467	9.63345e-05	0.0001233	0.000112524	0	0	0	2.67023e-05	0	5.29082e-05	0	3.80648e-05	3.56125e-05	0.000102145	5.68473e-05	0	0	0	0	2.86295e-05	6.92281e-05	0	0
OTU_1153	6.88895e-05	0	0	0	0	0	0	0	0	0	0	3.16096e-05	0	0	0	0	0	0	0	0	0	0	2.79283e-05	0	0	0	0	0	0	0	0	0	0	0.000160214	0.000210199	0.000105816	0	0	0	0	0	0	0	0	0	0	0	0	0
OTU_2616	0	3.2628e-05	2.58298e-05	0	0	0	0	0	0	0	0	0	0	0	0	0	0	4.0334e-05	0	0	0	0	8.37848e-05	0	3.43572e-05	0	0	0	1.76143e-05	0	0	0	0	0.000373832	0.000210199	0.000141088	0	0	0	0	0	0	0	0	0	0	0	0	0
OTU_653	0.000551116	0.000995155	0.000878213	0.000152253	0.000140022	7.4195e-05	5.88651e-05	5.19197e-05	0	7.29838e-05	2.6748e-05	9.48287e-05	2.41016e-05	6.84322e-05	8.45487e-05	0.000129232	0	4.0334e-05	0	0	0.000128733	0	8.37848e-05	0.000110063	3.43572e-05	0	0	4.81672e-05	3.52286e-05	0	0	0	0	2.67023e-05	0	5.29082e-05	0	3.80648e-05	7.12251e-05	0.000102145	0.000113695	0	6.20867e-05	9.98752e-05	3.44828e-05	8.58885e-05	2.3076e-05	0	7.02445e-05
OTU_4125	0	0	0	0	0	0	0	0	0	0	0	0	0	0	0	0	0	0	0	0	0	0	0	0	0	0	0	0	0	0	0	0	0	0.000186916	0	0.000123452	0	0	0	0	0	0	0	0	0	0	0	0	0
OTU_2278	6.88895e-05	1.6314e-05	2.58298e-05	3.80633e-05	7.00109e-05	7.4195e-05	0	0	0	0	5.3496e-05	0	4.82032e-05	6.84322e-05	0	0	0	4.0334e-05	0	0	0	0	2.79283e-05	3.66878e-05	6.87144e-05	0	0	0	0	0	6.2905e-05	0	0	2.67023e-05	4.20398e-05	1.76361e-05	0	7.61296e-05	0	3.40483e-05	5.68473e-05	0	0	0	3.44828e-05	0	2.3076e-05	0	0
OTU_3925	0.000137779	0.000114198	0.000129149	0.000152253	7.00109e-05	7.4195e-05	0.00011773	2.59599e-05	0	0.00012164	0.00013374	9.48287e-05	4.82032e-05	0.000102648	8.45487e-05	0	0	0	0	0	0	0.000616143	0.000139641	0.000146751	0	0	5.12243e-05	0	1.76143e-05	0	0.000566145	0.000335402	0.000469925	0.000427236	8.40795e-05	0.000123452	0	3.80648e-05	0	3.40483e-05	0	0	0.000248347	7.49064e-05	3.44828e-05	0.000229036	0.000184608	0	0.000140489
OTU_1630	0	3.2628e-05	0	0	0	0	0	2.59599e-05	0	0	2.6748e-05	0	0	0	0	0	1.96522e-05	0	0	4.56558e-05	0	0.00010269	0	0.000146751	0	0.000129349	0	0	0	0	0	0	0	0.000400534	0.000420398	0.000282177	0	0	0	0	0	0	0.00027939	9.98752e-05	0.000103448	2.86295e-05	2.3076e-05	0	7.02445e-05
OTU_1988	0	0	0	3.80633e-05	0	0	0	2.59599e-05	0	0	2.6748e-05	0	0	0	4.22744e-05	0.000129232	0	0	0	0	0	0	0	0	0	0	0	0	0	0	0.000566145	0.000335402	0.00093985	0	0	0	0	0	0	0	0	0	0	2.49688e-05	0	0	0	0	0
OTU_1856	0.000344448	0.00016314	0.000180808	0	0	0	0	0	0	2.43279e-05	0.000240732	0	0	0	4.22744e-05	0	0	0	0	0	0	0	0	0	0	0	0	0	0	0	0	0	0	0	0	0	0.000143225	0	3.56125e-05	0	0	0	0	2.49688e-05	3.44828e-05	0	0	0.000158529	0
OTU_2084	0.000137779	3.2628e-05	7.74893e-05	0	7.00109e-05	7.4195e-05	0	0	5.34474e-05	2.43279e-05	2.6748e-05	0	0	3.42161e-05	0	0	3.93043e-05	0	0	0	0	0.000308071	0.000251355	0.000366878	0	0	5.12243e-05	0	0	0	0.00012581	0	0	0.000133511	0.000126119	0.000246905	0	0	0	0	0	0	0.000682954	0.000274657	0.000275862	0	0	0.000158529	0
OTU_1975	0	0	0	0.00091352	0.000805125	0.000667755	0	5.19197e-05	0	0	0	3.16096e-05	2.41016e-05	3.42161e-05	4.22744e-05	0	1.96522e-05	0.000161336	0	0	0	0	0	7.33756e-05	6.87144e-05	0.000129349	0	0	0	0.000112524	6.2905e-05	8.38504e-05	0	0.000133511	0	1.76361e-05	0.000143225	3.80648e-05	0	0	5.68473e-05	0	0	2.49688e-05	3.44828e-05	2.86295e-05	6.92281e-05	0	7.02445e-05
OTU_3559	0	0	0	0	0	0	0	0	0	0	2.6748e-05	0	0	0	0	0	0	0	0	0	0	0	0.000195498	0.000183439	0	0.000129349	0	0	0	0	0	0	0	2.67023e-05	0	3.52721e-05	0	0	0	0	0	0	0	0	0	0	0	0	0
OTU_1220	6.88895e-05	3.2628e-05	0.000129149	3.80633e-05	7.00109e-05	0	0	2.59599e-05	5.34474e-05	0	0	3.16096e-05	2.41016e-05	0	4.22744e-05	0	1.96522e-05	4.0334e-05	0	9.13117e-05	0	0	8.37848e-05	0.000110063	0	0	5.12243e-05	0	1.76143e-05	0	0.00314525	0.00167701	0.00197368	0.000854473	0.00105099	0.00137561	0.000143225	3.80648e-05	3.56125e-05	3.40483e-05	0	0	3.10434e-05	9.98752e-05	0.000103448	0	2.3076e-05	0.000158529	0
OTU_1803	0	0	0	0	0	0	0	0	0	0	2.6748e-05	0	4.82032e-05	0	4.22744e-05	0	0	0	0	0	0	0	2.79283e-05	0	0	0	0	0	1.76143e-05	0.000112524	0	0	0	0.000160214	0.000210199	0.000387993	0	0	0	0	0	0	0	0	0	0	0	0	0
OTU_2117	0	0.000195768	0.000206638	0	3.50054e-05	0	0	0	0	0	0	0	4.82032e-05	3.42161e-05	0	0	0	0	0	0	0	0	0	0	0	0	0	0	0	0.000112524	0	0	9.3985e-05	0	0	0	0	0	0	0	0	0	0	0	3.44828e-05	2.86295e-05	0	0	0
OTU_3429	0	0	0	0	0	0	0	2.59599e-05	0	0	0	0	0	0	0	0	1.96522e-05	0	0	0	0	0	0	0	0	0	0	0	1.76143e-05	0	0	0	0	8.01068e-05	0.000252239	3.52721e-05	0	0	0	0	0	0	0	0	0	0	0	0	0
OTU_4645	0	0	0	0	0	0	0	0	0	0	0	0	0	0	0	0.000129232	0.000176869	4.0334e-05	0	0	0	0	0	0	0	0.000129349	0	0	0	0	0	0	0	0	0	0	0	0	3.56125e-05	0	0	0	0	0	0	0	0	0	0
OTU_2388	0	1.6314e-05	2.58298e-05	0	3.50054e-05	0	0	0	0	2.43279e-05	2.6748e-05	3.16096e-05	0	3.42161e-05	0	0	0	0	0	0	0	0	8.37848e-05	3.66878e-05	0	0	0	0	3.52286e-05	0.000112524	0.000314525	0.000754654	0.00075188	0.000133511	4.20398e-05	3.52721e-05	0	3.80648e-05	0	3.40483e-05	5.68473e-05	0	3.10434e-05	4.99376e-05	0	0	0	0	0
OTU_389	6.88895e-05	1.6314e-05	0.000129149	7.61267e-05	7.00109e-05	0	5.88651e-05	7.78796e-05	0	0.00012164	2.6748e-05	3.16096e-05	4.82032e-05	0	0.000126823	0.000258465	5.89565e-05	8.06679e-05	0.000243487	4.56558e-05	0.000128733	0	0.00016757	7.33756e-05	6.87144e-05	0.000129349	0.000204897	0.00361254	0.00357571	0.000900191	6.2905e-05	8.38504e-05	9.3985e-05	8.01068e-05	4.20398e-05	5.29082e-05	0	0	7.12251e-05	0.000136193	0	0.000677048	6.20867e-05	9.98752e-05	0.000137931	0	6.92281e-05	0.000158529	0.000210733
OTU_1587	0	1.6314e-05	5.16596e-05	0	3.50054e-05	0	5.88651e-05	0	5.34474e-05	0	0	3.16096e-05	0	0	0	0	3.93043e-05	4.0334e-05	0	0	0	0	0	3.66878e-05	0.000103072	0	0	0	1.76143e-05	0	0.000880669	0.000754654	0.000469925	0	0	0	0	0	3.56125e-05	0	0	0	3.10434e-05	2.49688e-05	0	0	2.3076e-05	0	0
OTU_4301	0	1.6314e-05	0	0	0	0	0	0	0	0	0	0	0	0	0	0	0	0	0	0	0	0	0	0	0	0	0	0	0	0	0	0	0	0	0	0	0	0	0	3.40483e-05	0	0	0	0	0	0	0	0	0.000140489
OTU_1303	0.000137779	4.8942e-05	0.000180808	0.00011419	3.50054e-05	0.00029678	0.000176595	0.000155759	0.000106895	0	5.3496e-05	9.48287e-05	0.000168711	0.000171081	0.000169097	0.000258465	0.000294782	0.000242004	0	9.13117e-05	0	0.000308071	0.000446852	0.00033019	6.87144e-05	0	0.000307346	0.000192669	0.000105686	0	0.000188715	0.000335402	0.00037594	0.000640854	0.000672636	0.000511446	0.000143225	0.000228389	0.000106838	0.000102145	5.68473e-05	0	0.000931301	0.000299625	0.000206897	0.000200407	0.000184608	0	0.000351222
OTU_1815	0	0	0	0	0	0	0	2.59599e-05	0	0	0	0	0	0	0	0.000129232	0	0	0	0	0	0.00010269	0	3.66878e-05	0	0	0	0	0	0	0	0	0	0.000106809	0.000252239	0.000405629	0	0	0	0	0	0	9.31301e-05	4.99376e-05	0.000172414	0	0	0	0
OTU_1094	0	6.5256e-05	2.58298e-05	3.80633e-05	7.00109e-05	0	5.88651e-05	0	0.000160342	2.43279e-05	0	3.16096e-05	2.41016e-05	0	4.22744e-05	0.00168002	0.000707478	0.000766345	0.000121743	0	0.000128733	0.000205381	5.58566e-05	0.000110063	0.0002405	0.000258699	0.000102449	0	0.000105686	0.000112524	0	8.38504e-05	9.3985e-05	2.67023e-05	0.000168159	0.000158725	0.000143225	3.80648e-05	7.12251e-05	0.000102145	0.000113695	0	0	7.49064e-05	0	8.58885e-05	6.92281e-05	0.000158529	0.000280978
OTU_650	6.88895e-05	0.000130512	0.000154979	3.80633e-05	0	0.000222585	0	0	0	7.29838e-05	0	0	9.64064e-05	0	4.22744e-05	0	5.89565e-05	0.000121002	0	0	0	0	0.000111713	0	0.000103072	0.000258699	0.000102449	0	3.52286e-05	0	0.00220167	0.00368942	0.00263158	2.67023e-05	4.20398e-05	3.52721e-05	0.000143225	0.000114194	0	3.40483e-05	0	0.000677048	6.20867e-05	2.49688e-05	6.89655e-05	2.86295e-05	0	0	7.02445e-05
OTU_1578	6.88895e-05	1.6314e-05	0	0.00011419	0.000175027	0.00014839	0	2.59599e-05	0	2.43279e-05	0	9.48287e-05	7.23048e-05	3.42161e-05	4.22744e-05	0.000129232	0	0	0	0	0	0	0	0	3.43572e-05	0	0	0	0	0	0	0	0	5.34045e-05	0	0	0	0	0	0	5.68473e-05	0	6.20867e-05	2.49688e-05	3.44828e-05	8.58885e-05	0.000161532	0	7.02445e-05
OTU_3845	0	0	0	0	0	0	0	0	0	0	2.6748e-05	0	0	0	0	0	0	0	0	4.56558e-05	0	0	0	0	0	0	0	0	0	0	0	0	0	0	4.20398e-05	1.76361e-05	0	0	0	0	0	0	9.31301e-05	4.99376e-05	0.000448276	0	0	0	0
OTU_859	0	4.8942e-05	0	0	0	7.4195e-05	0.00011773	0	0.000106895	2.43279e-05	0	0	0	6.84322e-05	0	0.00103386	0.000864695	0.000847013	0	4.56558e-05	0	0	0	0	6.87144e-05	0	0	0	1.76143e-05	0.000112524	6.2905e-05	0	0	2.67023e-05	8.40795e-05	0	0	0	0	0	0	0	3.10434e-05	2.49688e-05	3.44828e-05	2.86295e-05	4.61521e-05	0	0
OTU_2067	6.88895e-05	0.000195768	0.000129149	0	0	0	0	0	0	0	0	3.16096e-05	0	0	8.45487e-05	0	0	0	0	0	0	0.00010269	2.79283e-05	0	0	0	0	0	1.76143e-05	0	0	0	0	0	0	0	0	0	0	3.40483e-05	0	0	0	2.49688e-05	0	0	0	0	0
OTU_4110	0	8.15701e-05	0	7.61267e-05	3.50054e-05	0	5.88651e-05	0	5.34474e-05	0	0	0	0	0	0	0.000258465	0	8.06679e-05	0	0	0.000128733	0	5.58566e-05	0.000146751	0	0	0	0	1.76143e-05	0	0.00050324	0.000503102	9.3985e-05	0	0.000126119	3.52721e-05	0	3.80648e-05	0	0	0	0	3.10434e-05	2.49688e-05	0	0	0	0	7.02445e-05
OTU_2271	0.000206669	0.000277338	0.000258298	3.80633e-05	7.00109e-05	0	5.88651e-05	0	0	0	0	0	4.82032e-05	0	0	0	5.89565e-05	0	0	0	0	0.00010269	0.000251355	0.000183439	0	0	0	0	5.2843e-05	0	0	0	0	0.000427236	0	0.000176361	0.000143225	7.61296e-05	3.56125e-05	3.40483e-05	5.68473e-05	0	0.000527737	7.49064e-05	3.44828e-05	2.86295e-05	0	0	7.02445e-05
OTU_2324	6.88895e-05	0	5.16596e-05	0	0	0	0	2.59599e-05	0	2.43279e-05	2.6748e-05	0	2.41016e-05	0	0	0.000129232	0	4.0334e-05	0.000121743	0	0	0	2.79283e-05	3.66878e-05	0	0	0	0	3.52286e-05	0	0.00062905	0.000838504	0.00075188	5.34045e-05	0	3.52721e-05	0	0	0	0	5.68473e-05	0	3.10434e-05	0	6.89655e-05	0	0	0	0
OTU_921	0.000551116	0.000636246	0.000955702	0	0	0	0	2.59599e-05	0	0	2.6748e-05	0	2.41016e-05	0	0	0	1.96522e-05	0	0.000121743	0	0.000128733	0	2.79283e-05	7.33756e-05	0	0	0	9.63345e-05	1.76143e-05	0	0.000188715	8.38504e-05	0	5.34045e-05	0	5.29082e-05	0.000143225	3.80648e-05	0	3.40483e-05	0	0	0	4.99376e-05	0	0	0	0	0
OTU_3274	0	0	0	0	3.50054e-05	0	0	0	0	0	2.6748e-05	0	0	0	0	0.000129232	0	0	0	0	0	0	0	0	0	0	5.12243e-05	0	0	0	0	0	0	2.67023e-05	0	0	0	0	0	0	0	0	0	0	0	0	0	0	0
OTU_1780	0	0	0	0	0	0	0	2.59599e-05	0	0	0	0	2.41016e-05	0	0	0	1.96522e-05	0	0	0	0	0	0	0	0	0	0	0	0	0	6.2905e-05	0	0	0.000160214	0.000252239	7.05442e-05	0.000143225	3.80648e-05	0	0	0	0	0.000155217	4.99376e-05	0.000137931	0	0	0	0
OTU_3639	0	0	2.58298e-05	0	0	0	0	0	0	0	0	0	0	0	0	0	0	8.06679e-05	0	0	0	0	0	0	3.43572e-05	0	5.12243e-05	4.81672e-05	0.000140915	0	0	0	0	0	0	0	0	0	0	6.80967e-05	0	0	0	0	0	0	0	0	0
OTU_1025	0	8.15701e-05	2.58298e-05	3.80633e-05	3.50054e-05	7.4195e-05	0.00011773	2.59599e-05	5.34474e-05	0	2.6748e-05	6.32191e-05	0	6.84322e-05	0	0	5.89565e-05	8.06679e-05	0	0	0	0.000205381	2.79283e-05	0.000146751	0	0	0	4.81672e-05	3.52286e-05	0	0.00195005	0.00125776	0.00140977	2.67023e-05	4.20398e-05	1.76361e-05	0	0	7.12251e-05	0	0	0	6.20867e-05	0	6.89655e-05	0	0	0.000317058	7.02445e-05
OTU_3596	0	1.6314e-05	0	7.61267e-05	3.50054e-05	0	0	0	0	0	0	0	0	6.84322e-05	0	0	0	0	0	0	0	0	0.000139641	3.66878e-05	3.43572e-05	0	0	0	5.2843e-05	0	0	0	0	0.000320427	4.20398e-05	3.52721e-05	0	0	0	0	0	0	6.20867e-05	0	0	0	2.3076e-05	0	0
OTU_2549	0	0	0	0	7.00109e-05	0	0	2.59599e-05	0	0	0	3.16096e-05	0	0	0	0	7.86086e-05	0	0	0	0	0	0	0	3.43572e-05	0.000258699	0.000102449	4.81672e-05	3.52286e-05	0	0	0	0	0	0	0	0	3.80648e-05	0	6.80967e-05	0.000113695	0	0	0	0	0	0	0	0
OTU_1686	0	3.2628e-05	0	3.80633e-05	3.50054e-05	0	0	0	0	0	2.6748e-05	0	0	0	0	0	0	0	0	0	0	0	0	0	0	0	0	0	1.76143e-05	0	0	0	0	2.67023e-05	0	1.76361e-05	0	0	3.56125e-05	0	0	0	3.10434e-05	0	0	0	0	0	0.000210733
OTU_561	0	3.2628e-05	0	0	0	0	5.88651e-05	0	0.000106895	2.43279e-05	0	3.16096e-05	2.41016e-05	0	4.22744e-05	0	0	4.0334e-05	0	4.56558e-05	0	0	0.00016757	0	0	0	0.000102449	4.81672e-05	3.52286e-05	0	0.00226458	0.00394097	0.00366541	2.67023e-05	0.000252239	7.05442e-05	0	0	0	3.40483e-05	5.68473e-05	0	0	2.49688e-05	3.44828e-05	5.7259e-05	4.61521e-05	0.000158529	0
OTU_3175	0	0	0	0	0	0.00014839	0	0	0	0	0	0	0	0	0	0	0	0	0	0	0	0.000205381	2.79283e-05	0	0	0	0	0	0	0	0	0	0	2.67023e-05	0	0	0	0	0	0	0	0	0	0	0	0	0	0	0
OTU_2340	6.88895e-05	0	0	0	0	0	0	0	5.34474e-05	2.43279e-05	0	3.16096e-05	0	6.84322e-05	0	0	1.96522e-05	0	0	0	0	0	0	0	0	0	0	0	0	0	0	0	0	0	0	0	0	0	0	0	0	0	0	0	0	0	0	0.000158529	0
OTU_1386	0.000757785	0.00048942	0.000232468	0	0	7.4195e-05	5.88651e-05	5.19197e-05	0	0	2.6748e-05	0	0	0	0	0	0	4.0334e-05	0	0.000136968	0	0	5.58566e-05	0	3.43572e-05	0	5.12243e-05	0	0	0	6.2905e-05	0.000251551	0.000281955	8.01068e-05	4.20398e-05	7.05442e-05	0.000143225	3.80648e-05	0	0	0	0	6.20867e-05	0	3.44828e-05	0	0	0	0
OTU_948	6.88895e-05	1.6314e-05	2.58298e-05	0	7.00109e-05	0	0.00035319	0.000493237	0.000641368	4.86559e-05	5.3496e-05	0	2.41016e-05	3.42161e-05	4.22744e-05	0.00103386	0.000569913	0.000645343	0	9.13117e-05	0	0	5.58566e-05	7.33756e-05	0.000309215	0.00103479	0.000153673	0.000144502	0.000211372	0.000112524	0	0	0	8.01068e-05	0	5.29082e-05	0	3.80648e-05	3.56125e-05	0	0	0	9.31301e-05	4.99376e-05	0	2.86295e-05	4.61521e-05	0	0
OTU_371	0.00296225	0.00181086	0.0019114	0.00011419	7.00109e-05	0	5.88651e-05	2.59599e-05	5.34474e-05	9.73118e-05	0.000106992	9.48287e-05	7.23048e-05	6.84322e-05	0.000169097	0.000129232	9.82608e-05	0	0	0	0.000128733	0	0	3.66878e-05	6.87144e-05	0	5.12243e-05	0.000240836	5.2843e-05	0.000112524	0	0	0.00018797	8.01068e-05	0	0.000123452	0.000143225	0.000190324	0.000106838	3.40483e-05	5.68473e-05	0.000677048	3.10434e-05	7.49064e-05	0.000103448	5.7259e-05	2.3076e-05	0.000158529	7.02445e-05
OTU_1377	6.88895e-05	8.15701e-05	7.74893e-05	0	3.50054e-05	0	0	0	5.34474e-05	4.86559e-05	5.3496e-05	0	4.82032e-05	0	0	0	5.89565e-05	0	0	0	0	0	0	0	3.43572e-05	0	5.12243e-05	0	0	0	0.00106938	0.000838504	0.0012218	0	0	0	0	0	0	3.40483e-05	0	0	0	2.49688e-05	0	0	2.3076e-05	0	0
OTU_636	0	1.6314e-05	0	0	0	0	0	2.59599e-05	0	0	0	0	0	0	0	0	0	0	0	0	0	0	0	0	0	0	0	0	0	0	0	0	0	0.000534045	0.000630597	0.000740715	0	0	0	0	0	0	3.10434e-05	0	0	0	2.3076e-05	0	0
OTU_2746	0	0	0	0	0	0	0	2.59599e-05	0	0	2.6748e-05	0	0	0	0	0	0	0	0	0	0	0	0	0	0	0	0	0	0	0	0	0	0	0.000160214	0.000336318	1.76361e-05	0	0	0	0	0	0	0	0	0	0	0	0	0
OTU_1749	6.88895e-05	0	0	0	0	0	0	2.59599e-05	0.000106895	0	0	0	0	6.84322e-05	4.22744e-05	0	0	4.0334e-05	0	0	0	0	2.79283e-05	0	0	0.000129349	0	0	0	0.000112524	0	0	0	5.34045e-05	0	1.76361e-05	0	0	3.56125e-05	0	0	0	0	0	3.44828e-05	0.000400813	0.000299988	0.000158529	0
OTU_4336	0	0	0	3.80633e-05	0	0	0	0	0	7.29838e-05	0.000240732	6.32191e-05	2.41016e-05	3.42161e-05	0	0	0	0	0	0	0	0	0	0	0	0.000129349	0	0	0	0	0	8.38504e-05	0	0	0	1.76361e-05	0	0	0	0	0	0	0	2.49688e-05	0	0.000257666	0.00023076	0.000158529	0
OTU_606	0.000137779	0	0.000103319	0.00011419	0.000105016	0	0.00011773	5.19197e-05	5.34474e-05	7.29838e-05	0	3.16096e-05	2.41016e-05	0	4.22744e-05	0.00193849	0.00129704	0.000645343	0	4.56558e-05	0	0	2.79283e-05	3.66878e-05	0.000137429	0.000129349	0.000256121	0.000963345	0.000827873	0.000900191	0	8.38504e-05	0	2.67023e-05	0	5.29082e-05	0	0	0.00014245	0.000136193	0	0	0.000124173	2.49688e-05	3.44828e-05	8.58885e-05	6.92281e-05	0	7.02445e-05
OTU_903	0	1.6314e-05	0	3.80633e-05	3.50054e-05	0	0	5.19197e-05	0	2.43279e-05	0	0	0	3.42161e-05	0	0	1.96522e-05	0	0	0	0	0	2.79283e-05	0	0	0	5.12243e-05	0	1.76143e-05	0	0	8.38504e-05	0	0.000480641	0.000546517	0.000705442	0	0	0.000106838	3.40483e-05	0	0	0.000124173	9.98752e-05	3.44828e-05	0	4.61521e-05	0	0
OTU_2274	0	0	2.58298e-05	3.80633e-05	7.00109e-05	0	0	2.59599e-05	5.34474e-05	2.43279e-05	2.6748e-05	0	0	0	0	0.000387697	0.000353739	0.000282338	0	0	0	0	8.37848e-05	3.66878e-05	0	0.000129349	0	9.63345e-05	0	0	0	0	0	8.01068e-05	0	1.76361e-05	0	0	0.000106838	6.80967e-05	5.68473e-05	0	0.000651911	0.000149813	0	2.86295e-05	0	0	0
OTU_2917	0.000413337	0.00016314	0.000335787	0	0	0	0	0	0	0	0	0	2.41016e-05	0	0	0	0	0	0	0	0	0	0	0	0	0	0	0	3.52286e-05	0	0	0	9.3985e-05	0	0	0	0	0	0	0	0	0	0	0	0	2.86295e-05	6.92281e-05	0	0
OTU_791	0	0	0	0	3.50054e-05	0	0	2.59599e-05	0	2.43279e-05	2.6748e-05	0	0	0	4.22744e-05	0	0	0.000121002	0.00206964	0.00168927	0.001931	0	8.37848e-05	0	0	0	0	0	1.76143e-05	0	6.2905e-05	0	0	2.67023e-05	0	0	0	3.80648e-05	0	6.80967e-05	0	0.000677048	0	4.99376e-05	0	0	0	0.000158529	0
OTU_703	0.000551116	0.000799387	0.000878213	0	7.00109e-05	0	5.88651e-05	5.19197e-05	5.34474e-05	4.86559e-05	0	0	2.41016e-05	0	0	0	0	0.000121002	0.000121743	0	0	0	0	3.66878e-05	0	0	0	9.63345e-05	3.52286e-05	0.000112524	6.2905e-05	0	9.3985e-05	2.67023e-05	0	3.52721e-05	0	0	3.56125e-05	6.80967e-05	0	0	6.20867e-05	0	3.44828e-05	0.000143148	2.3076e-05	0	0
OTU_1766	6.88895e-05	0.000130512	0.000103319	7.61267e-05	0.000140022	0.000222585	5.88651e-05	5.19197e-05	0.000106895	2.43279e-05	8.02439e-05	9.48287e-05	0.000120508	0.000102648	4.22744e-05	0	7.86086e-05	8.06679e-05	0.000121743	4.56558e-05	0.000128733	0.00010269	0.000139641	0.000146751	6.87144e-05	0.000129349	0.000153673	0.000192669	5.2843e-05	0.000112524	0	0.000251551	0	0.000160214	0	0.000105816	0.000143225	0.000114194	0	0.000238338	0.000227389	0.0013541	3.10434e-05	4.99376e-05	0.000137931	0.000114518	0.000184608	0	7.02445e-05
OTU_3290	6.88895e-05	0	0	0	0	0	0	0	0	0	0	0	0	0	0	0.000129232	7.86086e-05	8.06679e-05	0	0	0	0	0	0	0	0	0	0	0	0	0	0	0	0	0	0	0	0	0	0	0	0	0	0	0	0	0	0	0
OTU_3091	0	1.6314e-05	0	0	0	0	0	0	0	4.86559e-05	0.00013374	3.16096e-05	7.23048e-05	3.42161e-05	4.22744e-05	0	0	4.0334e-05	0	0	0	0.000205381	0	3.66878e-05	3.43572e-05	0	5.12243e-05	9.63345e-05	0.000105686	0	0	0	0	0	0	0	0	0	0	0	0	0	6.20867e-05	2.49688e-05	0	5.7259e-05	6.92281e-05	0.000158529	0
OTU_2795	0	1.6314e-05	2.58298e-05	0	3.50054e-05	7.4195e-05	0	0	0	4.86559e-05	0	3.16096e-05	0	3.42161e-05	4.22744e-05	0.000258465	3.93043e-05	4.0334e-05	0	0	0	0	5.58566e-05	7.33756e-05	0	0	0	0	7.04573e-05	0	0.000566145	0.000586953	0.00075188	0.000186916	0.000126119	3.52721e-05	0	0	0	3.40483e-05	5.68473e-05	0	0	0	0	5.7259e-05	9.23041e-05	0	0
OTU_4961	6.88895e-05	0	2.58298e-05	0	0	0	0	0	0	0	0	0	0	0	0	0	5.89565e-05	8.06679e-05	0	0	0	0	2.79283e-05	0	0	0	0	0	0	0.000112524	0	0	0	0	0	0	0	0	0	0	0	0	0	0	0	0	0	0	0
OTU_1331	0.000137779	4.8942e-05	0.000129149	3.80633e-05	7.00109e-05	7.4195e-05	5.88651e-05	5.19197e-05	0.000106895	2.43279e-05	5.3496e-05	6.32191e-05	2.41016e-05	6.84322e-05	0	0.000516929	0.00112017	0.000645343	0.000121743	0.000136968	0	0	2.79283e-05	0.000110063	0.000309215	0.000258699	0.000153673	0.000192669	0.000105686	0	0	0	0	8.01068e-05	0	3.52721e-05	0	3.80648e-05	0.00014245	0	5.68473e-05	0	3.10434e-05	2.49688e-05	3.44828e-05	2.86295e-05	9.23041e-05	0	0
OTU_2285	0.000137779	0.00040785	0.000206638	3.80633e-05	0	0	0	0	0	2.43279e-05	0	3.16096e-05	0	0	0	0	1.96522e-05	0	0	0	0	0	0	0	0	0	0	0	0	0	0	0	0	0	4.20398e-05	3.52721e-05	0	0	0	3.40483e-05	0	0	3.10434e-05	0	0	0	0	0	7.02445e-05
OTU_1092	0.000895564	0.000522048	0.000981532	3.80633e-05	0	0	5.88651e-05	0	0	0	0	0	7.23048e-05	0	8.45487e-05	0	0	0	0	0	0	0	0	0	0	0	0	0	1.76143e-05	0.000112524	0	0	0	0	4.20398e-05	1.76361e-05	0	3.80648e-05	3.56125e-05	3.40483e-05	0	0	0	0	6.89655e-05	0	0	0	0
OTU_1664	0	1.6314e-05	0	3.80633e-05	3.50054e-05	7.4195e-05	0	0	5.34474e-05	0	0	0	4.82032e-05	3.42161e-05	8.45487e-05	0	3.93043e-05	0	0.000121743	0	0	0	2.79283e-05	0	0	0	0	4.81672e-05	0	0	0	0	0	5.34045e-05	0	0	0	0	3.56125e-05	0	5.68473e-05	0	0	0	0.000103448	0.000257666	0.000253836	0	7.02445e-05
OTU_1348	0	0	0	0	0	0	0	0	0.000106895	0	2.6748e-05	0	0	3.42161e-05	8.45487e-05	0	1.96522e-05	0	0	0	0	0	2.79283e-05	0	3.43572e-05	0.000129349	5.12243e-05	0	0	0	0	0	9.3985e-05	0.0011749	0.000504477	0.000828895	0	0	0	3.40483e-05	5.68473e-05	0	3.10434e-05	0	3.44828e-05	2.86295e-05	4.61521e-05	0	7.02445e-05
OTU_887	0	3.2628e-05	2.58298e-05	0	0	0	0	5.19197e-05	0	0	2.6748e-05	3.16096e-05	0	3.42161e-05	0	0.000129232	0	0.000121002	0.000852204	0.00136968	0.0011586	0.000410762	0.000921633	0.000623693	3.43572e-05	0	0	9.63345e-05	3.52286e-05	0	0.000566145	0.000335402	0.00056391	0.000160214	0.000294278	0.000158725	0.000286451	0	0	3.40483e-05	0.000113695	0	6.20867e-05	0	6.89655e-05	2.86295e-05	2.3076e-05	0	0.000280978
OTU_1370	0	3.2628e-05	0	3.80633e-05	7.00109e-05	7.4195e-05	0.00011773	5.19197e-05	5.34474e-05	0	0	0	7.23048e-05	3.42161e-05	0	0	0	0	0	4.56558e-05	0	0	2.79283e-05	3.66878e-05	0	0.000129349	0	0	7.04573e-05	0	0	0	0	5.34045e-05	0	8.81803e-05	0.000429676	0.000190324	0.000106838	0	0	0	0.000124173	0.00019975	0.000103448	0	2.3076e-05	0	0.000210733
OTU_206	6.88895e-05	1.6314e-05	2.58298e-05	3.80633e-05	0.000105016	0	0.000176595	2.59599e-05	5.34474e-05	2.43279e-05	5.3496e-05	3.16096e-05	2.41016e-05	6.84322e-05	0	0	0	4.0334e-05	0	0	0	0.000308071	8.37848e-05	0.000183439	6.87144e-05	0	0	0	5.2843e-05	0.000112524	6.2905e-05	0	0	0.00360481	0.00302686	0.00208106	0.000429676	0.000266454	0.0002849	0.000170242	0	0	6.20867e-05	7.49064e-05	3.44828e-05	0	6.92281e-05	0	0
OTU_2083	0.000688895	0.000929899	0.000800723	0	0	0	0	0	0	0	0	0	2.41016e-05	6.84322e-05	0	0	0	0	0	4.56558e-05	0	0.00010269	0	3.66878e-05	0	0	0	0	1.76143e-05	0.000112524	0	0	0	0.000186916	0.000252239	0.000211633	0	7.61296e-05	0	3.40483e-05	0	0	0	0	0	0	2.3076e-05	0	0
OTU_1462	0	0	0	0	0	0	0	0	0	0	0	0	0	0	0	0	0	0	0	0	0	0	0	0	3.43572e-05	0.000129349	0	4.81672e-05	0.000510815	0.000112524	0	0	0	0	0	1.76361e-05	0	0	0	0	0	0	3.10434e-05	0	0	0	0	0	0
OTU_3302	0	1.6314e-05	5.16596e-05	0	0	7.4195e-05	5.88651e-05	0	5.34474e-05	0	0	3.16096e-05	2.41016e-05	0	0	0.000258465	0	0	0.000121743	0	0	0	0	0	3.43572e-05	0	0	0	1.76143e-05	0	0	0	0	0	0	0	0	7.61296e-05	0	3.40483e-05	5.68473e-05	0	0	0	6.89655e-05	0	2.3076e-05	0	0
OTU_2768	0	3.2628e-05	2.58298e-05	0.00011419	0	0	0	5.19197e-05	0.000106895	0	0	0	2.41016e-05	3.42161e-05	8.45487e-05	0	0	0	0	0	0	0.000205381	8.37848e-05	0	3.43572e-05	0	5.12243e-05	4.81672e-05	1.76143e-05	0	0	0	0	8.01068e-05	0	0	0	0	0	0	0	0	0	7.49064e-05	0	0	0	0	0.000280978
OTU_1586	0.000137779	1.6314e-05	0	0	0	0.00014839	5.88651e-05	0.000129799	5.34474e-05	0	0	3.16096e-05	0	0	0	0	9.82608e-05	0.000161336	0	0	0	0	0	3.66878e-05	0.000377929	0.000776096	0.000512243	0.000240836	0.0001233	0.000112524	0	0	0	0	0	0	0	0	0	0	0	0	0	0	0	2.86295e-05	2.3076e-05	0	0
OTU_4577	6.88895e-05	0	0	0	0	0	0	0	0	0	0	6.32191e-05	7.23048e-05	3.42161e-05	0.000169097	0	0	4.0334e-05	0	0	0	0	0	0	0	0	5.12243e-05	0	0	0	0	0	0	0	4.20398e-05	0	0	0	0	3.40483e-05	0	0	0	0	0	0.000171777	9.23041e-05	0	0
OTU_593	0	0	7.74893e-05	0.00011419	3.50054e-05	0	0	2.59599e-05	5.34474e-05	4.86559e-05	0	0	0	0	4.22744e-05	0	5.89565e-05	8.06679e-05	0.000121743	0	0	0	8.37848e-05	3.66878e-05	6.87144e-05	0	5.12243e-05	0	5.2843e-05	0.000112524	0.00239039	0.00218011	0.00234962	0	8.40795e-05	3.52721e-05	0.000143225	7.61296e-05	0	0	5.68473e-05	0	6.20867e-05	2.49688e-05	6.89655e-05	2.86295e-05	2.3076e-05	0.000158529	0
OTU_1832	0	1.6314e-05	2.58298e-05	0	0	0.00014839	0	0	5.34474e-05	0	0	3.16096e-05	2.41016e-05	0	0	0	3.93043e-05	8.06679e-05	0	0	0.000128733	0	0	3.66878e-05	0	0	0	0	3.52286e-05	0	0	0	0	2.67023e-05	0	0	0	0	0	3.40483e-05	0	0	0.00037252	0.000274657	0.000413793	2.86295e-05	2.3076e-05	0	0
OTU_1476	0	1.6314e-05	0	3.80633e-05	0	0.00014839	0	2.59599e-05	0	0	2.6748e-05	0	7.23048e-05	0.000136864	0	0	3.93043e-05	0	0	0	0	0.000410762	0.000670279	0.00033019	3.43572e-05	0	0	0	0	0	0	0	0	0.000186916	0.000462437	0.000193997	0	3.80648e-05	0	0	0	0	9.31301e-05	0	0	0	0	0.000158529	0
OTU_4116	0	3.2628e-05	7.74893e-05	0	0	0	0	2.59599e-05	0	0	0	0	0	0	0	0	0	0	0	0	0	0	0	0	0	0	0	0	0	0	0	0	0	0	0	0	0	3.80648e-05	0	0	0	0	0	0	0	0	0	0	0
OTU_3564	0	3.2628e-05	2.58298e-05	0	0	7.4195e-05	0	0	0	0	2.6748e-05	0	0	0	0	0	0	0	0	4.56558e-05	0.000128733	0	0	0	3.43572e-05	0	0	0	1.76143e-05	0	0.00025162	0.000251551	0.00037594	0	0	1.76361e-05	0	0	0	0	0	0	3.10434e-05	0	0	0	0	0	7.02445e-05
OTU_2565	0	0	0	0	0	0	5.88651e-05	0	0	2.43279e-05	0	0	0	0	0	0	0	0	0	0	0	0	0	0	0.000343572	0.000258699	0.000153673	4.81672e-05	0	0	0	0	0	0	0	0	0.000143225	0	0	0	0	0	0	0	0	2.86295e-05	0	0	0
OTU_1390	0	0	0	0	0	0	0	0	0	0	0	3.16096e-05	7.23048e-05	0	0	0	0	0	0	0	0	0.00010269	0.000418924	0.000256815	0	0	0	0	1.76143e-05	0	0	8.38504e-05	9.3985e-05	0.00034713	0.000756716	0.000546718	0	0	0	0	0	0	3.10434e-05	0	0	0	0	0	0
OTU_2502	0	0	0	3.80633e-05	0	0	0	0	0	0	0	3.16096e-05	2.41016e-05	0	4.22744e-05	0	1.96522e-05	0	0	0	0.000128733	0	2.79283e-05	0	0	0	5.12243e-05	0	1.76143e-05	0	6.2905e-05	0	9.3985e-05	2.67023e-05	0	3.52721e-05	0.000143225	0	3.56125e-05	0	0	0	0	2.49688e-05	0	0	2.3076e-05	0	0.000421467
OTU_2506	0	0	0	0	0	0	0	2.59599e-05	0	0	0	0	2.41016e-05	6.84322e-05	0	0.000646162	0.000510956	0.00108902	0.000121743	4.56558e-05	0.000128733	0	0	0	0	0	0	0	1.76143e-05	0.000112524	6.2905e-05	0	0	0	0	3.52721e-05	0	3.80648e-05	0	0	5.68473e-05	0	6.20867e-05	0	0	2.86295e-05	2.3076e-05	0	0
OTU_1948	6.88895e-05	0	0	0	3.50054e-05	0.00014839	0	0	5.34474e-05	2.43279e-05	0	3.16096e-05	0	3.42161e-05	0	0.000516929	0.000334087	0.000242004	0	0	0	0	2.79283e-05	0	0.0002405	0.000129349	0.000153673	0.000144502	7.04573e-05	0.000112524	0	0	0	0	0	3.52721e-05	0	0	7.12251e-05	3.40483e-05	0	0	0	4.99376e-05	0	5.7259e-05	0	0	0
OTU_2158	0	0	0	3.80633e-05	0	0	0	0	0	0	0	0	2.41016e-05	0	0	0	0	0	0	0	0	0	0	0	0	0	0	0	0	0	0.000314525	0	0.00018797	0.000160214	0.000126119	0.000123452	0	0	0	0	0	0	0	0	0	0	0	0	0
OTU_3342	0	0	0	3.80633e-05	0	0	0	0	0	7.29838e-05	0	0	2.41016e-05	3.42161e-05	0	0	0	8.06679e-05	0	0	0	0	0	3.66878e-05	0	0	0	0	0	0	0.0012581	0.000419252	0.00056391	0	0	1.76361e-05	0	0	0	3.40483e-05	5.68473e-05	0	0	2.49688e-05	0	0	2.3076e-05	0	0
OTU_1499	0.00103334	0.00123986	0.00100736	0	0	0	0	0	0.000106895	4.86559e-05	0	0	2.41016e-05	0	0	0	0	0	0	0	0	0	2.79283e-05	0	0	0	0	0	1.76143e-05	0.000112524	6.2905e-05	0	0	0	8.40795e-05	0	0	3.80648e-05	0	0	0	0	6.20867e-05	0	0	8.58885e-05	0	0.000158529	0
OTU_2019	0	0	0	0	0	7.4195e-05	0	0	0	0	0	0	0	0	0	0	1.96522e-05	0	0	0	0	0	0	0	0	0	0	0	0	0	0	0	0	0	4.20398e-05	1.76361e-05	0	0.000342583	0.000320513	3.40483e-05	0	0	0	0	3.44828e-05	0	0	0.000158529	0
OTU_4254	0	1.6314e-05	2.58298e-05	0.00011419	3.50054e-05	7.4195e-05	5.88651e-05	0	5.34474e-05	7.29838e-05	2.6748e-05	3.16096e-05	0	0	0	0	0	0	0	0	0	0.00010269	8.37848e-05	0	3.43572e-05	0	0	4.81672e-05	1.76143e-05	0	0	8.38504e-05	0	2.67023e-05	0	5.29082e-05	0	0	0	0	0.000113695	0	0	7.49064e-05	0.000137931	0	6.92281e-05	0	0
OTU_1213	0	3.2628e-05	0	3.80633e-05	0	0	0	0	0	2.43279e-05	0	3.16096e-05	0	0	0	0	3.93043e-05	0	0	4.56558e-05	0	0	0	3.66878e-05	3.43572e-05	0	5.12243e-05	0	3.52286e-05	0	0.00106938	0.000586953	0.00075188	0	0	0	0	7.61296e-05	3.56125e-05	0	0	0	0	0	0	2.86295e-05	0	0	7.02445e-05
OTU_1043	6.88895e-05	1.6314e-05	2.58298e-05	3.80633e-05	0	0	0	2.59599e-05	5.34474e-05	2.43279e-05	2.6748e-05	3.16096e-05	2.41016e-05	0.000136864	0	0	5.89565e-05	0	0.000121743	0	0	0.00010269	8.37848e-05	3.66878e-05	0	0	5.12243e-05	4.81672e-05	3.52286e-05	0	0	8.38504e-05	0.00056391	0	4.20398e-05	1.76361e-05	0.00100258	0.00118001	0.000676638	6.80967e-05	0	0	3.10434e-05	0	6.89655e-05	0	4.61521e-05	0	0
OTU_380	0	0	2.58298e-05	3.80633e-05	7.00109e-05	7.4195e-05	0	2.59599e-05	0	4.86559e-05	2.6748e-05	3.16096e-05	0.00014461	0.000171081	0.000295921	0	1.96522e-05	4.0334e-05	0	0	0	0.00010269	0.000111713	7.33756e-05	3.43572e-05	0	0.000102449	4.81672e-05	0	0	0.000691954	0.000419252	9.3985e-05	0.00149533	0.000630597	0.00128743	0.000143225	0.000114194	0	3.40483e-05	0	0	0	0	6.89655e-05	2.86295e-05	4.61521e-05	0	0
OTU_1740	6.88895e-05	1.6314e-05	2.58298e-05	7.61267e-05	0	0	0	0	0	0	0	0	0	0	0	0	0	0	0	0	0	0	5.58566e-05	0	0	0	5.12243e-05	0	0	0	0.00106938	0.000335402	0.000845865	2.67023e-05	0	1.76361e-05	0.000143225	0	7.12251e-05	0	0	0	0	0	0	0	2.3076e-05	0	0
OTU_4247	0	0	0	3.80633e-05	0	0	5.88651e-05	5.19197e-05	0	0	0	3.16096e-05	0	3.42161e-05	0	0.000129232	3.93043e-05	0	0	0	0	0	0	3.66878e-05	3.43572e-05	0	0.000204897	0	1.76143e-05	0	0	0	0	0	0	1.76361e-05	0	0	3.56125e-05	6.80967e-05	0	0	0	0	6.89655e-05	5.7259e-05	2.3076e-05	0	0.000491711
OTU_3334	0	0	0	0	3.50054e-05	0	5.88651e-05	0	0	0	0	0	2.41016e-05	3.42161e-05	0	0	0	0	0	0	0	0	0	0	0	0	0	9.63345e-05	0	0	0	0	0	0	0	0	0	0	0	3.40483e-05	5.68473e-05	0	3.10434e-05	2.49688e-05	0	0	0	0	0
OTU_1835	6.88895e-05	4.8942e-05	2.58298e-05	0	0	0	0	0	0	2.43279e-05	2.6748e-05	0	2.41016e-05	0	0	0	3.93043e-05	0	0	4.56558e-05	0	0.00010269	0	3.66878e-05	0	0	0	0	0	0	0.000817764	0.000503102	0.00169173	0	0	1.76361e-05	0	0	3.56125e-05	0	0	0	0	0	0	0	0	0	0
OTU_3656	0	0	0	0	3.50054e-05	0	0	0	0	0	0	0	0	0	0	0	0	0	0	0	0	0	5.58566e-05	3.66878e-05	0	0	0	0	0	0	0	0	0	0.00024032	0.000126119	1.76361e-05	0	0	0	0	0	0.000677048	3.10434e-05	0	0	0	0	0	0
OTU_508	6.88895e-05	4.8942e-05	7.74893e-05	3.80633e-05	0	7.4195e-05	5.88651e-05	7.78796e-05	0.000106895	4.86559e-05	2.6748e-05	0.000189657	2.41016e-05	6.84322e-05	8.45487e-05	0	5.89565e-05	0.000121002	0	4.56558e-05	0	0	8.37848e-05	0	3.43572e-05	0	5.12243e-05	4.81672e-05	0.0001233	0.000225048	0.00320815	0.00259936	0.00328947	2.67023e-05	0.000126119	0.000105816	0.000143225	0.000152259	0.000249288	3.40483e-05	0.000113695	0	0	4.99376e-05	6.89655e-05	0	9.23041e-05	0.000317058	0.000210733
OTU_1940	0	0	2.58298e-05	0	3.50054e-05	7.4195e-05	5.88651e-05	0	0	0	0	0	0	0	0	0	1.96522e-05	4.0334e-05	0	0	0.000128733	0	0	0	0	0	0	0	0	0	0.000566145	0.000335402	9.3985e-05	0	4.20398e-05	0	0	0	3.56125e-05	0	0	0	3.10434e-05	0	3.44828e-05	0	2.3076e-05	0	0
OTU_1720	0	1.6314e-05	2.58298e-05	3.80633e-05	3.50054e-05	0	0	7.78796e-05	0	4.86559e-05	0	0	4.82032e-05	0	8.45487e-05	0	0	4.0334e-05	0	0	0	0	0	0	3.43572e-05	0	5.12243e-05	4.81672e-05	5.2843e-05	0	0.0012581	0.00125776	0.00140977	0	4.20398e-05	0	0	0.000114194	7.12251e-05	3.40483e-05	0	0	9.31301e-05	2.49688e-05	0	2.86295e-05	2.3076e-05	0	0
OTU_2348	0	0	0	3.80633e-05	0	7.4195e-05	0	2.59599e-05	0	0	0	0	0	3.42161e-05	0	0	1.96522e-05	0	0.000121743	0	0	0.00010269	5.58566e-05	3.66878e-05	0	0	0.000153673	4.81672e-05	0	0	0.00025162	0.000335402	0.00018797	0	4.20398e-05	1.76361e-05	0.000572902	0.000266454	0.000356125	0	0	0	3.10434e-05	0	0.000103448	5.7259e-05	4.61521e-05	0	0
OTU_3711	0	9.78841e-05	0.000103319	0	0	0	0	0	0	0	0	0	0	0	0	0	0	0	0	0	0	0.00010269	0	0	0	0	0	0	1.76143e-05	0	0	0	0	2.67023e-05	0	0	0	0	0	0	0	0	0	0	0	0	0	0	0
OTU_3252	0	3.2628e-05	0	0	3.50054e-05	0	0	2.59599e-05	0	0	0	0	2.41016e-05	3.42161e-05	8.45487e-05	0	1.96522e-05	8.06679e-05	0	0	0	0	0	0	0	0.000129349	0	0	0	0	0.000188715	0.000503102	0	0	0	1.76361e-05	0.000143225	3.80648e-05	0.000106838	0	0	0.000677048	3.10434e-05	0	0	0	2.3076e-05	0	7.02445e-05
OTU_2292	6.88895e-05	0	2.58298e-05	0	0	0	0	0	0	0	0	0	0	0	0	0	0	0	0	0	0	0	0	0	0	0	0	0	0	0	0.000188715	0.000586953	0.000469925	2.67023e-05	0	3.52721e-05	0	0	0	3.40483e-05	0	0	0	0	0	0	2.3076e-05	0	0
OTU_2750	0	0	5.16596e-05	3.80633e-05	0	0	5.88651e-05	2.59599e-05	5.34474e-05	2.43279e-05	0	3.16096e-05	2.41016e-05	0	0	0.000258465	0.00027513	0.000121002	0	0	0	0	2.79283e-05	0	6.87144e-05	0.000129349	5.12243e-05	0	0	0	0	0	0	2.67023e-05	0	0	0	0	0	0	5.68473e-05	0	0.000124173	9.98752e-05	0.000103448	0	2.3076e-05	0	0.000140489
OTU_3493	0	0	0	0	0	0	0	5.19197e-05	0	0	0	0	0	0	0	0	0	0	0.00036523	0.000182623	0.000257467	0	0	0	0	0	0	4.81672e-05	0	0	0	0	0	0	0	0	0	0	0	0	0	0	3.10434e-05	0	0	0	2.3076e-05	0	0
OTU_2542	0	0	0	0	0	0	0	0	0	0	0	0	0	0	0	0	0	0	0	0	0	0	0	0	0	0	0	0	0	0	0	0	0	0	0	0	0	0	0	0	0	0	0	7.49064e-05	0.000310345	0	0	0	0
OTU_1569	0	3.2628e-05	5.16596e-05	3.80633e-05	0	0	0	0	5.34474e-05	2.43279e-05	2.6748e-05	0	2.41016e-05	0	4.22744e-05	0.000129232	5.89565e-05	4.0334e-05	0.000121743	4.56558e-05	0	0	5.58566e-05	3.66878e-05	6.87144e-05	0.000129349	0	0	1.76143e-05	0	0.00144681	0.00201241	0.00056391	0	0	0	0	0	3.56125e-05	3.40483e-05	0	0	6.20867e-05	2.49688e-05	0	0	2.3076e-05	0	0
OTU_2283	0	1.6314e-05	2.58298e-05	0	0	0	0	2.59599e-05	0	0	0	0	0	0	0	0.000129232	0	0	0	0	0	0	0	0	0	0.000129349	5.12243e-05	4.81672e-05	3.52286e-05	0	0	0	9.3985e-05	0	0	5.29082e-05	0.000286451	0.000342583	0.000391738	3.40483e-05	0	0	3.10434e-05	0	0	0	0	0	0
OTU_2030	0.000551116	0.00016314	0.000309957	0	0	0	0	0	0	0	0	0	0	3.42161e-05	4.22744e-05	0	0	0	0	0	0	0	2.79283e-05	0	3.43572e-05	0	0	0	0	0	0	0	0	0	4.20398e-05	0	0	0	0	0	0	0	3.10434e-05	0	0	2.86295e-05	0	0	0
OTU_1237	0.000482227	0.00032628	0.000490766	0	0	0	0	0	0	0	0	0	2.41016e-05	0	0	0	0	0	0	0	0	0.000308071	0.00016757	0.000146751	0	0	5.12243e-05	0	1.76143e-05	0	0	0	0	2.67023e-05	0	5.29082e-05	0	0	0	0	0	0	3.10434e-05	0	3.44828e-05	0	2.3076e-05	0	0
OTU_594	6.88895e-05	3.2628e-05	2.58298e-05	0	3.50054e-05	0	5.88651e-05	0	5.34474e-05	7.29838e-05	0	6.32191e-05	7.23048e-05	3.42161e-05	0	0.000258465	0.000196522	0.000161336	0	0	0.000128733	0.000616143	0.000279283	0.000183439	0	0	5.12243e-05	0	3.52286e-05	0	0	0	0	0.00082777	0.000882835	0.000934711	0.000143225	0	7.12251e-05	3.40483e-05	0	0	0	2.49688e-05	3.44828e-05	0	2.3076e-05	0	0.000140489
OTU_805	0	4.8942e-05	7.74893e-05	0	3.50054e-05	0.00014839	0	0	0	0	0	0	2.41016e-05	3.42161e-05	8.45487e-05	0.000258465	1.96522e-05	4.0334e-05	0	0	0	0.00010269	0.000307211	0.000220127	3.43572e-05	0	0.000102449	0	8.80716e-05	0	0.00195005	0.00226396	0.00178571	2.67023e-05	0.000420398	0.000176361	0	0	3.56125e-05	6.80967e-05	0	0	6.20867e-05	2.49688e-05	6.89655e-05	0	0	0	7.02445e-05
OTU_1649	0	1.6314e-05	0	3.80633e-05	0	0	0	0	0	0	0	0	0	3.42161e-05	0	0	0	0	0	0	0	0.00010269	0.000111713	7.33756e-05	0	0	0	0	0	0	0	0	0	0.000160214	0.000420398	8.81803e-05	0	0	0	0	0	0	0	0	0	2.86295e-05	0	0	0
OTU_1976	0.000137779	0.000277338	0.000258298	0	3.50054e-05	0	0	0	0	0	0	0	2.41016e-05	6.84322e-05	0	0	1.96522e-05	0	0	0	0	0.00010269	0	0	3.43572e-05	0	0	0	1.76143e-05	0	0	0	9.3985e-05	0	4.20398e-05	1.76361e-05	0	0	3.56125e-05	0	0	0	0	0	3.44828e-05	2.86295e-05	0	0	0
OTU_1070	0	1.6314e-05	0	3.80633e-05	0	0	0	2.59599e-05	0.000160342	2.43279e-05	0	0	0.000120508	0.000171081	4.22744e-05	0	3.93043e-05	0	0	0	0.000128733	0	0	0	6.87144e-05	0	0	0	1.76143e-05	0.000112524	0	0	0	0	4.20398e-05	0	0	7.61296e-05	0	0	0	0	0	0	6.89655e-05	5.7259e-05	4.61521e-05	0	0
OTU_1459	0	0	0	0	0	0	0	2.59599e-05	0	0	2.6748e-05	0	0	3.42161e-05	0	0	0	0	0	0	0	0	0	3.66878e-05	0	0	0	0	0	0	0	0	0	0.000453939	0.000210199	0.000123452	0.000143225	3.80648e-05	0	0	0	0	3.10434e-05	0	0	0	2.3076e-05	0	0
OTU_1461	0	6.5256e-05	0.000103319	0.000152253	0	0	0	2.59599e-05	0	0	0	0	0	3.42161e-05	4.22744e-05	0.000258465	0.000373391	0.00020167	0	0	0	0.00010269	2.79283e-05	0.000110063	6.87144e-05	0.000129349	0.000102449	0	5.2843e-05	0.000112524	0	8.38504e-05	9.3985e-05	5.34045e-05	0	1.76361e-05	0	0	7.12251e-05	0.000136193	0.000113695	0	6.20867e-05	0	0	2.86295e-05	2.3076e-05	0	0
OTU_2577	0.000206669	0.000358908	0.000129149	0	0	0	0	0	0	0	0	0	4.82032e-05	0	0	0	0	0	0	0	0	0	2.79283e-05	3.66878e-05	0	0	5.12243e-05	0	0	0	0	0	0	0	0	0	0.000143225	3.80648e-05	0	0	0	0	3.10434e-05	0	0	2.86295e-05	0	0	0
OTU_1265	6.88895e-05	0	2.58298e-05	0	3.50054e-05	0	0	0	0	2.43279e-05	0	6.32191e-05	0	0	0	0.000387697	0.000452	0.00020167	0	4.56558e-05	0	0	2.79283e-05	0	0	0	0	0	0	0	0	0	0	0	4.20398e-05	0	0	0	0	0	0	0	0	0	0	0	0	0.000158529	0
OTU_971	0	1.6314e-05	2.58298e-05	7.61267e-05	0	0	5.88651e-05	0	0	4.86559e-05	0	3.16096e-05	0	3.42161e-05	0	0.000775394	0.00108087	0.000484008	0	0.000136968	0	0	2.79283e-05	0	0	0	5.12243e-05	0	8.80716e-05	0	6.2905e-05	8.38504e-05	0	0	0	1.76361e-05	0.000143225	3.80648e-05	3.56125e-05	0	0.000170542	0	0	7.49064e-05	0	0	2.3076e-05	0	7.02445e-05
OTU_2072	6.88895e-05	0.000424164	0.000490766	3.80633e-05	0	0	5.88651e-05	0	0	0	0	0	0	0	0	0	0	0	0	0	0	0	0	0	0	0	0	0	0	0	0	0	0	0	0	1.76361e-05	0	0	0	0	0	0	6.20867e-05	0	0	0	0	0	7.02445e-05
OTU_4463	0	0	2.58298e-05	0	0	0	5.88651e-05	2.59599e-05	0	0	2.6748e-05	0	0	0	0	0	0	0	0	0	0	0	0	0	0	0	0	0	0	0	0	0	9.3985e-05	2.67023e-05	0	1.76361e-05	0.000143225	0	0	0	0	0	0	2.49688e-05	0	5.7259e-05	2.3076e-05	0	7.02445e-05
OTU_4194	6.88895e-05	9.78841e-05	0.000129149	0	0	0	0	0	0	0	2.6748e-05	0	2.41016e-05	0	0	0	1.96522e-05	0	0	4.56558e-05	0	0	0	0	0	0	0	0	0	0	0	0	0	0	4.20398e-05	1.76361e-05	0.000143225	0	0	0	0	0	0	0	3.44828e-05	0	0	0	0
OTU_2085	6.88895e-05	1.6314e-05	2.58298e-05	0	3.50054e-05	0	0	0	0	2.43279e-05	2.6748e-05	0	0	0	0	0	0	8.06679e-05	0	4.56558e-05	0	0	8.37848e-05	3.66878e-05	0	0.000129349	0	4.81672e-05	0	0.000112524	0.000754859	0.000670803	0.00056391	2.67023e-05	0	1.76361e-05	0	3.80648e-05	0	0	0	0	3.10434e-05	0	0	0	2.3076e-05	0	0
OTU_1719	0	0	0	0	0	0	0	0	0	0	0	0	0	0	0	0	0	0	0	0	0	0	0	0	3.43572e-05	0	0	0	1.76143e-05	0	0.00025162	0.000670803	0.000281955	0	0	0	0	0	0	0	0	0	0	2.49688e-05	0	0	2.3076e-05	0	0
OTU_4385	0	9.78841e-05	5.16596e-05	7.61267e-05	3.50054e-05	7.4195e-05	5.88651e-05	0	0.000106895	7.29838e-05	5.3496e-05	0	0	6.84322e-05	0	0	5.89565e-05	0.000121002	0	4.56558e-05	0.000257467	0	0.000139641	0.000110063	3.43572e-05	0.000129349	0.000153673	4.81672e-05	0	0.000112524	6.2905e-05	8.38504e-05	0.000281955	2.67023e-05	0	3.52721e-05	0	3.80648e-05	0	0	0.000113695	0	0.000124173	4.99376e-05	0	5.7259e-05	0	0	0
OTU_1249	0	4.8942e-05	2.58298e-05	0	0	0	0	2.59599e-05	0	0	0	0	0.000120508	3.42161e-05	0	0.000258465	0.000864695	0.000363006	0	4.56558e-05	0.000128733	0.000410762	0.00016757	0.000440254	6.87144e-05	0	0.000102449	0	0	0.000112524	0.00012581	8.38504e-05	9.3985e-05	0	0.000168159	0.000176361	0	7.61296e-05	0	6.80967e-05	5.68473e-05	0	6.20867e-05	9.98752e-05	0.000103448	5.7259e-05	0.00011538	0	0
OTU_1942	0	3.2628e-05	2.58298e-05	0.000266443	0.000105016	0.00014839	0	0.000181719	0.000106895	0	2.6748e-05	3.16096e-05	0.000120508	0	4.22744e-05	0.000129232	5.89565e-05	4.0334e-05	0	0	0	0.00010269	2.79283e-05	0	3.43572e-05	0	0	4.81672e-05	7.04573e-05	0	0	0	0	0	0	5.29082e-05	0	0	0	0	0	0	3.10434e-05	2.49688e-05	0	8.58885e-05	0.00011538	0	0.000140489
OTU_569	0.0013089	0.00148458	0.00165311	0	0	0	0	0	5.34474e-05	2.43279e-05	5.3496e-05	0	2.41016e-05	0	4.22744e-05	0	7.86086e-05	0.000121002	0.000121743	4.56558e-05	0	0	5.58566e-05	3.66878e-05	3.43572e-05	0	5.12243e-05	0	1.76143e-05	0	0.00012581	8.38504e-05	0	0.000106809	4.20398e-05	3.52721e-05	0	0	0	0.000102145	0	0.000677048	9.31301e-05	0	0	0	0	0	7.02445e-05
OTU_582	0	8.15701e-05	7.74893e-05	0.00011419	7.00109e-05	0	5.88651e-05	2.59599e-05	5.34474e-05	0.000170296	5.3496e-05	0	7.23048e-05	3.42161e-05	4.22744e-05	0	3.93043e-05	0.000121002	0	4.56558e-05	0	0.00010269	5.58566e-05	3.66878e-05	3.43572e-05	0	0	0	8.80716e-05	0	0.0037743	0.00377327	0.00253759	5.34045e-05	0	3.52721e-05	0	0	0	0	5.68473e-05	0	0	4.99376e-05	0.000172414	8.58885e-05	6.92281e-05	0	0.000210733
OTU_1020	0	1.6314e-05	5.16596e-05	0.000190317	0	0	5.88651e-05	0.000103839	0.000106895	7.29838e-05	2.6748e-05	0	4.82032e-05	0	0	0.000129232	5.89565e-05	0	0.000121743	4.56558e-05	0	0	0.000111713	0	6.87144e-05	0.000129349	0	4.81672e-05	8.80716e-05	0	0	8.38504e-05	0	2.67023e-05	8.40795e-05	1.76361e-05	0	3.80648e-05	0	0	5.68473e-05	0.000677048	0.000124173	0.000124844	0.000103448	8.58885e-05	6.92281e-05	0	0.0006322
OTU_2224	0	1.6314e-05	2.58298e-05	0.00011419	0.000280043	7.4195e-05	0	2.59599e-05	0	2.43279e-05	0	6.32191e-05	2.41016e-05	0	0	0	1.96522e-05	4.0334e-05	0	0	0	0	0	0	0	0	0	0	3.52286e-05	0.000112524	0	0	9.3985e-05	0	0	1.76361e-05	0	0	0	3.40483e-05	0	0	3.10434e-05	0	0	8.58885e-05	6.92281e-05	0	7.02445e-05
OTU_1151	0	0.000130512	0.000154979	0.00011419	7.00109e-05	0	0	5.19197e-05	5.34474e-05	0	2.6748e-05	0	4.82032e-05	0.000102648	4.22744e-05	0	1.96522e-05	0	0.000121743	0	0	0	0.00016757	0.000146751	0	0	0	4.81672e-05	1.76143e-05	0.000112524	0.00239039	0.00218011	0.00216165	0.000320427	0.000252239	0.000335085	0.000143225	3.80648e-05	0.000106838	0	5.68473e-05	0	0.000124173	2.49688e-05	6.89655e-05	2.86295e-05	0	0	0
OTU_995	0.000206669	0	5.16596e-05	0.00011419	0	0	0	0	0	0	5.3496e-05	0	2.41016e-05	0	0	0.000258465	0.00110052	0.000564676	0	0.000136968	0	0.00010269	5.58566e-05	0	3.43572e-05	0	0.000102449	9.63345e-05	0.0001233	0.000337572	6.2905e-05	0	0.00018797	0.000106809	0.000126119	3.52721e-05	0	3.80648e-05	0	0.000238338	0.000227389	0	6.20867e-05	0	3.44828e-05	5.7259e-05	9.23041e-05	0.000158529	7.02445e-05
OTU_2082	0	0	0	0	0	0	0	0	0	0	2.6748e-05	0	0	0	0	0	3.93043e-05	0	0	0	0	0	0	3.66878e-05	0	0	0	4.81672e-05	3.52286e-05	0	0	0	0	0	4.20398e-05	0	0.000286451	0.000266454	0.000320513	0	0	0	0	4.99376e-05	0	2.86295e-05	4.61521e-05	0.000317058	0
OTU_1982	0	0	0	0	0	0	5.88651e-05	0	0	0	8.02439e-05	0	0	3.42161e-05	0	0.000516929	0.000294782	0.000524342	0	0	0	0	2.79283e-05	0	6.87144e-05	0	0	0	1.76143e-05	0	0	0	0	2.67023e-05	0	0	0	3.80648e-05	7.12251e-05	3.40483e-05	0	0	0	0	0	2.86295e-05	4.61521e-05	0	0
OTU_2423	0	0	2.58298e-05	0	0	0	0	0	0	0	0	3.16096e-05	0	0	0	0	0	0	0	4.56558e-05	0	0	0	0	0	0	0	0	0	0	0	0	0	0	0	0	0	3.80648e-05	0	0	0	0	0.000155217	0	0.000310345	0	2.3076e-05	0	0
OTU_3525	0	1.6314e-05	0	0	0	0	0	0	0	0	0	0	0	0	0	0	5.89565e-05	0	0	0	0	0	0	0	3.43572e-05	0	0.000153673	0	0	0	0	0	0	2.67023e-05	8.40795e-05	1.76361e-05	0	7.61296e-05	3.56125e-05	3.40483e-05	0	0	0	0	3.44828e-05	0	0	0	7.02445e-05
OTU_1570	0	4.8942e-05	5.16596e-05	7.61267e-05	3.50054e-05	0	0	2.59599e-05	5.34474e-05	2.43279e-05	5.3496e-05	3.16096e-05	0	0	0	0	0	8.06679e-05	0	0	0	0.00010269	0	0.000110063	3.43572e-05	0	5.12243e-05	0	0	0	0.000880669	0.000754654	0.0012218	2.67023e-05	8.40795e-05	0	0	0	0	0	0	0	3.10434e-05	0	0	0	0	0	0
OTU_3304	0	1.6314e-05	0	0	0	0	0	0	0	0	0	0	0	0	0	0	0	0	0	0	0	0	0	0	0	0	0	0	0	0	0	8.38504e-05	0	0.000133511	0	5.29082e-05	0	0	0	0	0	0	0	0	0	0	0	0	0
OTU_4152	6.88895e-05	0	0	0	0	0	0	0	0.000106895	0	2.6748e-05	0	2.41016e-05	0	0	0	1.96522e-05	0	0	4.56558e-05	0	0.000205381	0	3.66878e-05	0	0	0	4.81672e-05	1.76143e-05	0	0	0	0	0	0	0	0	0	0	0.000136193	5.68473e-05	0.000677048	3.10434e-05	2.49688e-05	3.44828e-05	0	0	0	0
OTU_609	0.000275558	0.000962527	0.00131732	3.80633e-05	0	0	5.88651e-05	0	0	2.43279e-05	5.3496e-05	0	0	0	0	0	5.89565e-05	0	0	4.56558e-05	0	0.00010269	0	0	3.43572e-05	0	0	0	0	0	0	8.38504e-05	0	0	0	1.76361e-05	0	0	0	3.40483e-05	0	0	6.20867e-05	2.49688e-05	6.89655e-05	2.86295e-05	4.61521e-05	0	0
OTU_2486	0	0	0	3.80633e-05	3.50054e-05	7.4195e-05	0	0	0	0	0	0	0	0	8.45487e-05	0	1.96522e-05	0	0	0	0	0	5.58566e-05	0	3.43572e-05	0	0.000102449	9.63345e-05	3.52286e-05	0.000112524	0	0	0	0	0	0	0	0	0	6.80967e-05	5.68473e-05	0	0	0	0	0	0	0	0
OTU_3826	0	0	2.58298e-05	0	0	0	0	0	0	0	0	3.16096e-05	0	0	0	0	0	0	0	0	0	0	0	0	0	0	0	0	1.76143e-05	0	0.000691954	0.000251551	0.00056391	2.67023e-05	4.20398e-05	1.76361e-05	0	0	0	0	0	0	0	0	0	2.86295e-05	0	0	0
OTU_2381	0.000206669	0.000146826	0.000129149	0	0	0	0	2.59599e-05	0	0	0	0	0	0	0	0	0	0	0	0	0	0	0	0	0	0	0	0	0	0	0	0	0	0	0	1.76361e-05	0	0	0	0	0	0	0	0	0	0	0	0	0
OTU_4848	0	0	0	0	0	0	0	0	0	2.43279e-05	0	3.16096e-05	0	0	0	0	0	0	0	0	0	0	0	0	3.43572e-05	0	0	0	0	0.000112524	6.2905e-05	0	0.000469925	0	0	0	0	0	0	0	0	0	0	0	0	0	0	0	0
OTU_447	0	4.8942e-05	5.16596e-05	0	0	0	0	7.78796e-05	0	2.43279e-05	5.3496e-05	3.16096e-05	0	0	0	0	3.93043e-05	0	0	0	0	0.000205381	5.58566e-05	3.66878e-05	3.43572e-05	0.000129349	0	0	3.52286e-05	0	0	0	9.3985e-05	0.00160214	0.00210199	0.00111107	0	0.000190324	0	6.80967e-05	0	0	0	0	3.44828e-05	2.86295e-05	0	0	0
OTU_2685	0	1.6314e-05	0	0	0	7.4195e-05	0	0	0	2.43279e-05	2.6748e-05	0	0	3.42161e-05	0	0	0	0	0	0	0	0	0	0	0	0	0	0	0	0	0	0	0	5.34045e-05	0	0	0.000143225	0.000609037	0.000320513	0	0	0	0	0	3.44828e-05	0	2.3076e-05	0	0
OTU_1804	0	3.2628e-05	0	3.80633e-05	0.000105016	0	0	0	0	0	0.00013374	3.16096e-05	9.64064e-05	3.42161e-05	0.000126823	0	0	0	0	0	0	0	2.79283e-05	0	3.43572e-05	0	5.12243e-05	4.81672e-05	0	0	0	0	0	0	0	1.76361e-05	0	0	0	0	5.68473e-05	0	6.20867e-05	0	0	0.000171777	0.000623053	0.000792644	7.02445e-05
OTU_3099	0	0	0	3.80633e-05	0	0	0	0	0	0	0	0	0	0	0	0	1.96522e-05	0	0	0	0	0	2.79283e-05	0	0	0	0	0	0	0	0.000314525	0.000419252	0.00037594	0	0	0	0	0	0	3.40483e-05	0	0	3.10434e-05	0	0	0	0	0	0
OTU_1559	0	0	0	0	0	0	0	0	0	0	0	0	0	0	0	0	0	0	0	0	0	0	8.37848e-05	0	0	0	0	0	0	0	0	0	0	0.000106809	0	0.000141088	0	0	0	0	0	0	0	0	0	0	0	0	0
OTU_4064	0	0	0	0	0	0	0	0	0	0	0	0	0	0	0	0.000387697	0.000196522	8.06679e-05	0	0	0	0	0	0	0	0	0	0	0	0	6.2905e-05	0	0	0	0	0	0	0	0	0	0	0	0	0	0	0	0	0	0
OTU_2391	0	1.6314e-05	0	0	0	0	0	7.78796e-05	0	2.43279e-05	2.6748e-05	0	2.41016e-05	0	4.22744e-05	0	1.96522e-05	0	0	0	0	0	2.79283e-05	0	0.000584072	0.000129349	0.000409794	0	8.80716e-05	0	0	8.38504e-05	9.3985e-05	2.67023e-05	0	0	0	0	0	3.40483e-05	0	0	0	0	3.44828e-05	0	2.3076e-05	0.000158529	0
OTU_2037	0	0	0	0	3.50054e-05	0	0	0	0	0	0	0	0	0	0	0	0	4.0334e-05	0	0	0	0	0	0	0	0	0	0	0	0	0.00012581	0.000251551	0.00018797	0.000160214	0.000252239	0.000105816	0	0	0	0	0	0	0	0	0	0	2.3076e-05	0	0
OTU_3322	0.000137779	0.000228396	7.74893e-05	0	0	0	0	0	0	2.43279e-05	0	0	0	3.42161e-05	0	0	0	0	0	0	0	0	0	0	0	0	0	0	0	0	6.2905e-05	0	0	0	0.000126119	1.76361e-05	0	0	0	0	0	0	0	0	0	0	0	0	0
OTU_1836	0	0	0	7.61267e-05	0.000140022	7.4195e-05	5.88651e-05	0	0	0	0	3.16096e-05	0	0	4.22744e-05	0.000129232	9.82608e-05	4.0334e-05	0	4.56558e-05	0	0.00010269	0	0	0.000103072	0.000129349	0.000256121	4.81672e-05	5.2843e-05	0	6.2905e-05	0	0	8.01068e-05	0	3.52721e-05	0	0	3.56125e-05	0	0	0	0	4.99376e-05	0	0	2.3076e-05	0	7.02445e-05
OTU_1225	6.88895e-05	1.6314e-05	2.58298e-05	0.000190317	7.00109e-05	0	0	2.59599e-05	0	0	0	9.48287e-05	0	0	0	0.000129232	0	0	0	0	0	0	0	0	0.0002405	0.000388048	0.000307346	4.81672e-05	1.76143e-05	0.000112524	0	0	0	2.67023e-05	4.20398e-05	1.76361e-05	0	0	0	3.40483e-05	0	0	0	0	0	0	2.3076e-05	0	0
OTU_2699	0	1.6314e-05	0	0	0	0	0	0	0	2.43279e-05	0.000187236	0.000158048	2.41016e-05	3.42161e-05	4.22744e-05	0	0	0	0	0	0	0	0	0	0	0	0	0	0	0	0	0	0	0	0	0	0	0	0	0	0	0	0	0	0	0	0	0	7.02445e-05
OTU_3279	0	1.6314e-05	2.58298e-05	0	7.00109e-05	0	0	2.59599e-05	0	0	0	0	2.41016e-05	0	0	0	3.93043e-05	0	0	0	0	0	2.79283e-05	0	0	0	0	0	0	0	0.000754859	0.000503102	0.00075188	0	0	0	0	3.80648e-05	0	0	0	0	0	0	0	0	2.3076e-05	0	0
OTU_1900	0	1.6314e-05	0	0	0	0	0	0	0	0	2.6748e-05	0	0	0	4.22744e-05	0	5.89565e-05	0	0	0	0	0	2.79283e-05	0	0	0	0	0	0	0	0	0	0	0	4.20398e-05	0	0.000143225	0.000609037	0.000569801	0	5.68473e-05	0.000677048	0	4.99376e-05	0	2.86295e-05	0	0	0
OTU_3881	0	0	0	0	0	0	0	0	0	0	0	0	0	0	0	0	0	0	0	0	0	0	0	0	0	0	0	0	0	0	0	0	0	8.01068e-05	0	1.76361e-05	0	0	0	0	0	0	0	0	0	0	0	0	0
OTU_4939	0	1.6314e-05	0	0	0	0	0	0	0	4.86559e-05	0.000187236	0.000221267	0	0	4.22744e-05	0	0	0	0	0	0	0	0	0	3.43572e-05	0	5.12243e-05	0	0	0	0	0	0	0	0	1.76361e-05	0	0	0	0	0	0	0	0	3.44828e-05	0	0	0	0
OTU_3836	0	0	0	3.80633e-05	3.50054e-05	0	0	2.59599e-05	5.34474e-05	0	0	0	0	0	0	0	0	0	0	0	0	0	0	0	3.43572e-05	0	0	0	0	0	0	0	0	8.01068e-05	0.000126119	0.000193997	0	0	0	0	0	0	6.20867e-05	2.49688e-05	0	0	0	0	7.02445e-05
OTU_3632	0	0	0	0	0	0	0	2.59599e-05	0	0	2.6748e-05	0	0	0	8.45487e-05	0.000129232	0	4.0334e-05	0	0	0	0	5.58566e-05	0	0	0	5.12243e-05	0	5.2843e-05	0	0	8.38504e-05	0	0	0	3.52721e-05	0	3.80648e-05	3.56125e-05	0	0	0	6.20867e-05	4.99376e-05	0	0.000200407	0.000207684	0	0.000280978
OTU_3928	0.000206669	0.000114198	7.74893e-05	0	3.50054e-05	0	0	0	0	0	0	3.16096e-05	2.41016e-05	0	0	0	0	0	0	0	0	0.00010269	0	0	0	0	0	0	1.76143e-05	0	0	0	0	0	0	0	0	0	3.56125e-05	0	0	0	0	2.49688e-05	0	0	4.61521e-05	0	0
OTU_3212	0	0	2.58298e-05	3.80633e-05	7.00109e-05	0	5.88651e-05	2.59599e-05	0	0	2.6748e-05	3.16096e-05	2.41016e-05	0	0	0	7.86086e-05	8.06679e-05	0	0	0	0.00010269	5.58566e-05	7.33756e-05	3.43572e-05	0.000129349	0.000153673	4.81672e-05	0.000158529	0.000112524	6.2905e-05	0	0	8.01068e-05	4.20398e-05	3.52721e-05	0	3.80648e-05	0	3.40483e-05	0	0	0	0	0	0	2.3076e-05	0	0
OTU_668	0	1.6314e-05	2.58298e-05	3.80633e-05	0	0	0	7.78796e-05	0	0	0	0	0	3.42161e-05	0	0.000129232	0	4.0334e-05	0	0	0	0	0	7.33756e-05	0	0.000258699	0.000102449	0	0	0	0	0	0	0.00058745	0.000546517	0.000917075	0	0	0	3.40483e-05	0	0	3.10434e-05	4.99376e-05	3.44828e-05	2.86295e-05	2.3076e-05	0	7.02445e-05
OTU_3363	0	0	0	0	0	0	0	2.59599e-05	0	0	0	0	0	0	4.22744e-05	0	0	0	0	0	0	0	0	7.33756e-05	0	0	0	0	0	0	0	0	0.000469925	0.000133511	8.40795e-05	5.29082e-05	0	0	0	0	0	0	3.10434e-05	0	0	2.86295e-05	0	0	0
OTU_4266	0	1.6314e-05	2.58298e-05	0	0	0	0	0	0	2.43279e-05	0	0	0	0	0	0	0	0	0	0	0	0	0	0	0	0	0	0	0	0	0.00012581	0.000251551	0.00018797	5.34045e-05	8.40795e-05	0.000105816	0	0	0	0	0	0	3.10434e-05	0	0	0	0	0	0
OTU_1903	6.88895e-05	4.8942e-05	2.58298e-05	0	7.00109e-05	0	0	2.59599e-05	0	2.43279e-05	2.6748e-05	0	0	0	4.22744e-05	0.00142156	0.00108087	0.000524342	0	0	0	0	0	0	0	0	0	0	1.76143e-05	0	0	0	0	2.67023e-05	0	1.76361e-05	0	7.61296e-05	7.12251e-05	3.40483e-05	0	0	3.10434e-05	4.99376e-05	6.89655e-05	0	4.61521e-05	0.000158529	0
OTU_2170	0	0	0	3.80633e-05	3.50054e-05	7.4195e-05	0	0	0	2.43279e-05	2.6748e-05	0.000126438	7.23048e-05	6.84322e-05	0.000211372	0	0	0	0	0	0	0	2.79283e-05	0	0	0	5.12243e-05	0	1.76143e-05	0	0	0	0	0	0	1.76361e-05	0	0	0	0	0	0	3.10434e-05	2.49688e-05	3.44828e-05	2.86295e-05	0.000207684	0	7.02445e-05
OTU_2384	6.88895e-05	0	0	7.61267e-05	0	0	0	0	5.34474e-05	0	0	0	0	3.42161e-05	0	0	3.93043e-05	0	0	0	0	0	0	0	3.43572e-05	0	5.12243e-05	4.81672e-05	3.52286e-05	0	0	0	0	0	0	3.52721e-05	0.000143225	0	0	3.40483e-05	0	0	6.20867e-05	2.49688e-05	3.44828e-05	0	4.61521e-05	0	0.000210733
OTU_1813	0	0	0	0	0	0	0	0	0	0	0.000615204	0	2.41016e-05	0	0	0	1.96522e-05	0	0	0	0	0	2.79283e-05	0	0	0	0	0	0	0	0	0	0	2.67023e-05	0	0	0	0	0	0	0	0	0	0	6.89655e-05	0	0	0	0
OTU_2080	6.88895e-05	3.2628e-05	0	0.000190317	7.00109e-05	0	0	2.59599e-05	0	0	0	3.16096e-05	0.000216915	0.000171081	0.000253646	0	1.96522e-05	0	0	0	0	0	0.000111713	7.33756e-05	3.43572e-05	0.000129349	5.12243e-05	4.81672e-05	1.76143e-05	0	6.2905e-05	8.38504e-05	0	0.000480641	0.000252239	0.000423265	0	3.80648e-05	7.12251e-05	3.40483e-05	0	0	6.20867e-05	9.98752e-05	3.44828e-05	0.000114518	2.3076e-05	0.000158529	7.02445e-05
OTU_2047	0	1.6314e-05	5.16596e-05	7.61267e-05	7.00109e-05	0	0	2.59599e-05	5.34474e-05	2.43279e-05	0	0	4.82032e-05	3.42161e-05	0	0	1.96522e-05	0	0	4.56558e-05	0	0	0	0	3.43572e-05	0	0	0	1.76143e-05	0	6.2905e-05	0	0	0	0	1.76361e-05	0	0	0	3.40483e-05	0	0	3.10434e-05	0	0	0.000257666	0.000415369	0.000475587	0.000491711
OTU_4962	0	1.6314e-05	0	7.61267e-05	0.000105016	0	0	5.19197e-05	0	0	0	3.16096e-05	0	0	0	0	0	0	0	4.56558e-05	0	0	2.79283e-05	0	0	0	0	0	0	0	0	0	0	0	0	0	0.000143225	0	3.56125e-05	0	0	0	0	0	3.44828e-05	0	0	0	0
OTU_2893	0	0	0	0	0	0	0	0	0	0	0	0	0	0	0	0	3.93043e-05	8.06679e-05	0	0	0	0	0	7.33756e-05	0	0	0	0	0	0	0	8.38504e-05	0	0	0	0	0	0.000418713	0.0002849	0	0	0	0	0	0	0	0	0	0
OTU_3805	0	1.6314e-05	2.58298e-05	7.61267e-05	3.50054e-05	7.4195e-05	5.88651e-05	0	0	0	8.02439e-05	0	2.41016e-05	0	0	0	0	0	0	0	0	0	2.79283e-05	0	0	0	0	0	0	0	0.000188715	8.38504e-05	9.3985e-05	0	0	0	0	0	0	0	0	0	0	0	0	2.86295e-05	0.00011538	0	0
OTU_3935	0	0	0	0	0	0	0	0	0	0	0	0	0	0	0	0	0	0	0	0	0	0	0	0	0	0	0	0	1.76143e-05	0	0	0	0	0	0	0	0	0	0	3.40483e-05	0	0	0	0	0	2.86295e-05	2.3076e-05	0	0.000210733
OTU_2254	6.88895e-05	1.6314e-05	0	0	0	0	0	0	0	0	0	0	0	0	4.22744e-05	0	0.000157217	0.000161336	0	0	0	0.00010269	0.00016757	0.000146751	6.87144e-05	0.000129349	0.000102449	0	3.52286e-05	0	0	0	0	8.01068e-05	0.000210199	5.29082e-05	0	0	0	3.40483e-05	0	0	0	0	0	0	0	0	7.02445e-05
OTU_3918	0	8.15701e-05	0.000129149	0	3.50054e-05	0	0	0	0	0	0	0	2.41016e-05	0	0	0	0	0	0	0	0	0	0	0	0	0	0	0	0	0	0	0	0	0	0	0	0	0	0	0	0	0	0	2.49688e-05	0	0	0	0	0
OTU_1938	0.000137779	0	2.58298e-05	3.80633e-05	0	0.000222585	0	0	5.34474e-05	0	0	3.16096e-05	2.41016e-05	0	4.22744e-05	0	5.89565e-05	0	0.000121743	0	0	0.00010269	0.000474781	0.000256815	3.43572e-05	0	0	0	0.000158529	0.000112524	0	0	0	0.00024032	4.20398e-05	5.29082e-05	0.000143225	0	0	3.40483e-05	5.68473e-05	0	6.20867e-05	4.99376e-05	0	2.86295e-05	2.3076e-05	0	7.02445e-05
OTU_3106	0	0	0	0	0	0	0	0	0	0	0	0	0	0	4.22744e-05	0	0	0	0	0	0	0.000205381	0.00016757	7.33756e-05	0	0	0	0	1.76143e-05	0	0.00012581	0.000335402	0	5.34045e-05	0	0	0	0	0	3.40483e-05	0	0	0	0	0	0	0	0	0
OTU_1368	0	3.2628e-05	0	0.000190317	0.000280043	7.4195e-05	0.00011773	0.000285559	0.000106895	2.43279e-05	2.6748e-05	3.16096e-05	4.82032e-05	3.42161e-05	4.22744e-05	0.000258465	5.89565e-05	8.06679e-05	0.000121743	9.13117e-05	0	0	2.79283e-05	3.66878e-05	0.000103072	0	5.12243e-05	4.81672e-05	0	0	0	0.000167701	0	5.34045e-05	4.20398e-05	1.76361e-05	0.000143225	0.000190324	7.12251e-05	3.40483e-05	0	0	3.10434e-05	0	6.89655e-05	0	4.61521e-05	0	0.000702445
OTU_2584	0	0	0	3.80633e-05	0	0	0	2.59599e-05	0	0	0	0	4.82032e-05	0	0	0	0	0	0	0	0	0	0	3.66878e-05	6.87144e-05	0	5.12243e-05	0	0	0	0	0	0	0.000160214	0.000210199	0.000141088	0	0	0	0	0	0	0	0	3.44828e-05	0	0	0	0
OTU_3177	0	0	0	0	0	0	0	0	0	0	0	0	0	3.42161e-05	4.22744e-05	0	0	0	0	0	0	0	0	0	0	0	0	0	0	0	0	0	0	0	0	0	0	0	0	0	0	0	0	0	0	8.58885e-05	4.61521e-05	0	7.02445e-05
OTU_1665	0	0	2.58298e-05	0	0	0	0.00011773	0	0	2.43279e-05	0	0	2.41016e-05	0	0	0	0	0.000121002	0	4.56558e-05	0.000128733	0	0	7.33756e-05	3.43572e-05	0	5.12243e-05	0	3.52286e-05	0	0.00144681	0.000754654	0.00093985	2.67023e-05	0	8.81803e-05	0	3.80648e-05	3.56125e-05	3.40483e-05	0	0	0	4.99376e-05	3.44828e-05	0	2.3076e-05	0.000158529	0
OTU_4718	0	0	0	3.80633e-05	0	0	5.88651e-05	0	0	0	0	0	0	0	0	0	0	0	0	0	0	0.00010269	2.79283e-05	3.66878e-05	0	0	0	0	0	0	0	0	0	8.01068e-05	0	0.000141088	0	0	0	0	0	0	0	0	0	0	0	0	0
OTU_3356	0	0	0	0	3.50054e-05	0	0	0	0	0	0	0	2.41016e-05	0	0	0.000387697	0.000117913	0.000161336	0	0	0	0	0	0	0	0.000129349	5.12243e-05	0	0	0	6.2905e-05	0	0	0	0	1.76361e-05	0	0	3.56125e-05	0	0	0	0	0	0	0	0	0	0
OTU_3114	0	3.2628e-05	2.58298e-05	3.80633e-05	3.50054e-05	7.4195e-05	5.88651e-05	2.59599e-05	0	2.43279e-05	2.6748e-05	9.48287e-05	0	0	4.22744e-05	0	0	4.0334e-05	0	0	0	0.00010269	0	0	0	0.000129349	0	0	0	0	0	0	9.3985e-05	0	0	1.76361e-05	0	0	3.56125e-05	0	0	0	0	0	6.89655e-05	8.58885e-05	6.92281e-05	0.000317058	0.000280978
OTU_4880	0	0	0	0	0	0	0	0	0	0	0	0	2.41016e-05	0	0	0	5.89565e-05	4.0334e-05	0	0	0	0	0	0	0	0	0	0	0	0	0	8.38504e-05	0	0	0	1.76361e-05	0	3.80648e-05	3.56125e-05	0	0	0	0	0	0	0	2.3076e-05	0	0
OTU_1503	0.000895564	0.000375222	0.000309957	0	0	0	0	2.59599e-05	0	0	2.6748e-05	0	2.41016e-05	3.42161e-05	0	0	0	0	0	4.56558e-05	0	0	0	0	6.87144e-05	0	0	0.000144502	1.76143e-05	0	0	8.38504e-05	9.3985e-05	2.67023e-05	0	8.81803e-05	0	0	0	6.80967e-05	0	0	0	0	0	2.86295e-05	4.61521e-05	0	7.02445e-05
OTU_3041	0	0	0	0	0	0	0	0	0	0	0	0	0	0	0	0	0	4.0334e-05	0	0	0	0	0	0	3.43572e-05	0	0	0	0	0	0	0	0	0	0	0	0	0	0	3.40483e-05	0	0	0	0	0	0	0	0	0
OTU_1190	0.000551116	0.000668874	0.000878213	3.80633e-05	0	0	0	0	0	2.43279e-05	2.6748e-05	0	0	0	0	0.000129232	3.93043e-05	0	0	0	0.000128733	0	2.79283e-05	0.000110063	0	0	0	4.81672e-05	1.76143e-05	0.000112524	0	0	0	5.34045e-05	0	0	0	0	0	0	0	0.000677048	6.20867e-05	2.49688e-05	3.44828e-05	2.86295e-05	2.3076e-05	0.000158529	7.02445e-05
OTU_1812	0	0	2.58298e-05	0	0	0.00014839	5.88651e-05	5.19197e-05	0	0	2.6748e-05	3.16096e-05	2.41016e-05	0	4.22744e-05	0	1.96522e-05	4.0334e-05	0	4.56558e-05	0	0.000718833	0.00120092	0.00033019	0	0	0	0	1.76143e-05	0	0	0	0	0.000106809	4.20398e-05	0.000105816	0	0	3.56125e-05	3.40483e-05	0	0	0.000248347	2.49688e-05	6.89655e-05	0	0	0	7.02445e-05
OTU_3277	0	0	0.000129149	0	0	0	0.00011773	2.59599e-05	0	4.86559e-05	5.3496e-05	6.32191e-05	0	6.84322e-05	4.22744e-05	0	1.96522e-05	4.0334e-05	0	0	0	0	0	7.33756e-05	0	0	5.12243e-05	0	3.52286e-05	0	0	0	0	0.000106809	4.20398e-05	1.76361e-05	0	7.61296e-05	3.56125e-05	3.40483e-05	0	0	9.31301e-05	4.99376e-05	6.89655e-05	2.86295e-05	4.61521e-05	0	0
OTU_2858	0	0	0	0	3.50054e-05	0	0	0	0	0	0	0	0	0	0	0	3.93043e-05	0	0	0	0	0	0.000307211	0.000183439	0	0	0	4.81672e-05	5.2843e-05	0	0	0	0	2.67023e-05	0	8.81803e-05	0	0	0	0	0	0	6.20867e-05	2.49688e-05	0.000137931	0	0	0	0
OTU_3549	0	0	2.58298e-05	0	3.50054e-05	0	0	0	5.34474e-05	0	5.3496e-05	0	0	0	0	0	1.96522e-05	4.0334e-05	0	4.56558e-05	0	0	0	3.66878e-05	3.43572e-05	0	0	0	1.76143e-05	0	0	0	0	8.01068e-05	0	0	0	3.80648e-05	3.56125e-05	0	0	0	0	0	0	2.86295e-05	0	0	0.000280978
OTU_2519	0	0	0	0	0	0	0	0	0	0	0	0	0	0	0	0	0	0	0	0	0	0.000308071	0.000195498	0.000146751	0	0	0	0	0	0	0	0	0	0	0	0	0	7.61296e-05	0	0	0	0	0	0	3.44828e-05	0	2.3076e-05	0	0
OTU_1844	0	1.6314e-05	0	0	0	0	0	0	5.34474e-05	0	0	0	0	0	0	0.000129232	1.96522e-05	0	0	0	0	0.00010269	5.58566e-05	0	0.000103072	0.000129349	0	4.81672e-05	0.000158529	0	0	0	0	0	0	0	0	0	0	0	0	0	3.10434e-05	0	0	0	0	0	0
OTU_1790	6.88895e-05	0.000293652	0.000309957	3.80633e-05	0	0	0	0	0	0	0	0	0	3.42161e-05	0	0	0	0	0	4.56558e-05	0	0	0	0	0	0	0	0	3.52286e-05	0	0	0	0	0	0	0	0	0	0	0	0	0	0	0	3.44828e-05	0	0	0	0
OTU_1488	0	0	0	0	3.50054e-05	7.4195e-05	0	2.59599e-05	0	2.43279e-05	2.6748e-05	0	2.41016e-05	0	0	0	1.96522e-05	0	0	0	0	0.000821524	0.000530637	0.000220127	0	0	0	0	3.52286e-05	0	6.2905e-05	0	0	2.67023e-05	0	3.52721e-05	0	0	0	0	0	0	0	2.49688e-05	0	0	2.3076e-05	0	0
OTU_587	0	1.6314e-05	0	0	0	0	0	0	0	0	0	3.16096e-05	4.82032e-05	0	0	0	0	0	0	4.56558e-05	0.000128733	0	0	3.66878e-05	3.43572e-05	0	0	0	3.52286e-05	0	0	0	0	0.000293725	0.000714676	0.000529082	0	3.80648e-05	0	0	0	0	6.20867e-05	0	0	0	0	0	0
OTU_3090	0.000137779	0.000358908	0.000335787	0.000190317	7.00109e-05	0.00014839	0	0	0	0	0	0	2.41016e-05	3.42161e-05	0	0	1.96522e-05	4.0334e-05	0	0	0.000128733	0	2.79283e-05	0	3.43572e-05	0	0	0	0	0	6.2905e-05	0	0	2.67023e-05	0	0	0	0	3.56125e-05	0	0	0	0	0	0	2.86295e-05	2.3076e-05	0.000317058	7.02445e-05
OTU_3974	0	0	0	0	0	0	5.88651e-05	0	0	0	0	0	0	0	0	0	3.93043e-05	4.0334e-05	0	0	0	0	0	0	0	0	0	0	0	0	6.2905e-05	0	0	2.67023e-05	0.000294278	1.76361e-05	0	0	0	0	0	0	3.10434e-05	0	0	0	0	0	0
OTU_2677	0	4.8942e-05	2.58298e-05	0	3.50054e-05	0.00014839	0	0	0	0	0	0	0	0	0	0	0	0	0	0	0	0	0	0	0	0	0	0	0	0	0.000566145	0.000503102	0.00037594	0	0	3.52721e-05	0	0	0	0	0	0	3.10434e-05	2.49688e-05	3.44828e-05	0	2.3076e-05	0	0
OTU_1129	0	0	2.58298e-05	7.61267e-05	7.00109e-05	0	0	0	0	4.86559e-05	2.6748e-05	0	2.41016e-05	6.84322e-05	0	0	3.93043e-05	4.0334e-05	0	0	0	0	0	0	0	0	0	0	3.52286e-05	0.000112524	0.000188715	0.000335402	0.000281955	0.000213618	0.000672636	0.000352721	0.000143225	0	0	3.40483e-05	5.68473e-05	0	0	0	0	0	0	0	0
OTU_3961	0	1.6314e-05	2.58298e-05	0	0	0	0	0	0	0	2.6748e-05	0	2.41016e-05	0	4.22744e-05	0	0	0	0	0	0	0	0	0	0	0	0	0	0	0	0.000440335	0.000167701	0	0	0	0	0	0	0	0	0	0	0	0	0	2.86295e-05	0	0	0
OTU_4825	0	0	0	0	0	0	0	0	0	0	0	3.16096e-05	0	0	0	0	0	0	0.000121743	0	0	0	0	0	0	0	0	0	0	0	0	0	0	0	0	0	0	0	0	0.000102145	0.000227389	0	0	0	0	0	2.3076e-05	0	0
OTU_4193	0	0	5.16596e-05	3.80633e-05	0	7.4195e-05	5.88651e-05	0	0	2.43279e-05	0	0	2.41016e-05	0	8.45487e-05	0	0	4.0334e-05	0	0	0	0	5.58566e-05	0	3.43572e-05	0	5.12243e-05	0	5.2843e-05	0	0	0	9.3985e-05	5.34045e-05	0	0	0.000143225	0.000114194	3.56125e-05	0	0	0	3.10434e-05	0	0	5.7259e-05	4.61521e-05	0	0
OTU_2182	0	0	0	3.80633e-05	0	0	0	2.59599e-05	0	0	0	0	0	0	0	0	0	0	0	4.56558e-05	0.000128733	0	5.58566e-05	0	0	0	0	0	0	0	6.2905e-05	0.000167701	0.00056391	0	0	0	0	0	0	0	0	0	0	0	0	0	2.3076e-05	0.000158529	0
OTU_2277	6.88895e-05	0	0	3.80633e-05	0	0	0	2.59599e-05	0	0	2.6748e-05	0	0	0	0	0	0	0	0	0	0	0	0	0	0	0	0	0	1.76143e-05	0	0	0	0	0.000160214	4.20398e-05	0.000105816	0	7.61296e-05	0	0	5.68473e-05	0	0	2.49688e-05	0	0	2.3076e-05	0	0
OTU_3864	0	1.6314e-05	0	0	0	0	0	2.59599e-05	0	2.43279e-05	2.6748e-05	0	0	6.84322e-05	0	0	1.96522e-05	0	0	0	0	0	0	0	3.43572e-05	0	0	0	0	0	0	0	0	0	0	0	0	0	0	3.40483e-05	0	0	0	0	3.44828e-05	0	0	0	0
OTU_2011	0	0	0	3.80633e-05	0	7.4195e-05	0	0	5.34474e-05	9.73118e-05	5.3496e-05	3.16096e-05	0.000433829	0.000376377	0.000465018	0	5.89565e-05	0	0	0	0	0	0	3.66878e-05	3.43572e-05	0	0	0	1.76143e-05	0.000112524	0	0	0	0	0	3.52721e-05	0	0	0	3.40483e-05	0	0	0	0	3.44828e-05	5.7259e-05	9.23041e-05	0	7.02445e-05
OTU_3142	0.000137779	3.2628e-05	2.58298e-05	3.80633e-05	0	0	0	5.19197e-05	5.34474e-05	0	0	6.32191e-05	4.82032e-05	3.42161e-05	4.22744e-05	0.000129232	1.96522e-05	8.06679e-05	0	4.56558e-05	0	0.00010269	0.000111713	3.66878e-05	0	0	0	0	7.04573e-05	0	0.000188715	0.000167701	9.3985e-05	0	8.40795e-05	0	0	3.80648e-05	3.56125e-05	6.80967e-05	0.000113695	0	3.10434e-05	0.000124844	3.44828e-05	5.7259e-05	4.61521e-05	0	0
OTU_2444	0	0	0	0	3.50054e-05	0	0	0	0	4.86559e-05	0	0	0	3.42161e-05	0	0	0	0	0	4.56558e-05	0	0	2.79283e-05	3.66878e-05	0	0	0	0	1.76143e-05	0	0.00012581	0.000503102	0	0	0	0	0.000143225	0.000114194	0.000106838	0	0	0	0	0	3.44828e-05	2.86295e-05	0	0	0
OTU_1480	0	4.8942e-05	2.58298e-05	3.80633e-05	0	0	5.88651e-05	0	0	2.43279e-05	2.6748e-05	6.32191e-05	7.23048e-05	0	4.22744e-05	0	1.96522e-05	0	0	0	0	0	2.79283e-05	0.000110063	3.43572e-05	0	0	0	0	0	0	0	0	5.34045e-05	8.40795e-05	5.29082e-05	0	7.61296e-05	0	0	0	0	0.000310434	7.49064e-05	0.000448276	2.86295e-05	0	0	0.000351222
OTU_1560	0	1.6314e-05	0	0	0	0	0	0	0	2.43279e-05	0	0	0	3.42161e-05	0	0	0	0	0	0	0	0	0	0	0	0	0	0	0	0	0	0	0	5.34045e-05	0.000252239	0.000246905	0	0	0	0	0	0	0	0	0	0	0	0	0
OTU_629	6.88895e-05	4.8942e-05	2.58298e-05	0	0	0	5.88651e-05	2.59599e-05	0	0	2.6748e-05	6.32191e-05	2.41016e-05	0	4.22744e-05	0.000258465	7.86086e-05	0	0.00231312	0.00241976	0.00283213	0	2.79283e-05	7.33756e-05	0	0	0	0	0.000105686	0	6.2905e-05	0	0	2.67023e-05	0	1.76361e-05	0	3.80648e-05	0	0	5.68473e-05	0	0	4.99376e-05	0	2.86295e-05	4.61521e-05	0	7.02445e-05
OTU_1200	0	0	0	0	0	0	0	0	0	0	2.6748e-05	3.16096e-05	4.82032e-05	3.42161e-05	0	0.000129232	0	0	0	0	0	0.000205381	5.58566e-05	0.000146751	0	0	5.12243e-05	4.81672e-05	1.76143e-05	0.000225048	0	8.38504e-05	0	0.000186916	0.000294278	5.29082e-05	0	3.80648e-05	0	0	0	0	3.10434e-05	2.49688e-05	3.44828e-05	0	4.61521e-05	0	0.000210733
OTU_1879	0	1.6314e-05	2.58298e-05	0	0	0	0	0	5.34474e-05	0	0	0	0	0	0	0	0	4.0334e-05	0	0	0	0.00010269	0.000195498	0.000146751	0	0	0	9.63345e-05	7.04573e-05	0	6.2905e-05	0	0	0.000186916	8.40795e-05	0.000599626	0.000143225	0	3.56125e-05	0	5.68473e-05	0	6.20867e-05	4.99376e-05	0	0	0	0	0
OTU_3483	0	1.6314e-05	0	3.80633e-05	3.50054e-05	0	5.88651e-05	0	5.34474e-05	2.43279e-05	2.6748e-05	0	0	6.84322e-05	0.000126823	0	0	8.06679e-05	0	0	0	0	0	3.66878e-05	3.43572e-05	0	0	0	0	0	0	0	0	2.67023e-05	4.20398e-05	3.52721e-05	0	0	0	0	5.68473e-05	0	0	0	0	0.000114518	0.000184608	0.000475587	0
OTU_1056	6.88895e-05	0.000114198	0.000103319	0.000152253	0.000175027	0.00014839	5.88651e-05	0	5.34474e-05	7.29838e-05	8.02439e-05	0.000126438	9.64064e-05	0.000102648	4.22744e-05	0	3.93043e-05	4.0334e-05	0	0	0	0.000205381	5.58566e-05	0.000146751	0	0	0.000153673	4.81672e-05	5.2843e-05	0	0.00106938	0.00125776	0.00112782	0	0	7.05442e-05	0.000286451	0.000989684	0.000890313	0.000374532	0.000170542	0	9.31301e-05	7.49064e-05	3.44828e-05	0.000257666	0.000253836	0.000158529	7.02445e-05
OTU_2601	0	1.6314e-05	2.58298e-05	0	0	0	5.88651e-05	0	0	2.43279e-05	0	0	2.41016e-05	0	0	0	0	4.0334e-05	0	0	0	0	2.79283e-05	0	0	0	0	0	5.2843e-05	0	0.000691954	0.00142546	0.000845865	0.000160214	4.20398e-05	0.000123452	0	0	0	3.40483e-05	5.68473e-05	0	0	0	3.44828e-05	2.86295e-05	2.3076e-05	0	0
OTU_2962	0	0	0	0	0	0	0	0	0	0	0	0	0	0	0	0	0	0	0	0	0	0.00010269	0.000111713	7.33756e-05	0	0	0	0	0	0	0	0	0	0.00024032	0.000588557	0.000158725	0	0	0	0	0	0	6.20867e-05	0	0	2.86295e-05	0	0	7.02445e-05
OTU_1354	6.88895e-05	3.2628e-05	0	0	0	0	0.00011773	5.19197e-05	0	2.43279e-05	0	0	2.41016e-05	0	4.22744e-05	0	3.93043e-05	4.0334e-05	0	0	0	0.000410762	0.000558566	0.000660381	0	0	5.12243e-05	0	1.76143e-05	0	0.000566145	0.000251551	9.3985e-05	0	0	0	0	0	3.56125e-05	3.40483e-05	0	0	6.20867e-05	2.49688e-05	0	0	0	0	0
OTU_1120	0	1.6314e-05	0	0	0	7.4195e-05	0	2.59599e-05	0	2.43279e-05	0	3.16096e-05	2.41016e-05	3.42161e-05	0	0.000258465	0.000373391	0.000322672	0	0	0	0	2.79283e-05	0	0	0.000129349	0	0	7.04573e-05	0	0	0	9.3985e-05	0	4.20398e-05	0	0.000143225	0	0	0	0	0	0	0	0	0	2.3076e-05	0	0
OTU_1154	0.000826674	0.000815701	0.00126566	7.61267e-05	0	0	5.88651e-05	2.59599e-05	0	2.43279e-05	8.02439e-05	0	0	0	8.45487e-05	0	0	4.0334e-05	0	4.56558e-05	0	0	2.79283e-05	7.33756e-05	0	0	5.12243e-05	0	0	0	0	0	0	2.67023e-05	0	1.76361e-05	0	0	0	0	0	0	0	2.49688e-05	0	2.86295e-05	0	0	0.000140489
OTU_1996	0	0	0	0	0	0	0	0	5.34474e-05	0	0	0	0	0	4.22744e-05	0.000129232	0.000373391	0.000121002	0	0	0	0	0	0	3.43572e-05	0	0	0	1.76143e-05	0	0	0	0	0	0	1.76361e-05	0	0	3.56125e-05	6.80967e-05	0	0	0	0	0	0	2.3076e-05	0	0
OTU_2008	0	0	0	0	0	0	0	0	0	7.29838e-05	0	3.16096e-05	2.41016e-05	0	4.22744e-05	0.000258465	0.000314435	0.00020167	0	0	0	0	0	3.66878e-05	6.87144e-05	0	0.000153673	4.81672e-05	7.04573e-05	0	0	0	0	0	0	0	0	0	3.56125e-05	0.000374532	0.000341084	0.000677048	9.31301e-05	2.49688e-05	0	0	4.61521e-05	0	0
OTU_1983	0	0	0	3.80633e-05	0.000140022	7.4195e-05	0.00011773	2.59599e-05	5.34474e-05	0	5.3496e-05	3.16096e-05	0	3.42161e-05	0	0	0	4.0334e-05	0	0	0	0	0	3.66878e-05	0	0	0	0	0	0	0	0	0	0	0	3.52721e-05	0	0	0	0	0	0	0	2.49688e-05	0	0	2.3076e-05	0	7.02445e-05
OTU_3400	0	0	2.58298e-05	3.80633e-05	0	0	0	2.59599e-05	0	0	2.6748e-05	0	0	6.84322e-05	0	0	0	4.0334e-05	0	0	0	0.00010269	2.79283e-05	3.66878e-05	3.43572e-05	0	0	4.81672e-05	0	0	0.00037743	0.000419252	0.000469925	2.67023e-05	4.20398e-05	5.29082e-05	0	0	0	0	0	0	0	2.49688e-05	0	0	0	0.000158529	0
OTU_1082	6.88895e-05	1.6314e-05	0	0	0	0	0	5.19197e-05	0	0	0	0	0	0	0	0.000387697	0.000825391	0.000726011	0	9.13117e-05	0	0	0	7.33756e-05	3.43572e-05	0	0	0	0	0	0	8.38504e-05	0	0	0	1.76361e-05	0	0	0	0	5.68473e-05	0	0	2.49688e-05	3.44828e-05	2.86295e-05	0	0	0
OTU_4411	0	0	0	0	0	0	0	0	0	0	0	0	2.41016e-05	3.42161e-05	0	0	1.96522e-05	0	0	0	0	0	0	0	3.43572e-05	0	5.12243e-05	9.63345e-05	5.2843e-05	0	0	0	0	0	0	0	0	0	3.56125e-05	0	0	0	3.10434e-05	0	0	2.86295e-05	0	0	0
OTU_2098	0	1.6314e-05	2.58298e-05	0	0	0	0	0	0	0	0	0	0	0	4.22744e-05	0	0	0	0	0	0	0	0	0	0	0.000129349	0	0	1.76143e-05	0	0	0	0	2.67023e-05	0	1.76361e-05	0	0	0	0.000544774	0.000682167	0.000677048	0	2.49688e-05	0	0	4.61521e-05	0	0
OTU_4456	0	1.6314e-05	0	0	0	0	0	0	0	2.43279e-05	0	0	0	0	0	0	0	0	0	0	0	0	0	0	6.87144e-05	0	0	4.81672e-05	3.52286e-05	0	0	0	0	0	0	0	0	0	0	0	0	0	0	0	0	0	0	0	0
OTU_1995	0	1.6314e-05	0	0	3.50054e-05	0	5.88651e-05	2.59599e-05	5.34474e-05	2.43279e-05	0	3.16096e-05	2.41016e-05	0	8.45487e-05	0	5.89565e-05	4.0334e-05	0	0	0	0	2.79283e-05	7.33756e-05	0	0	5.12243e-05	4.81672e-05	0	0	0	8.38504e-05	9.3985e-05	5.34045e-05	4.20398e-05	1.76361e-05	0	0	0	6.80967e-05	0	0	0	0	0	0.000143148	4.61521e-05	0	0.000351222
OTU_1577	0.000551116	0.000440478	0.000774893	0	0	0	5.88651e-05	0	0	2.43279e-05	0	0	2.41016e-05	0	0	0	0	0	0	0	0	0	0	0	0	0	0	0	0	0	0	0	0	0	4.20398e-05	1.76361e-05	0	0	0	0	0	0	0	0	0	0	2.3076e-05	0	0
OTU_4776	6.88895e-05	0	2.58298e-05	0	0	0	0	0	0	0	2.6748e-05	0	7.23048e-05	3.42161e-05	8.45487e-05	0	5.89565e-05	0	0	0	0	0	2.79283e-05	0	6.87144e-05	0	0	0	0	0.000112524	6.2905e-05	0	0	0.000186916	8.40795e-05	5.29082e-05	0	0	0	0	0	0	0	0	0	0.000114518	0.00011538	0	0
OTU_4420	0	0	0	0	0	0	0	0	0	0	0	0	0	0	0	0	0	0	0	0	0	0	0	0	0	0	0	0	0	0	0	0	9.3985e-05	0	0.000252239	1.76361e-05	0	0	0	0	0	0	0	0	0	0	0	0	0
OTU_2862	6.88895e-05	0	0	0	0	0	0	0	0	0	2.6748e-05	0	0	0	0	0	0.000353739	0.000161336	0	0	0.000128733	0	0	0	0	0	5.12243e-05	0	0	0	0	0	0	8.01068e-05	0	0	0	0	0	0	0	0	0	0	0	0	4.61521e-05	0	0
OTU_4131	0	0	0	0	0	0	0	0	0	0	0	0	0	0	0	0	0	0	0	0	0	0	0	0	0	0	0	0	0	0	0	0	0	2.67023e-05	0.000210199	0	0	0	0	0	0	0	0	2.49688e-05	3.44828e-05	0	0	0	0
OTU_4432	0	1.6314e-05	0	0	0	0	0	0	0	0	0	0	0	0	4.22744e-05	0	0	0	0	0	0	0	2.79283e-05	0	0	0	0	0	0	0	0	0	0	0	0	3.52721e-05	0	0	0	0	0	0	3.10434e-05	0	0	0	0	0	0
OTU_1967	0	3.2628e-05	0	0	0	0	0	0	0	0	0	0	0	0	0	0	1.96522e-05	0	0	4.56558e-05	0	0	0	0	3.43572e-05	0	0	0	0	0	0	0	0	0	0	0	0.000429676	0.000380648	0.00014245	0	0	0	0	0	0	0	0	0	0
OTU_4771	0	0	2.58298e-05	3.80633e-05	0	0	0	2.59599e-05	0	0	0	0	0	0	0	0	3.93043e-05	4.0334e-05	0	4.56558e-05	0	0	5.58566e-05	0	0	0	0	0	0	0	0.00050324	0.000167701	9.3985e-05	2.67023e-05	0	3.52721e-05	0	0	0	0	0	0	0	0	0	0	0	0	0
OTU_4320	0	1.6314e-05	0	0	3.50054e-05	0	0	2.59599e-05	0	2.43279e-05	0	0	0	0	0	0	1.96522e-05	0	0	0	0	0	0	0	0	0	0	0	0	0	0	0	0.00018797	0	0	0	0	7.61296e-05	0.000178063	0	0	0	0	0	0	0	0	0	0
OTU_1243	6.88895e-05	1.6314e-05	0	3.80633e-05	0	0	5.88651e-05	0	0	2.43279e-05	2.6748e-05	3.16096e-05	0	6.84322e-05	4.22744e-05	0	0	0	0	0	0	0.00010269	0	0	3.43572e-05	0	0	0	5.2843e-05	0.000112524	0	0	9.3985e-05	2.67023e-05	0	0	0	0	0	3.40483e-05	0	0	0.00037252	0.000324594	0.000724138	0	0	0	0
OTU_3944	0	0	0	3.80633e-05	0	0	0	0	0	0	0	3.16096e-05	0	3.42161e-05	0	0	0	4.0334e-05	0	0	0	0	0	0	0	0	0	0	0	0	0	0	0	0	0	0	0	0	0	3.40483e-05	0	0	0	2.49688e-05	0	0.000486702	0.000138456	0	0
OTU_2291	0	0	0	3.80633e-05	0.000280043	7.4195e-05	0	0	0	4.86559e-05	0	3.16096e-05	0	0	0	0	0	0	0	0	0	0	0	3.66878e-05	3.43572e-05	0	5.12243e-05	0	0	0	0	0	9.3985e-05	2.67023e-05	0	1.76361e-05	0	0	0	0	5.68473e-05	0	0	0	0	8.58885e-05	4.61521e-05	0	0
OTU_2873	0	0	0	0	0	0	0	0	0	0	0	0	0	0	0	0	0	0	0	0	0	0	0	0	3.43572e-05	0	0	4.81672e-05	0	0	0.00025162	0.000335402	0.00018797	0	0	0	0	0	0	0	0	0	3.10434e-05	2.49688e-05	0	0	0	0	0
OTU_1558	0	3.2628e-05	0	3.80633e-05	3.50054e-05	7.4195e-05	0	0	0	0	0	0	0	0	0	0	1.96522e-05	0	0	4.56558e-05	0	0	0	0	0	0	0	0	0	0	0.00100648	0.00109006	0.0012218	0	4.20398e-05	1.76361e-05	0	0	3.56125e-05	0	0	0	0	0	0	0	0	0	0
OTU_3755	0	1.6314e-05	2.58298e-05	3.80633e-05	0.000105016	7.4195e-05	0	0	5.34474e-05	0	5.3496e-05	0	0	3.42161e-05	0.000126823	0	3.93043e-05	4.0334e-05	0	0	0	0	0	0	0	0	0	0	1.76143e-05	0	0	0	0	0	0	0	0	0	0	6.80967e-05	0.000113695	0	3.10434e-05	2.49688e-05	0.000103448	0	0	0	0
OTU_1072	0	1.6314e-05	0	0	0	0	0	2.59599e-05	0	0	0	0	0	0	0	0	1.96522e-05	0	0.000121743	0	0	0	0	0	0	0	0	4.81672e-05	1.76143e-05	0	0	0	0	0	0	0	0.000859353	0.000647101	0.000320513	0	0	0	0	0	0	0	2.3076e-05	0	0
OTU_2708	0.000206669	0.000277338	0.000439106	0	3.50054e-05	0	5.88651e-05	0	0	2.43279e-05	0	0	0	0	4.22744e-05	0	1.96522e-05	0	0.000121743	0	0	0.000308071	0.00016757	0.000146751	0	0	0	0	1.76143e-05	0	0.00012581	0	9.3985e-05	2.67023e-05	0.000126119	7.05442e-05	0	3.80648e-05	3.56125e-05	3.40483e-05	5.68473e-05	0	0.00018626	7.49064e-05	6.89655e-05	0	0	0	0
OTU_2514	0	1.6314e-05	2.58298e-05	3.80633e-05	3.50054e-05	0	5.88651e-05	7.78796e-05	0.000160342	2.43279e-05	0	6.32191e-05	2.41016e-05	3.42161e-05	4.22744e-05	0	3.93043e-05	0	0	4.56558e-05	0	0	2.79283e-05	0	0	0.000258699	0.000204897	9.63345e-05	1.76143e-05	0.000337572	0.000314525	0.000167701	0	0	0	1.76361e-05	0	3.80648e-05	3.56125e-05	3.40483e-05	5.68473e-05	0.000677048	3.10434e-05	2.49688e-05	0	8.58885e-05	0.000138456	0.000158529	0
OTU_4286	0	0	5.16596e-05	0	0	0	0	2.59599e-05	0	0	0	3.16096e-05	2.41016e-05	0	0	0	0	0	0	0	0	0	0	3.66878e-05	0	0	5.12243e-05	0	0	0	0.00037743	0.000167701	0.000469925	0	0	0	0	0	0	0	0	0	3.10434e-05	2.49688e-05	0	0	0	0	0
OTU_1517	6.88895e-05	0	5.16596e-05	0	0	0	0	0	0	0	0	0	2.41016e-05	3.42161e-05	4.22744e-05	0	1.96522e-05	0	0	0	0	0	5.58566e-05	3.66878e-05	3.43572e-05	0	0	0	1.76143e-05	0	6.2905e-05	0	0	0	0	3.52721e-05	0.000143225	0.000609037	0.000391738	0	0	0	0	2.49688e-05	0	2.86295e-05	0	0	0
OTU_1820	0	1.6314e-05	0	0	7.00109e-05	0	0	0	5.34474e-05	2.43279e-05	0	3.16096e-05	0.000192813	0.000307945	8.45487e-05	0.000129232	0	0	0	0	0	0	0	3.66878e-05	0	0	0	0	1.76143e-05	0	0	0	0	8.01068e-05	4.20398e-05	3.52721e-05	0	3.80648e-05	0.000249288	0	0	0	6.20867e-05	0	0	2.86295e-05	4.61521e-05	0	0
OTU_2513	0.000206669	1.6314e-05	5.16596e-05	3.80633e-05	3.50054e-05	7.4195e-05	0	5.19197e-05	5.34474e-05	2.43279e-05	5.3496e-05	0	2.41016e-05	3.42161e-05	4.22744e-05	0	0	0	0	0	0	0	0	0	3.43572e-05	0	0	0	5.2843e-05	0	0	0	9.3985e-05	0	4.20398e-05	1.76361e-05	0	3.80648e-05	7.12251e-05	0	0	0	3.10434e-05	4.99376e-05	0.000137931	0	2.3076e-05	0	0.000210733
OTU_1526	0	1.6314e-05	0	0	0	0	0	0	0	2.43279e-05	0	0	0	0	0	0	0	0	0	0	0	0	8.37848e-05	0	0	0	5.12243e-05	0	0	0	0	0	9.3985e-05	0.000373832	0.000294278	0.000193997	0	0	0	0	5.68473e-05	0	3.10434e-05	2.49688e-05	0	0	2.3076e-05	0	0
OTU_2934	0	1.6314e-05	0	0	3.50054e-05	0	0	2.59599e-05	5.34474e-05	4.86559e-05	2.6748e-05	0	0	0	0	0.000129232	0.000137565	0	0	4.56558e-05	0	0.00010269	2.79283e-05	0.000110063	3.43572e-05	0.000129349	0	0	1.76143e-05	0	0	0	0	8.01068e-05	0	5.29082e-05	0	0	0	0.000136193	0.000170542	0	0	2.49688e-05	3.44828e-05	0	0	0	0
OTU_4660	0.000206669	0.000114198	0.000206638	0	0	0	0	0	0	0	0	0	0	0	0	0.000129232	1.96522e-05	0	0	0	0	0	2.79283e-05	0	0	0	0	0	1.76143e-05	0	0	0	0	2.67023e-05	0	0	0	0	0	3.40483e-05	0	0	0	0	0	0	0	0	0
OTU_3237	0	0	0	0	0	0	0	0	0	0	0	0	0	0	0	0	0	0	0	0	0	0.00010269	0	0	0	0	0	0	0	0	0	0	0	8.01068e-05	0	1.76361e-05	0	0	0	0	0	0	0	0	0	0	0	0	0
OTU_2612	0	0.000114198	7.74893e-05	0	0	0	0	0	0	0	0	0	0	0	0	0	0	0	0	0	0	0	0	0	0	0	0	0	0	0	0	0	0	0	0	0	0	0	3.56125e-05	0	0	0	0	0	0	0	2.3076e-05	0	0
OTU_2925	0	0	0	0	0	0	0	0	5.34474e-05	0	0	0	0	0	0	0	0	0	0	0	0	0	0	0	0	0	0	0	0	0	0	0	0	0	8.40795e-05	0	0	0	0	0	0	0	0	0	0	0	0	0	0
OTU_1127	0	4.8942e-05	2.58298e-05	0	0	0	0	0	0	0	2.6748e-05	0	0	0	0	0.000129232	0	0	0.000243487	0	0	0	2.79283e-05	0	0	0	0	4.81672e-05	1.76143e-05	0	0	0	0	0.000320427	0.000126119	0.000246905	0	3.80648e-05	0	0	0	0	0	2.49688e-05	0	0	0	0	0
OTU_4926	0	0	0	0	3.50054e-05	7.4195e-05	0.00011773	5.19197e-05	0	0	0	0	0	0	0	0	0	0	0	0	0	0.00010269	0	0	0	0	0	0	1.76143e-05	0	0	0	0	2.67023e-05	4.20398e-05	5.29082e-05	0	0	0	0	0	0	0	2.49688e-05	3.44828e-05	0	0	0	0.000210733
OTU_2478	0	1.6314e-05	0	0	0	0	0	0	0	0	0	0	0	0	4.22744e-05	0	0	0	0	0	0	0	2.79283e-05	0	0	0	0	0	0	0	0.00025162	8.38504e-05	9.3985e-05	0	4.20398e-05	0	0	0	0	0	0	0	0	0	0	2.86295e-05	0	0	0
OTU_2946	0	4.8942e-05	2.58298e-05	0	3.50054e-05	0	0	0	0	0	0	3.16096e-05	0	0	0	0.000129232	0	0	0	0	0.000128733	0	2.79283e-05	0	0	0	0	0	0	0	0.00025162	8.38504e-05	0.000657895	2.67023e-05	4.20398e-05	1.76361e-05	0	0	0	0	0	0	3.10434e-05	2.49688e-05	0	0	0	0	0
OTU_2710	0	3.2628e-05	0	3.80633e-05	7.00109e-05	0	0	0	0	0	0	6.32191e-05	0.000120508	0	0	0	3.93043e-05	0	0	0	0	0.00010269	8.37848e-05	3.66878e-05	0	0	0.000102449	4.81672e-05	0	0	0.00100648	0.000922355	0.000281955	2.67023e-05	0	0.000105816	0	0	0	0	0	0	0	0	0	2.86295e-05	2.3076e-05	0	7.02445e-05
OTU_3585	0	0	0	7.61267e-05	7.00109e-05	7.4195e-05	0	0	0	0	0	0	0	0.000171081	8.45487e-05	0	1.96522e-05	4.0334e-05	0.000121743	0	0	0.00010269	5.58566e-05	3.66878e-05	3.43572e-05	0	5.12243e-05	0	5.2843e-05	0	0	0	0	0.000106809	0	0.000105816	0	0	3.56125e-05	0	5.68473e-05	0	0	0	6.89655e-05	2.86295e-05	4.61521e-05	0	7.02445e-05
OTU_1658	0	1.6314e-05	2.58298e-05	0	3.50054e-05	0	0	5.19197e-05	5.34474e-05	7.29838e-05	0.000320976	0.000189657	0.00120508	0.000923835	0.000591841	0	5.89565e-05	0.000121002	0	0	0	0.000205381	2.79283e-05	0	6.87144e-05	0	5.12243e-05	0	1.76143e-05	0	6.2905e-05	0	9.3985e-05	0	4.20398e-05	1.76361e-05	0	0	0	6.80967e-05	0	0	9.31301e-05	4.99376e-05	3.44828e-05	0.000200407	0.000253836	0.000158529	0
OTU_1121	0	4.8942e-05	2.58298e-05	0	3.50054e-05	0	0.00011773	0	5.34474e-05	2.43279e-05	0	3.16096e-05	0	3.42161e-05	0	0	0	0.000121002	0	9.13117e-05	0.000128733	0.00010269	2.79283e-05	7.33756e-05	3.43572e-05	0.000129349	5.12243e-05	0	0	0	0.0025162	0.00301861	0.00216165	8.01068e-05	4.20398e-05	1.76361e-05	0.000143225	0	3.56125e-05	0	5.68473e-05	0	0.000124173	4.99376e-05	3.44828e-05	2.86295e-05	0	0	0
OTU_3385	0	0	0	0	0	7.4195e-05	0	0	0	0	0	0	0	0	0	0	0	0	0.000121743	0	0	0	0	0	0	0	0	0	0	0	0.00025162	0	0.000281955	0	4.20398e-05	0	0	0	0	0	0	0	0	0	0	0	0	0	0
OTU_4857	0	0	2.58298e-05	0	0	0	0	0	0	4.86559e-05	5.3496e-05	0	0	0	4.22744e-05	0	0	0	0	0	0.000128733	0	0.000223426	0.000183439	0	0	0	0	0	0.000112524	0	0	0	0	0	0	0	0	3.56125e-05	3.40483e-05	0	0	0	0	0	8.58885e-05	0.000184608	0	0
OTU_1400	6.88895e-05	1.6314e-05	2.58298e-05	3.80633e-05	7.00109e-05	0	0	2.59599e-05	0	2.43279e-05	2.6748e-05	3.16096e-05	0	0	0	0	1.96522e-05	0	0	0	0	0	0	7.33756e-05	6.87144e-05	0	5.12243e-05	0	1.76143e-05	0	6.2905e-05	0	0	0.000133511	0	3.52721e-05	0.00100258	0.00087549	0.000462963	6.80967e-05	0	0	0	2.49688e-05	3.44828e-05	2.86295e-05	6.92281e-05	0	0
OTU_4234	0	0	0	0	0	0	0	0	0	7.29838e-05	2.6748e-05	0	0	0	0	0	0	0	0	0	0	0	2.79283e-05	3.66878e-05	0	0	0	0	1.76143e-05	0	6.2905e-05	0.000503102	9.3985e-05	0	0	0	0	0	0	0	0	0	0	9.98752e-05	3.44828e-05	0	0	0	0
OTU_3707	6.88895e-05	0.000114198	0.000129149	0	0	0	0	0	0	0	0	3.16096e-05	0	0	0	0.000129232	3.93043e-05	0	0.000121743	4.56558e-05	0	0	0	3.66878e-05	0	0	0	0	0	0	0.000314525	8.38504e-05	0	2.67023e-05	0	0	0.000143225	0	0	0	0	0	0	0	0	0	2.3076e-05	0	0
OTU_2976	0	1.6314e-05	2.58298e-05	3.80633e-05	0	0	0.00011773	0	0	0	0	0	4.82032e-05	0	0	0	0	0	0	0	0	0.00010269	0.000111713	3.66878e-05	0	0	0	0	0	0.000112524	0.000188715	0.000167701	9.3985e-05	8.01068e-05	0.000252239	0.000105816	0	3.80648e-05	0	3.40483e-05	0	0	3.10434e-05	0	0	0	0	0	0
OTU_3658	0.000137779	6.5256e-05	7.74893e-05	0	3.50054e-05	7.4195e-05	5.88651e-05	0	0	2.43279e-05	0	0	2.41016e-05	0	0	0	0	0	0	0	0	0	0	0	0	0	0	0	0	0	0	0	0	0	8.40795e-05	5.29082e-05	0	0	0	0	0	0	0	0	3.44828e-05	0	2.3076e-05	0	0
OTU_3299	0	0.000293652	0.000309957	0	0	0	0	2.59599e-05	0	0	0	3.16096e-05	0	0	0	0.000129232	1.96522e-05	0	0	4.56558e-05	0	0.00010269	8.37848e-05	3.66878e-05	0	0	0	0	1.76143e-05	0	0.000754859	0.000251551	9.3985e-05	0.000560748	0.000630597	0.000387993	0.000143225	0	0	0	0	0	6.20867e-05	2.49688e-05	3.44828e-05	0	0	0	0
OTU_4896	6.88895e-05	1.6314e-05	2.58298e-05	3.80633e-05	0	0	0	0	0	0	0	0	0	0	0	0	0	0	0	0	0	0.00010269	5.58566e-05	7.33756e-05	0	0	0	0	0	0	0	0	0	0	0	0	0	0	3.56125e-05	3.40483e-05	0	0	0	2.49688e-05	0	0	0	0	0
OTU_2797	0	1.6314e-05	0	7.61267e-05	0	7.4195e-05	0	0	0	4.86559e-05	0	3.16096e-05	0	3.42161e-05	0	0	0	0.000121002	0	4.56558e-05	0	0	2.79283e-05	0	0	0	5.12243e-05	4.81672e-05	1.76143e-05	0	0.000440335	0.000251551	0.00131579	8.01068e-05	4.20398e-05	0.000264541	0	3.80648e-05	0	0	0	0	6.20867e-05	2.49688e-05	0	2.86295e-05	0	0	0
OTU_1794	0	0	5.16596e-05	0	0	0	0	2.59599e-05	5.34474e-05	0	0	0	0	0	0	0	0	0	0	0	0	0.000513452	0.00064235	0.000110063	0	0	0	0	0	0	0	0	0	0	0	0	0	0	0	0	0	0	0	0	0	0	0	0	0
OTU_4004	0	0	0	0	3.50054e-05	7.4195e-05	0	0	0	2.43279e-05	0	0	0	3.42161e-05	4.22744e-05	0	0	0	0	0	0	0	0	0	0	0	0	0	1.76143e-05	0	0	0	0	0	0	3.52721e-05	0	0	0	0	0	0	0	0	0	0	0.00023076	0	0
OTU_1149	0	0	0	0	0	0	0	2.59599e-05	0	0	0	0	0	0	0	0	0	0.000121002	0	0	0	0	0	3.66878e-05	0	0	0	0	0	0	6.2905e-05	0	0.00018797	0.000186916	0.000546517	0.000158725	0	0	0	0	0	0	0	0	0	0	0	0	0
OTU_4794	0	0	0	3.80633e-05	0	0	0	0	0	2.43279e-05	0	0	0	0	0	0	0	0	0	0	0	0.000205381	0	0	0	0	0	0	0	0	0	0	0	0	0	0	0	0	0	0	0	0	0	0	0	0	0	0	0
OTU_4272	0	0	0	0	3.50054e-05	7.4195e-05	0	0	0	0	0	0	0	0	0	0	0	0	0	4.56558e-05	0	0	0	0	0	0	0	0	0	0	0	0	0	0.000133511	0.000126119	1.76361e-05	0	0	0	3.40483e-05	0	0	3.10434e-05	0	0	0	0	0	7.02445e-05
OTU_2289	0	0	0	0	0	0	0	0	0	2.43279e-05	0	0	0	0	0	0.000775394	0.000235826	0.000242004	0	0	0	0	0	0	3.43572e-05	0	0	0	1.76143e-05	0	0	0	0	0	0	0	0	0	0	0	0	0	0	0	0	0	0	0	0
OTU_2450	6.88895e-05	0	0	0	3.50054e-05	7.4195e-05	0	0	0	0	2.6748e-05	3.16096e-05	0	0	0	0	1.96522e-05	4.0334e-05	0	4.56558e-05	0	0.00010269	5.58566e-05	7.33756e-05	3.43572e-05	0	5.12243e-05	0	1.76143e-05	0	0.00012581	0.000167701	0	0	0	3.52721e-05	0.000429676	0.000761296	0.00042735	6.80967e-05	0	0.000677048	3.10434e-05	2.49688e-05	0	0	0	0	0
OTU_3822	6.88895e-05	6.5256e-05	0.000103319	0	0	0	0	0	0	0	0	0	0	0	0	0	0	0	0	0	0	0	0	0	0	0	0	0	0	0	0	8.38504e-05	0	0	0	0	0	0	0	0	0	0	0	0	0	0	0	0	0
OTU_2680	0	3.2628e-05	0	0	7.00109e-05	0	0	0	0	0	0	0	2.41016e-05	0	8.45487e-05	0	1.96522e-05	0	0	0	0	0	0	0	0	0	0	0	0	0	6.2905e-05	0	0	5.34045e-05	0.000252239	0.000158725	0	0	0	0	0	0	0	2.49688e-05	6.89655e-05	0	0	0	0
OTU_3272	0	0	0	0	3.50054e-05	0	0	2.59599e-05	0	0	0	0	0	0	0	0	0	0	0	0	0	0	0	0	0	0.000129349	0	0	1.76143e-05	0	0	0	0	0	0	0.000141088	0	0	0	3.40483e-05	0	0	3.10434e-05	0	3.44828e-05	0	6.92281e-05	0	0.000210733
OTU_2190	0	4.8942e-05	2.58298e-05	0	0	0	5.88651e-05	2.59599e-05	0	2.43279e-05	0	6.32191e-05	7.23048e-05	3.42161e-05	4.22744e-05	0	1.96522e-05	0	0	4.56558e-05	0	0	2.79283e-05	0	3.43572e-05	0	0	4.81672e-05	3.52286e-05	0	0	8.38504e-05	9.3985e-05	0.000106809	0	1.76361e-05	0	7.61296e-05	0	0	5.68473e-05	0	6.20867e-05	2.49688e-05	6.89655e-05	0	2.3076e-05	0	0
OTU_1977	0	0	2.58298e-05	0	3.50054e-05	0	0	0	0	0	2.6748e-05	0	0	0	0	0	0	0	0	0	0	0	0	3.66878e-05	0	0	0	0	0	0	6.2905e-05	0	0	0.000747664	4.20398e-05	8.81803e-05	0	0	0	0	0	0	0	0	0	0	0	0	0
OTU_2905	0	0	0	3.80633e-05	0	0	0	0	0	0	0	0	0	0	0	0	0	0	0	0	0	0	2.79283e-05	0	0	0	0	0	0	0	0.000188715	0.000167701	0.000281955	0	0	0	0	0	0	0	0	0	3.10434e-05	0	0	0	0	0	0
OTU_3830	0	0	0	3.80633e-05	0	0	0	0	0	0	0	0	0	0	0	0	0	0	0	0	0	0	0	0	3.43572e-05	0	0	0	0	0	0.00025162	0.000251551	0.00018797	0	4.20398e-05	0	0	0	3.56125e-05	0	0	0	3.10434e-05	0	3.44828e-05	0	0	0	0
OTU_2843	0	0	2.58298e-05	3.80633e-05	3.50054e-05	0	0	0	5.34474e-05	4.86559e-05	2.6748e-05	3.16096e-05	0	0.000205297	0	0	5.89565e-05	0	0	0	0	0.00010269	5.58566e-05	3.66878e-05	0	0	5.12243e-05	0	0	0.000112524	0.000880669	0.000922355	9.3985e-05	2.67023e-05	4.20398e-05	0	0.000143225	7.61296e-05	0.000106838	6.80967e-05	5.68473e-05	0	0	2.49688e-05	0	0	0	0	0
OTU_3982	0	0	0	0	0	0	0	0	0	0	0	0	0	0	0	0	0	0	0	0	0	0	0	0	0	0	0	0	1.76143e-05	0	0	0	0	0	0	0	0.000429676	0.000190324	0.000178063	0	0	0	0	0	0	0	0	0	0
OTU_2736	6.88895e-05	0.000293652	0.000490766	0	0	0	0	2.59599e-05	0	0	5.3496e-05	0	0	0	0	0	0	0	0	0	0	0	0	0	0	0	5.12243e-05	0	0	0	0	0	0	0	0	0	0	0	0	3.40483e-05	0	0	3.10434e-05	2.49688e-05	0	2.86295e-05	0	0	0
OTU_766	0.000137779	3.2628e-05	2.58298e-05	0	0	0	5.88651e-05	0	0	7.29838e-05	0	0	2.41016e-05	0	4.22744e-05	0	3.93043e-05	4.0334e-05	0	9.13117e-05	0.000128733	0.000205381	0.00016757	0.000110063	0	0	0	0	0	0.000112524	0.000314525	0.000251551	0	2.67023e-05	0.000714676	0.000529082	0	0.000190324	0.00014245	0	0	0	0	0	3.44828e-05	0	0	0	0
OTU_2490	0	1.6314e-05	5.16596e-05	3.80633e-05	3.50054e-05	7.4195e-05	0	0	0.000106895	0	0	6.32191e-05	0	0	4.22744e-05	0.000258465	0.000157217	0.00020167	0	0	0	0	0	0	0.000137429	0.000388048	0.00035857	4.81672e-05	3.52286e-05	0.000225048	0	0	0	0	4.20398e-05	1.76361e-05	0	0	0	0	0.000170542	0	0	0	0	0	2.3076e-05	0	0
OTU_1798	0.000137779	0.000212082	0.000103319	0	0	0	0	0	0	0	0	0	0	0	0	0	1.96522e-05	0	0	0	0	0	0	0	0	0	0	0	3.52286e-05	0	0	0	0	0	4.20398e-05	0	0.000143225	0	0	0	0	0	0	0	0	5.7259e-05	4.61521e-05	0	0
OTU_3999	0	0	0	0	0	0	0	0	0	0	0	0	0	0	0	0	0	0	0	0	0	0	0	0	0	0	0	0	0	0	0	0	0	8.01068e-05	0	5.29082e-05	0	0	0	3.40483e-05	0	0	0	0	0	0	0	0	0
OTU_1318	0.000344448	0.000456792	0.000568255	3.80633e-05	0	0	5.88651e-05	0	0	4.86559e-05	0	3.16096e-05	7.23048e-05	3.42161e-05	4.22744e-05	0.000129232	1.96522e-05	8.06679e-05	0	4.56558e-05	0	0	2.79283e-05	0	0	0	5.12243e-05	4.81672e-05	0	0	0.000188715	0.000503102	0	2.67023e-05	4.20398e-05	3.52721e-05	0	0	3.56125e-05	0	5.68473e-05	0	3.10434e-05	0	6.89655e-05	2.86295e-05	2.3076e-05	0	7.02445e-05
OTU_3481	0	0	0	0	3.50054e-05	0	0	0	0	4.86559e-05	5.3496e-05	6.32191e-05	4.82032e-05	0	8.45487e-05	0	1.96522e-05	0	0	0	0	0.00010269	8.37848e-05	3.66878e-05	0	0	0	0	0	0	0	0	0	0	0	3.52721e-05	0	0	3.56125e-05	0	0	0	3.10434e-05	0	0	0.000143148	9.23041e-05	0	0
OTU_4915	0	1.6314e-05	0.000154979	0	0	0	0	0	0	2.43279e-05	0	0	0	0	0	0	0	0	0	0	0	0	0	0	0	0	0	0	0	0	0	0	0	0	0	0	0	0	0	0	0	0	0	0	0	0	0	0	0
OTU_4517	0	6.5256e-05	2.58298e-05	0	7.00109e-05	0	0	5.19197e-05	0	4.86559e-05	0	0	2.41016e-05	3.42161e-05	0	0	1.96522e-05	0	0.000243487	9.13117e-05	0	0	8.37848e-05	0.000110063	3.43572e-05	0.000129349	5.12243e-05	4.81672e-05	1.76143e-05	0.000112524	6.2905e-05	0	9.3985e-05	5.34045e-05	0	1.76361e-05	0	3.80648e-05	0	0	0	0	6.20867e-05	4.99376e-05	0	0	4.61521e-05	0	7.02445e-05
OTU_2458	0.000137779	3.2628e-05	0	3.80633e-05	7.00109e-05	0	0	2.59599e-05	5.34474e-05	2.43279e-05	2.6748e-05	0	2.41016e-05	0	0	0	3.93043e-05	4.0334e-05	0	4.56558e-05	0.000128733	0	2.79283e-05	7.33756e-05	6.87144e-05	0	5.12243e-05	9.63345e-05	7.04573e-05	0	0	0	0	0	4.20398e-05	0	0	0.000114194	0	3.40483e-05	0	0	9.31301e-05	7.49064e-05	6.89655e-05	8.58885e-05	4.61521e-05	0	0.000140489
OTU_2871	0	1.6314e-05	2.58298e-05	0	0	0	5.88651e-05	2.59599e-05	0	0	0	0	2.41016e-05	0	0	0	1.96522e-05	4.0334e-05	0	0	0	0.00010269	0.000390996	0.000146751	3.43572e-05	0	0	0	0	0	0	8.38504e-05	0	0.000400534	0	0.000229269	0	0	3.56125e-05	0	0	0	0.000248347	7.49064e-05	3.44828e-05	0	2.3076e-05	0	0
OTU_4546	0	0	0	0	0	7.4195e-05	0	0	5.34474e-05	2.43279e-05	0	0	0	0	0	0	0	0	0	0	0	0	0	0	3.43572e-05	0	0	0	0	0	0	0	0	0	0	0	0	0.000114194	7.12251e-05	0	0	0	6.20867e-05	9.98752e-05	3.44828e-05	0	2.3076e-05	0	0
OTU_2265	0	1.6314e-05	0	0	0	0	0	0	0	0	0	0	0	3.42161e-05	0	0	0	0	0	0	0	0	0	3.66878e-05	0	0	0	0	1.76143e-05	0	0.00050324	0.000251551	0.000469925	0	0	0	0	0	3.56125e-05	0	0	0	0	0	0	0	0	0	0
OTU_2729	0	0	2.58298e-05	0	0	0	5.88651e-05	0	0	0	0	0	0	3.42161e-05	0	0.000258465	0.000353739	0.000322672	0	0	0	0	0	0	0	0	0	4.81672e-05	0	0	0	0	0	0	0	1.76361e-05	0	0	0	0	0	0	0	0	0	0	2.3076e-05	0	7.02445e-05
OTU_4083	0	3.2628e-05	2.58298e-05	3.80633e-05	3.50054e-05	0.00014839	0.000176595	0	0	7.29838e-05	0	6.32191e-05	4.82032e-05	0	0	0	1.96522e-05	4.0334e-05	0	4.56558e-05	0	0	2.79283e-05	0.000110063	0	0	0	0	7.04573e-05	0	0	0	0	0	4.20398e-05	1.76361e-05	0	0.000152259	3.56125e-05	0	0	0	0.000124173	4.99376e-05	6.89655e-05	0	9.23041e-05	0	7.02445e-05
OTU_1721	0.000413337	0.000309966	0.000516596	7.61267e-05	0	0	5.88651e-05	0	0	2.43279e-05	2.6748e-05	0	2.41016e-05	0	0	0	5.89565e-05	0	0	0	0	0	2.79283e-05	0	3.43572e-05	0	0	4.81672e-05	0	0	0	0	9.3985e-05	2.67023e-05	4.20398e-05	3.52721e-05	0	0	0	0	0	0	0	0	0	0	2.3076e-05	0	0
OTU_3972	0	0	0	0	0	0	0	2.59599e-05	0	0	8.02439e-05	3.16096e-05	0	3.42161e-05	0	0	1.96522e-05	0	0	0	0	0	0	0	0	0.000258699	0	0	0	0	0	0	0	0	0	0	0	0	0	0	0	0	0	0	0	2.86295e-05	2.3076e-05	0	0
OTU_2671	0.000275558	6.5256e-05	0.000232468	0	0	0	0	0	0	0	0	3.16096e-05	0	0	0	0	0	0	0	0	0	0	0	0	0	0	0	0	0	0	0	0	0	0	0	0	0	0	0	0	0	0	0	0	0	0	0	0	0
OTU_2789	0	0	0	0	0	0	0	0	0	0	2.6748e-05	0	2.41016e-05	0	0	0	0	0	0	0	0	0	0	0	0.0002405	0.000258699	0.000204897	9.63345e-05	7.04573e-05	0	0	0	0	0	4.20398e-05	0	0	0	0	3.40483e-05	0	0	0	0	0	2.86295e-05	0	0	0
OTU_4380	0	0	2.58298e-05	0	3.50054e-05	0	0	0	0	2.43279e-05	2.6748e-05	0	0	0	0	0	0	0	0	0	0	0	0	0	0	0	0	0	1.76143e-05	0	0	8.38504e-05	0	0.000106809	4.20398e-05	0.000211633	0	0	3.56125e-05	0	0	0	0	0	0	0	0	0	0
OTU_1913	0.000137779	0.000212082	0.000129149	0	0	0	0	0	0	0	0	6.32191e-05	0	0	4.22744e-05	0	0	0	0	0	0	0	0	0	0	0	0	0	1.76143e-05	0	0	0	0	0	0	0	0	0	3.56125e-05	3.40483e-05	0	0	3.10434e-05	0	0	2.86295e-05	2.3076e-05	0	0
OTU_1575	0	0	0	0	0	0	5.88651e-05	0	0	2.43279e-05	2.6748e-05	0	2.41016e-05	3.42161e-05	0	0	0	0	0	0	0.000128733	0	0	0	0	0	0	0	1.76143e-05	0	0	0	0	0.000453939	0.000420398	0.000282177	0	0	0	0	0	0	0	0	0	0	2.3076e-05	0	0
OTU_3267	6.88895e-05	0	2.58298e-05	0	3.50054e-05	0	0	0	0	2.43279e-05	0	0	0	0	4.22744e-05	0	0	0	0	0	0	0.00010269	0	0	0	0	5.12243e-05	0	0	0	0	0	0	0	0	0	0	0	0	3.40483e-05	0	0	0	0	0	0	0	0	0.000280978
OTU_3882	0.000275558	0.000146826	0.000309957	3.80633e-05	0	0	0	0	0	0	0	0	0	0	0	0	0	0	0	4.56558e-05	0	0	0	0	0	0	0	0	0	0	0	0	0	0	0	0	0	0	0	0	0	0	0	0	0	0	0	0	0
OTU_2111	0	0	0	0	0	0	0	0	0	0	0	0	0	3.42161e-05	0	0	1.96522e-05	0	0	4.56558e-05	0	0	0	0	0	0	0	0	1.76143e-05	0	0.00012581	0.000335402	0.000469925	0	0	0	0	0	0	0	0	0	3.10434e-05	0	0	0	2.3076e-05	0	0
OTU_4889	0	0	0	0	0	0	0	0	0	0	0	0	0	3.42161e-05	0	0	0	0	0	0	0	0.00010269	5.58566e-05	3.66878e-05	0	0	0	0	1.76143e-05	0	0.00012581	0.000335402	0.000281955	0	0	0	0	0	0	0	0	0	0	0	0	0	0	0	0
OTU_2143	6.88895e-05	1.6314e-05	2.58298e-05	0	3.50054e-05	7.4195e-05	0	5.19197e-05	5.34474e-05	2.43279e-05	2.6748e-05	0	2.41016e-05	3.42161e-05	0	0	3.93043e-05	0	0	0	0	0	0	0	3.43572e-05	0	0	4.81672e-05	3.52286e-05	0	6.2905e-05	0	9.3985e-05	0	0	0	0	0	0	0.000306435	0.00062532	0	3.10434e-05	0	0	0	4.61521e-05	0.000158529	0
OTU_2321	0.000206669	4.8942e-05	2.58298e-05	7.61267e-05	3.50054e-05	7.4195e-05	0	0	0	0	2.6748e-05	3.16096e-05	0	6.84322e-05	4.22744e-05	0	1.96522e-05	4.0334e-05	0	0	0.000128733	0	0	0	0	0	0	0	1.76143e-05	0	0.00012581	0	0	0	0	1.76361e-05	0	3.80648e-05	3.56125e-05	0	0	0	0	2.49688e-05	0	2.86295e-05	4.61521e-05	0	0
OTU_3539	6.88895e-05	0	2.58298e-05	0	0	0	0.00011773	5.19197e-05	0	2.43279e-05	0	3.16096e-05	0	0	0	0	0	4.0334e-05	0	0	0	0.00010269	5.58566e-05	0	0	0	0	0	1.76143e-05	0	0	0	0	0	0	0	0	0	3.56125e-05	0	0	0	0	0	3.44828e-05	2.86295e-05	9.23041e-05	0.000158529	0.000210733
OTU_3470	0	0	2.58298e-05	0	0	0	0	0	0	0	0	0	0	0	0	0.000129232	1.96522e-05	0	0	4.56558e-05	0	0	2.79283e-05	0	0	0	0	4.81672e-05	1.76143e-05	0	0.000314525	0.000419252	0.00056391	0	0	1.76361e-05	0	0	3.56125e-05	0	0	0	0	2.49688e-05	3.44828e-05	0	0	0	0
OTU_2187	0.000206669	0.00016314	0.000258298	0	0	0	0	2.59599e-05	0	0	0	0	0	0	4.22744e-05	0	0	0	0	4.56558e-05	0	0	0	0	3.43572e-05	0	0	0	0	0	0	8.38504e-05	0	2.67023e-05	0.000168159	3.52721e-05	0	0	0	0	0	0	0	0	0	0	2.3076e-05	0	0
OTU_4022	0	6.5256e-05	0	0	0	0	0	0	0	0	0	0	2.41016e-05	0	4.22744e-05	0	0	0	0	0	0	0	2.79283e-05	0	0	0	0	0	0	0	0	0	0	5.34045e-05	0	3.52721e-05	0	0	0	6.80967e-05	0	0	3.10434e-05	0	0	0	0	0	0
OTU_2237	0	0	0	0	0	0	0	0	0	0	0	0	0	0	0	0	0	0	0	0	0	0	2.79283e-05	0	0	0	0	0	0	0	0	8.38504e-05	0	8.01068e-05	0.000126119	0.000370357	0	0	0	0	0	0	0	0	0	0	0	0	0
OTU_3682	0	0	0	0	0	0	0	0	0	0	0	0	0	0	4.22744e-05	0	0	0	0	0	0	0.00010269	0	0	0	0	0	0	0	0	0	0	0	0	4.20398e-05	3.52721e-05	0.000143225	0	0	0	0	0	0	0	0	0	2.3076e-05	0	0
OTU_4287	0.000137779	0.000114198	7.74893e-05	0	0	0	0	0	0	0	2.6748e-05	0	0	3.42161e-05	0	0	0	0	0	0	0	0	0	3.66878e-05	0	0	0	0	0	0	0	0	0	2.67023e-05	0	0	0	0	0	0	0	0	0	0	0	0	0	0	0
OTU_4248	0.000137779	4.8942e-05	7.74893e-05	0	0	0	0	0	0	0	0	0	4.82032e-05	0	0	0	0	0	0	0	0	0	0	0	0	0	0	4.81672e-05	0	0	0.00025162	0.000251551	0	0	0	0	0	0	0	0	0	0	3.10434e-05	0	0	2.86295e-05	2.3076e-05	0	0
OTU_4334	0	0	0	0	0	0	0	0	0	0	0	0	0	0	0	0	5.89565e-05	0.000161336	0	0	0	0	0	0	0	0	0	0	0	0	0	0	0	0	0	0	0	0	0	0	0	0	0	0	0	0	0	0	0
OTU_4698	0.000206669	4.8942e-05	5.16596e-05	0	0	0	0	0	0	2.43279e-05	0	0	0	0	0	0	0	0	0	0	0	0	0	0	0	0	0	0	0	0	0	0	0	0	0	0	0	3.80648e-05	0	0	0	0	0	0	0	0	0	0	0
OTU_2359	0	3.2628e-05	0	3.80633e-05	0	0	0	0	5.34474e-05	0	2.6748e-05	0	2.41016e-05	0	8.45487e-05	0	0	0	0	9.13117e-05	0	0	0	0	0	0	0	0	1.76143e-05	0	0	0.000419252	0.00037594	2.67023e-05	0.000168159	8.81803e-05	0	0	7.12251e-05	0	0	0	0	2.49688e-05	3.44828e-05	8.58885e-05	0.00011538	0	7.02445e-05
OTU_4335	0	0	0	0	0	0	0	0	0	2.43279e-05	0	0	2.41016e-05	0	0	0	0	0	0	0	0	0	0	0	0	0	0	0	5.2843e-05	0	0	0	0	0	0	0	0	0	0	0	0	0	0	2.49688e-05	0	5.7259e-05	9.23041e-05	0.000158529	0
OTU_4069	0	1.6314e-05	0	0	0	0	5.88651e-05	0	0	0	0	0	0	0	0	0	1.96522e-05	0	0	0	0	0	2.79283e-05	0	0	0	0	0	1.76143e-05	0	0.00050324	0.000335402	0.000469925	0	0	0	0	0	0	3.40483e-05	0	0	0	2.49688e-05	3.44828e-05	0	0	0	7.02445e-05
OTU_2520	0	0	2.58298e-05	0	3.50054e-05	0	0	2.59599e-05	5.34474e-05	0	2.6748e-05	3.16096e-05	0	3.42161e-05	0	0.000129232	0.000294782	0.000121002	0	0	0	0	0	3.66878e-05	0	0	0	4.81672e-05	8.80716e-05	0.000112524	6.2905e-05	0	0	2.67023e-05	0	0	0	0	0	0.000272387	0.000454778	0	3.10434e-05	0	0	0	2.3076e-05	0	0
OTU_2787	0	0	0	0	0	0	0	0	0	2.43279e-05	0	0	0	0	0	0	1.96522e-05	0.000121002	0	0	0	0	2.79283e-05	3.66878e-05	3.43572e-05	0.000129349	5.12243e-05	0	0	0	0	0	0	0	0	0	0	0	0	0	0	0	0	0	0	0	0	0	0
OTU_1821	0	0	0	0	0	0	0	0	0	0	0	0	0	0	0	0.000258465	0.000510956	0.000161336	0	0	0	0	2.79283e-05	3.66878e-05	0	0	0	4.81672e-05	0	0	0	0	0	0	0	1.76361e-05	0	3.80648e-05	0	0	0	0	0	0	0	2.86295e-05	0	0.000158529	0
OTU_1631	0	0	0	3.80633e-05	0	0	0	0	0	0	0	0	0	0	0	0	3.93043e-05	8.06679e-05	0	0	0	0.00010269	0.000111713	0.000110063	0	0	0	0	0	0	0	8.38504e-05	0	0.00024032	0.000168159	0.000246905	0	0	0	0	0	0	0	0	0	0	0	0	7.02445e-05
OTU_2293	0	0	0	0	3.50054e-05	0	0	0	0	0	0	0	0	0	0	0	0	0	0	0	0	0	5.58566e-05	0	3.43572e-05	0	5.12243e-05	0	1.76143e-05	0	0.00012581	0.000251551	0.000657895	0	0	1.76361e-05	0.000143225	0.000266454	0.000178063	0	0	0	6.20867e-05	0	3.44828e-05	2.86295e-05	0	0	7.02445e-05
OTU_4096	0	9.78841e-05	2.58298e-05	0	0	0	0	0	0	0	0	0	0	0	0	0	0	0	0	0	0	0	0	0	0	0	0	0	0	0	0	8.38504e-05	0	0	0	0	0	0	0	0	0	0	0	2.49688e-05	3.44828e-05	0	0	0	0
OTU_3819	6.88895e-05	3.2628e-05	0.000103319	0	0	0	0	0	0	0	0	3.16096e-05	0	0	0	0	1.96522e-05	0	0	0.000228279	0.000128733	0	0	0	0	0	0	0	0	0	0	0	0	0	0	3.52721e-05	0	0	0	0	0	0.000677048	0	0	0	0	0	0	0
OTU_2315	0.000137779	1.6314e-05	0	3.80633e-05	0	0	0	2.59599e-05	5.34474e-05	0	0	0	0	0	0	0	3.93043e-05	0	0	0	0	0.000308071	0.000502709	0.000256815	0	0	5.12243e-05	0	1.76143e-05	0	0	0	0	0	0	0	0	3.80648e-05	0	0	0	0	0.000310434	4.99376e-05	0.000103448	0	2.3076e-05	0	0
OTU_3372	0	0	0	0	3.50054e-05	0	0.00011773	0	0	0	0	0	0	0	0	0	0	4.0334e-05	0	0	0	0	2.79283e-05	0.000110063	3.43572e-05	0	0	0	0	0	0	0	0	0	0	1.76361e-05	0	0	0	0	0	0	0	0	0	0	0	0	0
OTU_3773	0	8.15701e-05	0	0	0	0	0	0	0	0	0	0	0	0	4.22744e-05	0.000129232	0	0	0	0	0	0	0	0	0	0	0	0	0	0	0.00012581	0.000251551	0.00037594	0	0	0	0	3.80648e-05	0	0	0	0	0	2.49688e-05	0	0	0	0	7.02445e-05
OTU_2480	6.88895e-05	1.6314e-05	0	0	0	0	0	0	5.34474e-05	0	0	3.16096e-05	4.82032e-05	0.000102648	0.000169097	0	1.96522e-05	0.000161336	0	0	0	0	2.79283e-05	0	0	0	0	0	0	0	0.00062905	0.000586953	0.000469925	8.01068e-05	0.000126119	3.52721e-05	0	0	0	6.80967e-05	0	0	0	2.49688e-05	0	2.86295e-05	2.3076e-05	0	0
OTU_3874	0	0	0	0	0	0	0	0	0	0	0	0	0	0	0	0.000129232	0	4.0334e-05	0	0	0	0	0	0	0	0	0	0	0	0	0	0	0	0.000213618	0	1.76361e-05	0	0	0	0	0	0	0	0	0	0	0	0	0
OTU_3111	0	0	0	0	0	7.4195e-05	0	0	0	0	2.6748e-05	0	0	0	0	0.000129232	9.82608e-05	0	0	0	0	0	5.58566e-05	7.33756e-05	0	0	0	0	0	0	0	0	0	5.34045e-05	0	1.76361e-05	0	0	0	0	0	0	0	0	0	0	2.3076e-05	0	0
OTU_2113	0	0	2.58298e-05	0	0	0	0	0	0	0	0	0	0	3.42161e-05	0	0	0	0	0	0	0	0	0	0	0	0	0	0	0	0	0	0	0	0	0.000168159	0.000246905	0	0	0	0	0	0	0	0	0	0	0	0	0
OTU_4483	0	0	0	0	3.50054e-05	0.00014839	0	0	0	2.43279e-05	5.3496e-05	0	0	0	0	0	1.96522e-05	0	0	4.56558e-05	0	0	5.58566e-05	3.66878e-05	3.43572e-05	0	0	0	1.76143e-05	0	0	0	0	2.67023e-05	0	0	0	0	0	0.000102145	0	0	0.000124173	0.00019975	0.000275862	0	0	0	0
OTU_1524	0	1.6314e-05	0	3.80633e-05	3.50054e-05	7.4195e-05	5.88651e-05	2.59599e-05	5.34474e-05	0	0	0	0	0	4.22744e-05	0	3.93043e-05	4.0334e-05	0	0	0	0	0	0	3.43572e-05	0.000129349	5.12243e-05	0	5.2843e-05	0	0	8.38504e-05	0	2.67023e-05	0.000420398	3.52721e-05	0.0011458	0.000456777	0.000356125	3.40483e-05	0	0	0	0	0	5.7259e-05	0	0	7.02445e-05
OTU_4747	0	1.6314e-05	0	0	0	0	0	2.59599e-05	0	0	0	3.16096e-05	0	0	8.45487e-05	0	0	0	0	0	0	0	0	0	0	0	0	0	0	0	0.00025162	0.000503102	0.00018797	0	4.20398e-05	0	0	0	0	0	0	0	0	4.99376e-05	0	0	2.3076e-05	0	0
OTU_2211	0	0	0	7.61267e-05	7.00109e-05	0.00014839	0	0	5.34474e-05	2.43279e-05	5.3496e-05	3.16096e-05	7.23048e-05	0	4.22744e-05	0	0	0	0	0	0	0	0	0	0	0	0	0	0	0	0	0	0	0.000106809	4.20398e-05	0.000123452	0	0	0	0	0	0	0	0	0	8.58885e-05	0.000138456	0	7.02445e-05
OTU_4178	0	0	0	0	3.50054e-05	0	0	2.59599e-05	5.34474e-05	0	0	0	0	0	0	0	0	0	0	0	0	0	0	0	3.43572e-05	0	0	0	0	0	0	0	0	0	0	0	0	0	0	0	0	0	0	0	3.44828e-05	0	0	0	0
OTU_2576	0	0	2.58298e-05	0	0	0	0	0	0	0	0	0	0	0	0	0	0	0	0	0	0	0	0	0	0	0	0	0	1.76143e-05	0	0.000754859	0.000754654	0.000469925	0	0	1.76361e-05	0	0	0	3.40483e-05	0	0	3.10434e-05	0	0	0	2.3076e-05	0	7.02445e-05
OTU_2790	0	1.6314e-05	0	0	3.50054e-05	0	5.88651e-05	0	0	0	0	0	0	0	0	0	0	0	0	0	0	0	0	0	0	0	0	4.81672e-05	0	0	0.00012581	0.000251551	0.00018797	0	4.20398e-05	1.76361e-05	0	0	7.12251e-05	0	0	0	0	2.49688e-05	0	5.7259e-05	2.3076e-05	0	0
OTU_3737	0	4.8942e-05	0	7.61267e-05	3.50054e-05	0	5.88651e-05	2.59599e-05	0	2.43279e-05	0	3.16096e-05	0	3.42161e-05	0	0	1.96522e-05	0	0	4.56558e-05	0	0	0	0	3.43572e-05	0	0	0	0	0	0	0	0	0	0	0	0	0	0	0	0	0	0	0	0	0	0	0	0
OTU_2709	0	0	0	0	0	0	5.88651e-05	5.19197e-05	5.34474e-05	0	0	0	0	0	0	0	0	4.0334e-05	0	0	0	0	0	0	3.43572e-05	0.000129349	5.12243e-05	0	5.2843e-05	0	0	0	0	8.01068e-05	0	0	0	0	0	3.40483e-05	0.000113695	0	0	2.49688e-05	3.44828e-05	0	2.3076e-05	0	0.000140489
OTU_1943	0	0	0	0	0	0	0	0	0	0	0	0	0	3.42161e-05	0	0	1.96522e-05	0	0	4.56558e-05	0	0	0	0	0	0	0	0	0	0	0	0	0	5.34045e-05	8.40795e-05	0.000141088	0	0	0	0	0	0	0	0	0	0	0	0	0
OTU_2645	0.000137779	8.15701e-05	5.16596e-05	3.80633e-05	0	0	0	0	0	0	0.000106992	3.16096e-05	2.41016e-05	6.84322e-05	4.22744e-05	0	0	0	0	0	0	0	0	0	0	0	0	0	1.76143e-05	0	0	0	0	0	4.20398e-05	1.76361e-05	0	0	3.56125e-05	0	0	0	0	2.49688e-05	0	0	0	0	0
OTU_4485	0	0	2.58298e-05	0	0	0	0	0	0	0	0	3.16096e-05	0	0	0	0	0	4.0334e-05	0	0	0	0	0	0	0	0	5.12243e-05	0	0	0	6.2905e-05	0	0	8.01068e-05	0.000462437	8.81803e-05	0	0	0	3.40483e-05	0	0	0	2.49688e-05	0	0	0	0	0
OTU_3666	0	0	0	0	0	0	0	0	0	0	0	0	0	0	0	0	0	0	0	0	0	0	0	0	0	0	5.12243e-05	0	0	0	0.000188715	0.000251551	0	0	0	0	0	0	0	0	0	0	0	0	0	0	0	0	0
OTU_2035	0	0	2.58298e-05	0	0	0	0	2.59599e-05	0	0	0	0	2.41016e-05	0	0	0	0	0	0	0	0	0	2.79283e-05	3.66878e-05	3.43572e-05	0	0	0	1.76143e-05	0	0	0	0	0.000106809	0.000294278	0.000123452	0	0	0	0	0	0.000677048	0	0	0	0	0	0	0
OTU_4223	0	1.6314e-05	0	0	0	0	5.88651e-05	0	0	0	2.6748e-05	0	0	0	0	0	0	0	0	0	0	0.000410762	0.00016757	0.000220127	0	0	0	0	1.76143e-05	0	0	0	0	0	0	8.81803e-05	0	0	0	0	0	0	0	0	0	0	0	0	0
OTU_3741	0	0	0	3.80633e-05	0	7.4195e-05	0	2.59599e-05	0	0	0	0	2.41016e-05	0	0	0	3.93043e-05	0.000121002	0	0	0	0.00010269	8.37848e-05	0	6.87144e-05	0.000129349	5.12243e-05	0	1.76143e-05	0	0	8.38504e-05	0	0	0	0	0	0	0	0	0	0	0	0	0	0	0	0	0
OTU_2733	0	0	0	0	0	0	0	0	0	0	0	0	0	0	0	0	0	0	0	0	0	0	0	0	0	0	0	0	0	0	0	0	0	8.01068e-05	8.40795e-05	7.05442e-05	0	0	0	0	0	0	0	0	0	0	0	0	0
OTU_4601	0	0	2.58298e-05	0	0	0	0	2.59599e-05	0	0	0	0	0	0	0	0	0	0	0	0	0	0.00010269	0	0.000110063	0	0	0	0	0	0	0	0	0	5.34045e-05	4.20398e-05	5.29082e-05	0	0	0	0	0	0	0	0	0	0	0	0	0
OTU_4565	0	1.6314e-05	0	0	0	0	5.88651e-05	2.59599e-05	0	2.43279e-05	0	0	0	3.42161e-05	0	0	0	4.0334e-05	0	0	0	0	2.79283e-05	0	0	0	0	0	1.76143e-05	0	6.2905e-05	0	9.3985e-05	2.67023e-05	8.40795e-05	0	0	0	0	3.40483e-05	0	0	3.10434e-05	2.49688e-05	0	0	4.61521e-05	0.000158529	0
OTU_3283	0	4.8942e-05	5.16596e-05	0	3.50054e-05	0	0	0	0	0	0	3.16096e-05	0	0	0	0	0	0	0.000121743	4.56558e-05	0	0	0.000139641	0.000146751	0	0	0	0	0	0	0	0	0	2.67023e-05	0	1.76361e-05	0	0	0	3.40483e-05	0	0	0	2.49688e-05	0	0	0	0	0
OTU_1180	0	1.6314e-05	0	0	0	0	0	0	0	4.86559e-05	5.3496e-05	0	0	0	4.22744e-05	0	0	4.0334e-05	0	4.56558e-05	0	0	0	3.66878e-05	0	0.000129349	5.12243e-05	0	1.76143e-05	0	0.00188715	0.00142546	0.00178571	5.34045e-05	4.20398e-05	1.76361e-05	0.000143225	0	3.56125e-05	3.40483e-05	0	0	3.10434e-05	0	0	2.86295e-05	0	0	0
OTU_1299	0.000275558	0.000473106	0.000439106	0	0	0	0	0	0	2.43279e-05	0	0	0	0	0	0.000129232	1.96522e-05	0	0	4.56558e-05	0	0	2.79283e-05	3.66878e-05	3.43572e-05	0	5.12243e-05	0	0	0	0	0	0	8.01068e-05	0	1.76361e-05	0	0	3.56125e-05	3.40483e-05	5.68473e-05	0	0	0	3.44828e-05	0.000114518	6.92281e-05	0	0
OTU_3555	0	0	2.58298e-05	0	3.50054e-05	0	0	0	5.34474e-05	2.43279e-05	0	0	0	0	0	0	0	0	0	0	0	0	8.37848e-05	0	0	0	0	0	0	0	0	8.38504e-05	9.3985e-05	0	0	0.000123452	0	3.80648e-05	3.56125e-05	0	0	0	0	0	0	0	2.3076e-05	0	0
OTU_3641	0	0	2.58298e-05	3.80633e-05	0	0	0	0	0	0	5.3496e-05	9.48287e-05	4.82032e-05	0	0	0	0	4.0334e-05	0	0	0	0	2.79283e-05	0	0	0	0	0	0	0	6.2905e-05	0	9.3985e-05	0	0	7.05442e-05	0	0	0	3.40483e-05	0	0	0	0	0	2.86295e-05	0.00011538	0	0.000280978
OTU_2781	6.88895e-05	0	0	3.80633e-05	0	7.4195e-05	0	0	0	4.86559e-05	2.6748e-05	3.16096e-05	7.23048e-05	6.84322e-05	0.000211372	0	1.96522e-05	0	0	0	0	0	0	0	3.43572e-05	0.000129349	5.12243e-05	4.81672e-05	0	0.000112524	0	0	0	0	0	1.76361e-05	0	0	0	0	0	0	0	0	6.89655e-05	8.58885e-05	2.3076e-05	0	7.02445e-05
OTU_2694	6.88895e-05	8.15701e-05	0.000154979	0	0	0	5.88651e-05	0	0	0	5.3496e-05	0	0	0	0	0	0	0	0	0	0.000128733	0.000205381	8.37848e-05	0.000183439	0	0	0	0	0	0	0	0	0	0	4.20398e-05	0	0	0	0	0	0	0	0	0	0	0	0	0	0
OTU_4510	0	0	5.16596e-05	0	0	0	0	0	0	0	0	0	4.82032e-05	0	0	0	3.93043e-05	0	0	0	0	0.00010269	8.37848e-05	0	0	0	0	0	0	0	0.000314525	0.000167701	0.000281955	0	0	1.76361e-05	0	3.80648e-05	0	0	0	0	6.20867e-05	0	3.44828e-05	5.7259e-05	4.61521e-05	0	0
OTU_4174	0	0	0	0	0	0	0	0	0	0	0	0	0	0	0	0	0	0	0	0	0	0	0.000111713	7.33756e-05	0	0	0	0	0	0	0	0	0	0	4.20398e-05	0	0	0	0	0	0	0	0	0	0	0	0	0	0
OTU_3920	0	1.6314e-05	0	0	0	0	0	0	0	0	0	0	0	0	0	0	0	0	0	0	0	0.000205381	8.37848e-05	0.000110063	3.43572e-05	0	0	0	0	0	0	0	0	0	4.20398e-05	0	0	0	0	0	0	0	0	0	3.44828e-05	0	4.61521e-05	0	0
OTU_4399	0	0	0	0	0	0	0	0	0	0	0	0	0	0	0	0	0	4.0334e-05	0	0	0	0	0	0	0	0	0	0	0	0	6.2905e-05	8.38504e-05	9.3985e-05	0	0	0	0	0	0	0	0	0	3.10434e-05	0	0	0	4.61521e-05	0	0
OTU_2470	0	3.2628e-05	0	3.80633e-05	0	0	0	0	0	0	2.6748e-05	0	0	0	0	0	0.000137565	0	0	0	0	0	0	3.66878e-05	0	0	0	4.81672e-05	0	0	0.000188715	0.000503102	0	2.67023e-05	0	0	0	0	0	0	0	0	0	0	0	0	0	0	0
OTU_3118	0	0	0	0	0	0	0	0	0	0	0	0	0	0	0	0	0	0	0	0	0	0	0	0	0	0	0	0	0	0	0.000440335	0.000419252	0	2.67023e-05	0	0	0	0	7.12251e-05	0	0	0	0	0	0	0	0	0	0
OTU_4134	0	0	0	0	0	0	0	0	0	0	0	0	0	0	0	0.000129232	0.000137565	0	0	0	0	0	0	0	0	0	0	0	0	0	0	0	0	2.67023e-05	4.20398e-05	0	0	0	0	0	0	0	0	0	0	0	0	0	0
OTU_3615	0	0	0	0	0	0	0	0	0	0	0	0	0	0	0	0.000258465	0.000176869	0.000322672	0	0	0	0	0	0	3.43572e-05	0	0	0	0	0	0	0	0	5.34045e-05	0	0.000123452	0	3.80648e-05	0	0	5.68473e-05	0	9.31301e-05	2.49688e-05	0	2.86295e-05	0	0	0
OTU_2448	6.88895e-05	0.000195768	0.000180808	0	0	0	0	0	0	0	0	0	0	0	0	0	1.96522e-05	0	0	0	0	0	0	3.66878e-05	0	0	0	0	1.76143e-05	0	0	0	0	0	4.20398e-05	1.76361e-05	0	0	0	0	0	0	0	4.99376e-05	3.44828e-05	0	0	0	0
OTU_2464	0	0	0	0	0	7.4195e-05	0	0	0	2.43279e-05	0	0	0	0	0	0.000129232	0	0	0.000121743	0	0.000128733	0.000205381	0.000390996	0.000183439	3.43572e-05	0	0	0	0	0	0.000188715	8.38504e-05	0	0	4.20398e-05	0	0.000572902	0.000418713	0.000498575	0	0	0	6.20867e-05	2.49688e-05	0	0	2.3076e-05	0	0
OTU_4500	0	1.6314e-05	0	0	0	0	0	0	0	0	2.6748e-05	0	0	0	0	0	0	4.0334e-05	0	0	0	0	0	0	0	0	5.12243e-05	0	0	0	0.000188715	0.000167701	0.000469925	0	0	0	0	0	0	0	0	0	3.10434e-05	0	3.44828e-05	0	0	0	0
OTU_2453	0	1.6314e-05	2.58298e-05	3.80633e-05	0	0	0	0	0	0	0	3.16096e-05	2.41016e-05	3.42161e-05	0	0	0	0	0	0	0	0.00010269	0.000670279	0.000146751	0	0	5.12243e-05	0	1.76143e-05	0	0	8.38504e-05	9.3985e-05	0	0	8.81803e-05	0	0	3.56125e-05	0	0	0	3.10434e-05	4.99376e-05	0	0	0	0	0
OTU_3533	0	0	0	0	0	0	0	0	0	0	0	0	0	0	0	0	0	0	0	0	0	0	8.37848e-05	3.66878e-05	0	0	0	0	0	0	0	0	0	0	0	0	0	0	0	0	0	0	0	0	0	0	0	0	0
OTU_2530	0	0	0	0	0	0	0	0	0	0	0	0	0	3.42161e-05	0	0	0	0	0	0	0	0	0	0	0	0	0	0	0	0	0.00012581	0.000251551	0.00018797	2.67023e-05	0	3.52721e-05	0.000143225	7.61296e-05	0.000106838	0	0	0	3.10434e-05	0	0	0	0	0	0
OTU_2227	6.88895e-05	1.6314e-05	2.58298e-05	0	0.000105016	0	0	2.59599e-05	0	2.43279e-05	0	0	0	0	0	0	0	0	0	0	0	0	0	0	0	0	5.12243e-05	0	0	0	0.00050324	0.000586953	0.000469925	2.67023e-05	0	0	0	3.80648e-05	0	0	0	0	0	0	0	0	2.3076e-05	0	0
OTU_3534	0	0	2.58298e-05	0	0	0	0	0	0	2.43279e-05	0	0	0	0	0	0	0	4.0334e-05	0	0	0	0	0	0	0	0	0	0	0	0	0.00012581	8.38504e-05	9.3985e-05	0	0	0	0	0	0	0	0	0	0	0	0	0	0	0	0
OTU_4786	0	1.6314e-05	0	0	0	0	0	0	0	0	0.000106992	9.48287e-05	0	6.84322e-05	0	0	0	4.0334e-05	0	0	0	0	0	0	0	0	0	0	0	0	0	0	0	0	0	0	0	0	0	0	0	0	0	0	0	0	0	0	0
OTU_4829	0	0	0	0	0	0	0	0	0	0	0	0	0	0	0	0	0	0	0	0	0	0	0	0	0	0	0	0	1.76143e-05	0	0	0	0	0	0	0	0	0	0	0	0	0	0	0	0	2.86295e-05	0	0	0
OTU_3168	0.000757785	0.00032628	0.000258298	0	3.50054e-05	0	0	7.78796e-05	0	0	5.3496e-05	0	4.82032e-05	3.42161e-05	0	0	1.96522e-05	0	0	0	0.000128733	0	0	0	0	0	0	0	1.76143e-05	0	0	8.38504e-05	0	2.67023e-05	0	0	0	0	0	6.80967e-05	0	0	0	0	0	2.86295e-05	0	0	0
OTU_4804	6.88895e-05	0.000130512	2.58298e-05	3.80633e-05	0	0	0	0	0	0	0	0	2.41016e-05	0	0	0	1.96522e-05	0	0	0	0	0	0	0	0	0	0	0	1.76143e-05	0	0	0	0	0	4.20398e-05	0	0	0	0	0	0	0	0	0	3.44828e-05	2.86295e-05	0	0	0
OTU_4111	0	0	0	0	0	0	0	0	0	0	0	0	0	0	0	0	0	4.0334e-05	0	0	0	0	0	0	0	0	5.12243e-05	0	0	0	0.000188715	0	0.00056391	0	0	0	0	0	0	0	0	0	0	0	0	0	0	0	0
OTU_4371	0	0	0	0	0	0	0	0	0	0	0	0	0	0	0	0	0	0	0	0	0	0.00010269	2.79283e-05	3.66878e-05	0	0	0	0	0	0	0	0.000167701	0.00018797	2.67023e-05	0.000168159	1.76361e-05	0	0	0	0	0	0	0	0	0	0	0	0	0
OTU_3349	0.000137779	0.00016314	0.000258298	0	0	0	0	0	0	0	0	3.16096e-05	0	0	0	0	0	0	0	0	0	0	0	0	0	0	0	0	0	0	0	0	9.3985e-05	0	0	0	0	0	0	0	0	0	0	0	0	0	0	0	0
OTU_3612	0	0	0	0	0	0	0	0	0	0	0	0	2.41016e-05	0	4.22744e-05	0.000258465	0	8.06679e-05	0	0	0	0	0	3.66878e-05	0	0	5.12243e-05	0	0	0	0	0	0	0	4.20398e-05	0	0	0	0	3.40483e-05	0	0	0	0	0	2.86295e-05	2.3076e-05	0	0
OTU_2758	0	0.000114198	0.000129149	0	0	0	0	0	0	0	2.6748e-05	0	0	0	0	0	0	0	0	0	0	0	8.37848e-05	0	0	0	0	0	1.76143e-05	0	6.2905e-05	8.38504e-05	9.3985e-05	0	0	0	0	0	0	3.40483e-05	0	0	0	0	0	0	0	0	0
OTU_3580	0	0	2.58298e-05	0	0	0	0	5.19197e-05	0	2.43279e-05	5.3496e-05	3.16096e-05	0	3.42161e-05	0	0	3.93043e-05	0.000121002	0	0	0	0	0	0	0.0002405	0	0.000153673	0	3.52286e-05	0	0	0	0	0	0	0	0	0	0	3.40483e-05	0	0	0.000124173	4.99376e-05	0	2.86295e-05	2.3076e-05	0	7.02445e-05
OTU_3390	0	0	0	0	0	0	0	0	0	0	0	0	0	0	0	0	0	0	0	0	0	0	0	0	0	0	0	0	0	0.000112524	0	0	0	0.000186916	0.000168159	3.52721e-05	0	0	0	0	0	0	0	0	0	2.86295e-05	0	0	0
OTU_4185	0	0	0	0	0	0	0	0	0	0	0	0	0	0	0	0	0	0	0	0	0	0	0.000139641	3.66878e-05	0	0	0	0	1.76143e-05	0	0	0	0	0	0	3.52721e-05	0	0	0	0	0	0	0	0	0	0	0	0	0
OTU_3654	6.88895e-05	0	0	0	0	0	0	0	0	0	0	0	0	0	0	0	0	0	0	0	0	0	0	0	0	0	0	0	0	0	0	0	0	0	0	3.52721e-05	0	0	0	0	0	0	0	0	0	0	0	0	0
OTU_2783	0	1.6314e-05	0	0	0	0	0	0	0	0	0	0	0	0	0	0	0	0	0	0	0	0	0	0	0	0	0	0	0	0	6.2905e-05	0	0	0.000133511	4.20398e-05	3.52721e-05	0	0	3.56125e-05	0	0	0	0	0	0	0	0	0	0
OTU_4147	0	0	0	0	0	0	0	0	0	0	0	0	0	0	0	0	0	0	0	0	0	0	0	0	3.43572e-05	0	0	0	0	0	6.2905e-05	0.000251551	9.3985e-05	0	0	0	0	0	0	0	0	0	0	0	3.44828e-05	0	0	0	0
OTU_1536	6.88895e-05	0	0	0	0	0	0	5.19197e-05	0.000160342	2.43279e-05	0	0	0	0	4.22744e-05	0	9.82608e-05	0.000121002	0.000121743	0	0	0.00010269	0	3.66878e-05	0.000103072	0	0.000153673	4.81672e-05	1.76143e-05	0	6.2905e-05	0	0	0	0	1.76361e-05	0	0	0	0	5.68473e-05	0	0	0	3.44828e-05	0	0	0	0
OTU_3951	0	0	0	0	3.50054e-05	0	0	0	0	0	0	0	0	0	0	0	0	0	0	0	0	0	0	3.66878e-05	0	0	0	0	1.76143e-05	0	0.000440335	0.000167701	0	0	0	0	0	0	0	0	0	0	0	0	0	0	0	0	0
OTU_4143	0	0	0	0	0	0	0	0	0	0	0	0	0	0	0	0	0	0	0	0	0	0	8.37848e-05	3.66878e-05	0	0	0	0	0	0	0.00012581	8.38504e-05	9.3985e-05	0	0	0	0	0	0	0	0	0	0	0	0	0	0	0	0
OTU_1591	6.88895e-05	0	0	0	0	0.00014839	0	0	0	0	5.3496e-05	3.16096e-05	0	0	4.22744e-05	0	1.96522e-05	0	0.000121743	4.56558e-05	0	0	0	3.66878e-05	0	0	5.12243e-05	0	0	0	0.000691954	0.00125776	0.000657895	2.67023e-05	4.20398e-05	7.05442e-05	0	3.80648e-05	0	0	0	0	0	0	3.44828e-05	0	2.3076e-05	0	7.02445e-05
OTU_4206	0	0	0	0	0	0	0	0	0	0	0	0	0	0	0	0	0	0	0	0	0	0.00010269	0	3.66878e-05	0	0	0	0	0	0	0	0	0	2.67023e-05	8.40795e-05	0.000123452	0	0	0	0	0	0	0	0	0	0	0	0	0
OTU_3423	6.88895e-05	0.000195768	0.000154979	0	0	0	0	0	0	2.43279e-05	2.6748e-05	3.16096e-05	0	0	0	0	0	0	0	0	0	0	0	0	0	0	0	0	0	0	0	0	0	0	0	1.76361e-05	0	0	7.12251e-05	0	0	0	0	2.49688e-05	0	0	2.3076e-05	0	0
OTU_4949	0	0	0	0	3.50054e-05	0	0	0	5.34474e-05	0	2.6748e-05	3.16096e-05	0	0	4.22744e-05	0	0	0	0	0	0	0	2.79283e-05	7.33756e-05	0.000103072	0	0	0	3.52286e-05	0	0.000188715	0.000503102	0.000657895	2.67023e-05	0	3.52721e-05	0	7.61296e-05	0.000106838	0	0	0	6.20867e-05	0	0	0	0	0	0
OTU_3517	0	0	0	0	0	0	0	2.59599e-05	0	0	0	0	0	0	0	0	1.96522e-05	8.06679e-05	0	0	0	0	8.37848e-05	7.33756e-05	0	0	0	0	0	0	6.2905e-05	0	0.000469925	0	0	0	0	3.80648e-05	0	0	0	0	0	0	0	2.86295e-05	0	0	0
OTU_3989	0	0	0	0	0	0	5.88651e-05	0	0	0	0	0	0	0	4.22744e-05	0	0	0	0	0	0	0	0	0	0	0	0	0	0	0	6.2905e-05	0	0	2.67023e-05	8.40795e-05	0	0	0	0	0	0	0	0	0	0	0	0	0	0
OTU_2979	0	1.6314e-05	0	0	0	0	0	0	0	0	2.6748e-05	6.32191e-05	0	0	0	0	0	0	0	0	0	0.000308071	0.000195498	0.000146751	3.43572e-05	0	0	0	0	0	0	0	0	0	0	0	0	0	0	0	0	0.000677048	0	0	3.44828e-05	0	0	0	0
OTU_2522	0	0	0	0	0	0	0	0	0	0	0	0	0.000361524	6.84322e-05	0.000211372	0	0	0	0	0	0	0	0	0	0	0	5.12243e-05	0	1.76143e-05	0.000112524	0	0	0	0	0	0	0	0	3.56125e-05	3.40483e-05	0	0	0	2.49688e-05	0	2.86295e-05	4.61521e-05	0.000158529	0
OTU_2792	0	0	0	0	3.50054e-05	0	0	0	0	0	2.6748e-05	3.16096e-05	0	6.84322e-05	4.22744e-05	0	0	0	0	0	0.000128733	0.00010269	0	0	0	0	0	0	1.76143e-05	0.000112524	0.000314525	0.000586953	0.000657895	2.67023e-05	0	0	0	0	0	0	0	0	0	7.49064e-05	0	0	0	0	7.02445e-05
OTU_3418	0	1.6314e-05	2.58298e-05	3.80633e-05	0	0	0	5.19197e-05	0	0	0	9.48287e-05	0	0	0	0	0	0	0	4.56558e-05	0	0	2.79283e-05	0	6.87144e-05	0	0.000204897	4.81672e-05	0.000140915	0.000225048	0	0	0	0	0	1.76361e-05	0	0	0	3.40483e-05	0	0	3.10434e-05	0	3.44828e-05	2.86295e-05	2.3076e-05	0.000158529	0
OTU_2280	0	0	2.58298e-05	3.80633e-05	0	0	0	0	0	4.86559e-05	2.6748e-05	0	0	0	4.22744e-05	0	0	0	0	0	0	0	0	3.66878e-05	3.43572e-05	0	5.12243e-05	0	0	0	0.000440335	0.000754654	0.00093985	0	0	0	0	3.80648e-05	3.56125e-05	3.40483e-05	0	0	6.20867e-05	0	0	2.86295e-05	0	0	0
OTU_3875	0	0	0	3.80633e-05	0	0	0	0	0	0	0	0	0	0	0	0.000258465	0.000235826	0.000161336	0	0	0	0	2.79283e-05	0	0	0	0	0.000144502	1.76143e-05	0.000112524	0	0	0	0	0	0	0	0	0	0	0	0	0	0	0	0	0	0	0
OTU_3544	0	0	0	0	0	0	0	2.59599e-05	5.34474e-05	0	0	0	0	0	0	0	0	0	0	0	0	0	0	0	0	0	0	0	0	0	0	0	0	2.67023e-05	0	0	0	3.80648e-05	0	0	0	0	0	0	0	0	9.23041e-05	0	7.02445e-05
OTU_4168	0	0	0	0	3.50054e-05	0	0	0	0	0	5.3496e-05	0	2.41016e-05	0	0	0	0	0	0	4.56558e-05	0	0	0	3.66878e-05	3.43572e-05	0	0	0	1.76143e-05	0	0	0	0	0.000160214	0	0	0	0	0	0	0	0	0	0	0	2.86295e-05	0	0	0
OTU_2415	0	0.000146826	0.000103319	0	0	0	5.88651e-05	0	0	0	0	0	0	0	0	0	0	0	0	0	0	0	0	0	0	0	0	0	0	0	0	0	0	0	4.20398e-05	0	0	0	0	0	0	0	0	0	0	2.86295e-05	0	0	0
OTU_3352	0	0	0	0.000152253	0	0	0	0	0	0	0	0	0	0	0	0	0	0	0	0	0	0	0	0	0	0	0	0	0	0	0	0	0	5.34045e-05	0	1.76361e-05	0	0	0	0	0	0	0	0	0	2.86295e-05	4.61521e-05	0	0.000140489
OTU_2663	0	0	2.58298e-05	0	0	0	0	2.59599e-05	0	0	2.6748e-05	0	0	0	0	0	0	4.0334e-05	0	0	0	0	0	0	0	0	0	0	0	0	0.00037743	0.000586953	0.00018797	0	4.20398e-05	1.76361e-05	0	0	0	0	0	0	3.10434e-05	0	0	0	2.3076e-05	0	0
OTU_1697	6.88895e-05	0.000212082	0.000154979	3.80633e-05	0	0	5.88651e-05	0	0	0	0	0	0	0	0	0	0	0	0	0	0	0	2.79283e-05	0	0	0	0	0	0	0	0	0	0	2.67023e-05	4.20398e-05	1.76361e-05	0	3.80648e-05	0	0	0	0	0	0	0	0	0	0	0
OTU_4292	0	0	0	0	0	0	0	0	0	2.43279e-05	0	0	0.000120508	0.000102648	4.22744e-05	0	0	0	0	0	0	0	0	0	0	0	0	0	1.76143e-05	0	0	0	0	0	0	0	0	0	0	3.40483e-05	0	0	0	2.49688e-05	0	2.86295e-05	0	0	0
OTU_4396	0	0	0	0	0	0	0	0	0	0	0	3.16096e-05	0	0	0	0	1.96522e-05	0	0	0	0	0.00010269	0	3.66878e-05	3.43572e-05	0	0	0	1.76143e-05	0	0	0	0	0	0	1.76361e-05	0	0	0	3.40483e-05	0	0	3.10434e-05	0	0	2.86295e-05	6.92281e-05	0	7.02445e-05
OTU_2551	0.000137779	0.00024471	0.000309957	0	0	0	0	0	5.34474e-05	0	0	0	0	0	0	0	0	4.0334e-05	0	4.56558e-05	0	0	0	0	0	0	0	0	0	0	0	0	0	0	0	0	0	0	0	3.40483e-05	0	0	0	0	3.44828e-05	0	0	0	0
OTU_3650	0	8.15701e-05	0.000180808	3.80633e-05	0	0	0	2.59599e-05	0	0	0	0	0	0	0	0	0	0	0	0	0	0	0	7.33756e-05	0	0	0	0	1.76143e-05	0	0	0	0	0	0	0	0	0	0	0	5.68473e-05	0	0	0	0	0	0	0	0
OTU_1293	6.88895e-05	1.6314e-05	2.58298e-05	0	0	0	0	0	0	0.000145968	0.00013374	3.16096e-05	2.41016e-05	0	0	0	1.96522e-05	0	0.000121743	0	0	0	0	0	0	0	0	0	0	0	6.2905e-05	0.000167701	0	0.000160214	0	1.76361e-05	0	7.61296e-05	0	0	0	0	0	0	0	0	4.61521e-05	0	0
OTU_3788	0	4.8942e-05	5.16596e-05	0	0	0	0	2.59599e-05	0	0	2.6748e-05	0	0	0	0	0	0	0	0	0	0	0	0	0	3.43572e-05	0	5.12243e-05	0	0	0	0	0	0	2.67023e-05	0	0	0	0	0	0	0	0	0	0	0	0	0	0	0
OTU_3473	0	0	0	0	0	0	0	0	0	0	0	0	0	0	0	0	0	0	0	0	0	0	0	0	0	0	0	0	0	0	0	0	0	0	0.000126119	0	0	0	0	0	0	0	0	0	0	0	0	0	0
OTU_1921	0	1.6314e-05	0	0	0	0	0	0	0	0	0	0	0	0	0	0	0	0	0	0	0	0	0	0	0	0	0	0	0	0	0	0	0	8.01068e-05	0	0.000158725	0	0	0	0	0	0	0	0	0	0	0	0	0
OTU_4146	0	0	2.58298e-05	0	0	0	0	0	0	2.43279e-05	0	0	0	0	0	0	0	0	0	4.56558e-05	0	0	0	0	0	0	5.12243e-05	0	0	0	0.00025162	8.38504e-05	0.00018797	5.34045e-05	0	1.76361e-05	0.000286451	0.000342583	0.000320513	0	0	0	0	0	0	0	0	0	0
OTU_3924	0	0	0	0	7.00109e-05	0	0	0	0	2.43279e-05	2.6748e-05	3.16096e-05	2.41016e-05	0	0	0	0	0	0	0	0	0	0	0	0	0	0	0	3.52286e-05	0	0	0	0	0	0	1.76361e-05	0	0	0	0	5.68473e-05	0	3.10434e-05	0	0	2.86295e-05	4.61521e-05	0.000317058	0
OTU_4368	0.000137779	4.8942e-05	2.58298e-05	3.80633e-05	0.000105016	0	0	5.19197e-05	0	4.86559e-05	2.6748e-05	0	0	3.42161e-05	0	0	1.96522e-05	0	0.000121743	0	0	0.00010269	2.79283e-05	0	3.43572e-05	0	0	0	3.52286e-05	0	0	8.38504e-05	0	2.67023e-05	8.40795e-05	3.52721e-05	0	0	0	0	0	0	3.10434e-05	7.49064e-05	0	0	4.61521e-05	0	0
OTU_3697	0	0	0	0	0	0	0	2.59599e-05	0	0	0	0	0	0	0	0	0	0	0	0	0	0	0	0	0	0	0	4.81672e-05	0	0	0	0	0	0	0	3.52721e-05	0	0	0	0.000306435	0.000113695	0	0	0	0	0	0	0	0
OTU_4082	0	0	0	3.80633e-05	0	0	0	0	0	0	0	0	0	0	0	0	0	0	0	0	0	0	0	3.66878e-05	0	0	0	0	0	0	0	0.000335402	9.3985e-05	0	0	0	0	0	0	0	0	0	3.10434e-05	0	0	0	0	0	0
OTU_3138	0	1.6314e-05	0	0	3.50054e-05	0	0	0	0	0	0	0	0	3.42161e-05	0	0	0	0	0	0	0	0	0	0	0	0	0	0	0	0	0	0	0	0	0	1.76361e-05	0	3.80648e-05	0	0	0	0	0	0	3.44828e-05	0.000114518	0.000138456	0	7.02445e-05
OTU_4204	0	1.6314e-05	0	0	0	0	0	0	0	0	0	0	0	0	0	0	0	0	0	0	0	0	2.79283e-05	0	0	0	0	4.81672e-05	0	0	6.2905e-05	0.000167701	0.000469925	0	0	0	0	0	0	0	0	0	0	0	0	0	0	0	0
OTU_3286	0	0	0	0	0	0	0	0	0	0	0	0	0	0	0	0	0	0	0	0	0	0	0	0	0	0	0	0	0	0	0	0	0	0	0	5.29082e-05	0	0	0	0	0	0	0	0	0	0	0	0	0
OTU_2559	0	0	2.58298e-05	0	3.50054e-05	0	5.88651e-05	0	5.34474e-05	0	0	3.16096e-05	0	0	4.22744e-05	0	3.93043e-05	0	0	4.56558e-05	0	0	2.79283e-05	0	0	0	5.12243e-05	0	1.76143e-05	0	0	0	0	0	0	0	0	0	0	3.40483e-05	5.68473e-05	0	0	2.49688e-05	0	2.86295e-05	0	0	0.000140489
OTU_3011	6.88895e-05	0	0	0	0	0	5.88651e-05	0	0	2.43279e-05	0	0	0	0	0	0	0	0	0	0	0	0	0	0	3.43572e-05	0	0	0	0	0	0	0	0	0.000133511	0	0	0	3.80648e-05	0	0	0	0	0.00018626	9.98752e-05	0.000172414	0	0	0	0
OTU_1376	0	1.6314e-05	0	0	0	0	0	0	0	0	0	3.16096e-05	0	3.42161e-05	0	0	0	0	0	0	0	0	0	0	0	0	0	0	0	0	0	0	0	0.000213618	0	0.000123452	0	0	0	0	0	0	0	0	0	0	0	0	0
OTU_3038	0	0	0	3.80633e-05	0	0	0	2.59599e-05	0	0	0	0	7.23048e-05	0	0.000126823	0.000129232	0	0	0	0	0	0	0	0	0	0	0	0	0	0	0	0	0	2.67023e-05	0	0	0	0	0	0	0	0	0	0	0	0	2.3076e-05	0	7.02445e-05
OTU_2509	0	0	0	0	3.50054e-05	0	0	0	0	0	0	0	0	0	0	0	0	0	0	0	0	0	0	0	0	0	0	0	0	0	0	8.38504e-05	0	0	0	1.76361e-05	0	0.000152259	0.00014245	0	0	0	3.10434e-05	0	0	0	0	0	0
OTU_3749	0	0	0	0	0	0	5.88651e-05	0	0	0	0	0	0	0	0	0	0	0	0	0	0	0	0	0	0	0	0	0	0	0	0	0	0	5.34045e-05	4.20398e-05	0.000229269	0	0	0	0	0	0	0	0	3.44828e-05	0	0	0	0
OTU_3246	6.88895e-05	1.6314e-05	0	0	3.50054e-05	0	0	0	0	0	0	3.16096e-05	2.41016e-05	0	4.22744e-05	0	0	0	0	0	0	0	0	0	3.43572e-05	0	0	0	0	0	0.000314525	0.000167701	0.000469925	0	0	1.76361e-05	0	3.80648e-05	0	0	0	0	0	4.99376e-05	0	0	4.61521e-05	0	0
OTU_3634	0	0	0	0	0	0	0	0	0	0	0	0	0	0	0	0	0	0	0	0	0	0	0	3.66878e-05	0	0	0	0	1.76143e-05	0	0.00012581	8.38504e-05	0	0	0	0	0	0	0	0	0	0	0	0	0	0	0	0	0
OTU_2590	6.88895e-05	0	0	0	0	0	0	0	0	0	2.6748e-05	0	0	0	0	0	3.93043e-05	0	0	0	0	0	0	0	0	0	0	4.81672e-05	0	0	0	0	0	0.000267023	0.000252239	7.05442e-05	0	0	0	0	0	0	3.10434e-05	0	0	0	0	0	0
OTU_2017	0	1.6314e-05	2.58298e-05	0	3.50054e-05	0	0	0	0	0	0	0	0	0	0	0	0	0	0	0	0	0.00010269	5.58566e-05	0	0	0	0	0	1.76143e-05	0	6.2905e-05	8.38504e-05	0.000281955	0	0	0	0.000143225	0.000304518	0.00042735	0	0	0	0	0	0	0	2.3076e-05	0	0
OTU_1762	6.88895e-05	0	0	0	0	0	0	0	0	2.43279e-05	5.3496e-05	3.16096e-05	9.64064e-05	3.42161e-05	8.45487e-05	0	0	0	0	0	0	0	0	0	0	0	5.12243e-05	0	0	0	0	0	0	0	0	3.52721e-05	0	0	0	0	0	0	0	2.49688e-05	0	2.86295e-05	4.61521e-05	0.000158529	0
OTU_1356	0	0	0	0	0	0	0	0	0	0	0	0	0	0	0	0	0	0	0	0	0	0	0	0	0	0	0	0	0	0	0	0	0	8.01068e-05	0.000210199	0.000105816	0	0	0	0	0	0	3.10434e-05	0	0	0	0	0	0
OTU_2628	6.88895e-05	1.6314e-05	0	0	7.00109e-05	0	0	0	0	2.43279e-05	5.3496e-05	3.16096e-05	0	0	0	0	0	0	0	0	0	0.00010269	0	3.66878e-05	0	0	0	0	3.52286e-05	0	0	0	0	0	4.20398e-05	0	0	0	0	0	0	0	0	2.49688e-05	0	0	2.3076e-05	0	0
OTU_1554	6.88895e-05	0.000228396	0.000258298	3.80633e-05	0	0	0	0	0	0	0	0	2.41016e-05	0	0	0	0	0	0	0	0	0	0	0	0	0	0	0	0	0	0	8.38504e-05	9.3985e-05	0	0	0	0	0	0	0	0	0	0	2.49688e-05	0	0	0	0	0
OTU_3397	0	0.000114198	0.000154979	0	3.50054e-05	0	0	0	0	0	0	0	0	0	4.22744e-05	0	0	0	0	0	0	0	2.79283e-05	0	0	0	0	0	0	0	0	0	9.3985e-05	0	0	0	0	0	0	3.40483e-05	0	0	0	0	3.44828e-05	0	0	0	0
OTU_4391	0	0	0	0	0	0	0	0	0	0	0	0	0	0	0	0	3.93043e-05	0	0	0	0	0	0	0	0	0	0	0	0	0	0	0	0	0	0.000168159	5.29082e-05	0	0	0	0	0	0	0	0	0	0	0	0	0
OTU_1884	0	0.000228396	0.000232468	0	0	0	5.88651e-05	0	0	0	0	0	0	0	0	0	0	0	0	0	0	0	0	0	0	0	0	0	0	0	0	0	0	0	0	1.76361e-05	0	0	0	0	0	0	0	0	0	0	0	0	0
OTU_1745	0	0.000114198	2.58298e-05	0	0	7.4195e-05	0	0	0.000106895	2.43279e-05	0	6.32191e-05	2.41016e-05	0	0	0	1.96522e-05	0	0	0	0.000128733	0.00010269	0.000363068	0.000146751	6.87144e-05	0	5.12243e-05	0	1.76143e-05	0.000112524	0	8.38504e-05	0	0.000267023	0.000210199	0.000158725	0	0	0	0	5.68473e-05	0	0.00027939	0	3.44828e-05	0	4.61521e-05	0	0
OTU_4431	0	1.6314e-05	0	0	0	0	0	0	0	0	0	0	0	0	0	0	0	4.0334e-05	0	0	0	0	2.79283e-05	0	0	0	0	0	0	0	0.00012581	0.000419252	0.00037594	0	0	0	0	0	0	0	5.68473e-05	0	0	0	0	0	2.3076e-05	0	0
OTU_3587	0	0	0	0	3.50054e-05	0	0	0	0	0	0	3.16096e-05	0	0	0	0	0	0	0	0	0	0	0	0	0	0	0	0	0	0	0	0	0	0	0	1.76361e-05	0	0.000114194	3.56125e-05	0	0	0	9.31301e-05	0.000174782	6.89655e-05	0	0	0	0
OTU_2428	6.88895e-05	0	2.58298e-05	0	0	0	0	0	5.34474e-05	0	0	0	0	0	0	0	0	0	0	0	0	0	0	3.66878e-05	0	0	0	0	0	0	0.000691954	0.000670803	0.000657895	0	0	3.52721e-05	0	0	0	0	0	0	0	0	0	0	4.61521e-05	0	0
OTU_1555	0	0	0	0	0	0	0	0	0	0	0	0	0	0	0	0	0	4.0334e-05	0	0	0	0.00010269	0.000139641	7.33756e-05	0	0	0	4.81672e-05	0	0	0	0	0	0.000160214	0.000378358	0.000264541	0	0	0	0	0	0	0	0	0	0	0	0	7.02445e-05
OTU_4476	0	0	0	0	3.50054e-05	0	0	2.59599e-05	0	0	2.6748e-05	0	0	0	0	0	0	0	0	0	0	0	0	0	3.43572e-05	0	5.12243e-05	0	0	0	0	0	0	2.67023e-05	0	5.29082e-05	0	0	0	6.80967e-05	0.000170542	0	0	0	0	0	2.3076e-05	0	0
OTU_3264	0	0	0	0	0	0	0	0	0.000106895	2.43279e-05	0	0	0	0	0	0	0	0	0	0	0.000128733	0	0	0	0	0	0	0	0	0	0	0	9.3985e-05	0	0	0	0	0	0	0	0	0	0	0	0	0	2.3076e-05	0	0
OTU_2368	0	0	0	0	0	0	0	0	0	2.43279e-05	0	0	0	0	0	0	0	0	0	0	0	0	0	0	0	0	0	0	0	0	0	0	0	0.000160214	4.20398e-05	5.29082e-05	0	0	0	0	0	0	0	0	0	0	0	0	0
OTU_3291	0	4.8942e-05	2.58298e-05	0	0	0	0	0	5.34474e-05	0	0	0	0	0	0	0	0	0	0	0	0	0	0	0	0	0	0	0	0	0	0	0	0	0	0	0	0	0	0	0	0	0	0	0	0	0	0	0	0
OTU_2725	0	0	0	0	0	0	0	0	0	0	0	0	0	0	0	0	0	0	0	0	0	0	5.58566e-05	0	0	0	0	0	0	0	0	0	0	0.000400534	0	3.52721e-05	0	0	0	0	0	0	0	0	0	0	2.3076e-05	0	0
OTU_4832	0	1.6314e-05	2.58298e-05	0	0	0	0	0	0	2.43279e-05	0	0	0	0	0	0	1.96522e-05	0	0	0	0	0	2.79283e-05	0	0	0.000129349	5.12243e-05	0	0	0	0	0	0	0	0	1.76361e-05	0	7.61296e-05	0	3.40483e-05	0	0	0	2.49688e-05	0	0	0	0	0
OTU_4297	0.000275558	0.00016314	0.000154979	0	0	0	0	0	0	0	0	0	0	3.42161e-05	0	0.000129232	0	0	0	0	0	0	0	0	0	0	0	0	1.76143e-05	0	0	0	0	0	0	1.76361e-05	0	0	0	0	0	0	0	0	0	0	0	0	0
OTU_2173	0	1.6314e-05	5.16596e-05	3.80633e-05	0	0	0.000176595	2.59599e-05	0	0	0	0	0	0	8.45487e-05	0	0	8.06679e-05	0	4.56558e-05	0	0	0	0	3.43572e-05	0	5.12243e-05	0	3.52286e-05	0	0	0	0	0	0	3.52721e-05	0	0	0	0	5.68473e-05	0	3.10434e-05	2.49688e-05	3.44828e-05	0.000114518	6.92281e-05	0	0.000280978
OTU_1773	0.000688895	0.000261024	0.000464936	3.80633e-05	0	7.4195e-05	0	2.59599e-05	0	0	0	0	0	3.42161e-05	0	0	0	0	0	4.56558e-05	0	0	0	3.66878e-05	0	0	0	0	0	0	0	0	0	0	0	1.76361e-05	0	3.80648e-05	0	6.80967e-05	0	0	0	0	0	0	0	0	7.02445e-05
OTU_4221	0	0	0	0	0	0	5.88651e-05	0	0	0	0	0	0	0	0	0	0	0	0	0	0	0	0	0	0	0	0	0	0	0	0.00012581	8.38504e-05	0.00018797	0	0	1.76361e-05	0	0	0	0	0	0	0	0	0	0	0	0	0
OTU_4240	0	0	0	0	0	0	0	0	5.34474e-05	0	0	0	0	0	0	0	1.96522e-05	0	0	0	0	0	0	0	0	0	0	0	0	0	0.00025162	0	9.3985e-05	0	0	1.76361e-05	0	0	0	0	0	0	0	2.49688e-05	0	0	0	0	0
OTU_2969	0	0	0	0	0	0	0	0	0	0	0	0	0	0	0	0	0	4.0334e-05	0	0	0	0	0	0	0	0	0	0	0	0	0.000188715	0.000167701	9.3985e-05	0	0	0	0	0	0	0	0	0	0	0	0	0	0	0	0
OTU_1583	0	0	0	0	0	0	0	2.59599e-05	0	0	0	0	0.00014461	0.000102648	0.000211372	0	0	0	0	0	0	0	0	0	0	0	0	0	1.76143e-05	0	0	0	0	0	0	0	0	0	0	0	0	0	0	0	0	0	0	0	0
OTU_1205	0	0	0	3.80633e-05	3.50054e-05	0	0	0	0	0	0	0	2.41016e-05	3.42161e-05	0	0	1.96522e-05	0	0.000121743	4.56558e-05	0	0	2.79283e-05	3.66878e-05	0.000103072	0.000129349	5.12243e-05	0	0	0	0.000943574	0.00109006	0.000469925	2.67023e-05	0	0	0	3.80648e-05	0	0	0	0	0	4.99376e-05	0	0	0	0.000158529	0
OTU_4053	0	0	0	0	0	0	0	0	0	0	0	0	0	0	0	0	9.82608e-05	4.0334e-05	0	0	0	0	0	0	0	0	0	0	0	0	6.2905e-05	0	0	0	0	0	0	0	0	0	0	0	0	0	0	0	0	0	0
OTU_3578	0	1.6314e-05	0	0	0	0	0	0	0	0	0	0	0	0	0	0	0	0	0	0	0	0	0	0	0	0	0	0	1.76143e-05	0	0	8.38504e-05	0	0	0	1.76361e-05	0	0	0	0	0	0	0	0	0	0	2.3076e-05	0	0
OTU_2948	0	0	0	0	3.50054e-05	0	0	2.59599e-05	0	2.43279e-05	0	0	7.23048e-05	6.84322e-05	4.22744e-05	0	0	0	0	4.56558e-05	0	0	0	0	0	0.000129349	0	4.81672e-05	0	0	0	0	0	0	4.20398e-05	0	0	0	0	0	0	0	3.10434e-05	0	0	5.7259e-05	0.00011538	0	7.02445e-05
OTU_1705	0	0	0	0	0	0	0	0	0	0	0	0	0	0	0	0	0	0	0	0	0	0.00010269	0	0	0	0	0	0	0	0	0	0	0	0.000267023	4.20398e-05	0.000211633	0	3.80648e-05	3.56125e-05	0	0	0	0	0	0	0	0	0	0
OTU_4054	0	0	0	0	0	0	0	0	0	0	0	0	0	6.84322e-05	0	0	0	0	0	0	0.000128733	0	0	0	0	0	0	0	0	0	0	0	0	2.67023e-05	0	0	0	0	0	0	0	0	0	0	0	0	4.61521e-05	0	0
OTU_3825	0	0	0	0	3.50054e-05	0	0	0	0	0	0	0	0	0	0	0	0	0	0	0	0	0	0	0	0	0	0	4.81672e-05	0	0	0.000188715	0.000586953	0	0	0	3.52721e-05	0	0	0	0	0	0	3.10434e-05	0	0	0	0	0	0
OTU_4514	0	1.6314e-05	7.74893e-05	0	0	0	0	0	0	4.86559e-05	0	0	2.41016e-05	0	0	0	0	0	0	0	0	0	0	0	0	0	0	0	3.52286e-05	0	0	0	0	0	0	0	0	0	3.56125e-05	0	0	0	3.10434e-05	2.49688e-05	0.000206897	0	0	0	0
OTU_3144	0	0	0	3.80633e-05	0	0	0	5.19197e-05	0	4.86559e-05	0	0	0	0	0	0	0	0	0	0	0	0	5.58566e-05	0	0	0	0	0	0	0	6.2905e-05	0.000167701	0	0	0.000210199	8.81803e-05	0	0	0	0	0	0	3.10434e-05	2.49688e-05	3.44828e-05	0	2.3076e-05	0	7.02445e-05
OTU_4835	6.88895e-05	0	2.58298e-05	3.80633e-05	0	7.4195e-05	0	0	0	0	2.6748e-05	0	0	0	0	0	3.93043e-05	0	0	0	0	0	0	0	0	0	5.12243e-05	0	0	0	0	0	0	0	4.20398e-05	0	0	0	0	0	0	0	0	0	0	0	0	0	0
OTU_4760	0	0	0	0	0	0	0	0	0	0	0	0	0	0	0	0	0	0	0.000121743	0	0	0	0	0	0	0	0	0	0	0	0	0	0	0	0.000168159	3.52721e-05	0	3.80648e-05	0	0	0	0	0	0	0	0	0	0	0
OTU_4496	0	0	0	0	0	0	0	0	0	0	0	0	0	0	0	0	9.82608e-05	0	0	0	0	0	0	0	3.43572e-05	0	0	0	0	0	0	0	0	0	0	0	0	0	0	0	0	0	0	0	0	5.7259e-05	0	0	0
OTU_1069	6.88895e-05	1.6314e-05	0	3.80633e-05	0.000105016	7.4195e-05	0	0	0	2.43279e-05	2.6748e-05	0	2.41016e-05	3.42161e-05	0	0	1.96522e-05	0	0	0	0	0	5.58566e-05	0	0	0	0	4.81672e-05	5.2843e-05	0	0	0	0	2.67023e-05	4.20398e-05	0	0.00100258	0.000723231	0.000747863	3.40483e-05	5.68473e-05	0	0	0	0	0	2.3076e-05	0	0
OTU_3242	6.88895e-05	4.8942e-05	5.16596e-05	0	3.50054e-05	7.4195e-05	0	0	0	0	0	0	0	3.42161e-05	0	0	0	0	0	0	0	0	0	0	0	0	0	0	0	0	6.2905e-05	0	0	8.01068e-05	4.20398e-05	0	0	0	0	0	0	0	0	0	0	0	0	0	0
OTU_4421	0	0	2.58298e-05	0	0	7.4195e-05	0	0	0	0	0	3.16096e-05	0	0	0	0	0	4.0334e-05	0	0	0	0	0	0	3.43572e-05	0	0	0	0	0	0	0	0	2.67023e-05	0	1.76361e-05	0	0	0	0	0	0	0	0	0	8.58885e-05	9.23041e-05	0	0
OTU_3574	0	0	0	7.61267e-05	3.50054e-05	0	0	0	0	0	0	0	0	0	0	0	0	0	0	4.56558e-05	0	0.000205381	0.000139641	0.000110063	0	0	0	0	0	0	0	0	0	0	0	0	0	0	0	0	0	0	0	2.49688e-05	0	0	0	0	0
OTU_2632	0	1.6314e-05	0	0	0	0	0	0	0	0	2.6748e-05	3.16096e-05	0	3.42161e-05	4.22744e-05	0	0	0	0	0	0	0	2.79283e-05	3.66878e-05	3.43572e-05	0	0	0	0	0	6.2905e-05	8.38504e-05	0.000657895	2.67023e-05	0	1.76361e-05	0	0	0	0	5.68473e-05	0	0	0	0	0	4.61521e-05	0	0
OTU_4259	0	0	0	0	0	0	0	0	0	0	0	0	0	0	0	0.000129232	0	8.06679e-05	0	0	0	0	0	0	0	0	0	0	1.76143e-05	0	0	0	0	0	0	0	0	0	0	0	0	0	3.10434e-05	0	0	0	0	0	0
OTU_3527	0	0	0	0	0	0	0	0	0	0	0	0	0	0	0	0	1.96522e-05	8.06679e-05	0	0	0	0	0	0	0	0.000129349	0	0	0	0	0	0	0	5.34045e-05	0	0	0	0	3.56125e-05	0	0	0	0	2.49688e-05	3.44828e-05	2.86295e-05	0	0	0
OTU_2762	0	0	0	0	0	0	0	0	0	0	0	0	0	0	0	0	0	0	0	0	0	0	0	0	0	0	5.12243e-05	0	0	0	0	0	0	5.34045e-05	0.000126119	8.81803e-05	0	0	0	0	0	0	0	0	0	0	0	0	0
OTU_3687	0	0	0	0	3.50054e-05	0	0	0	0	0	0	0	9.64064e-05	0.000102648	8.45487e-05	0	0	0	0	0	0	0	0	0	0	0	0	0	0	0	0	0	0	0	0	0	0	0	0	0	0	0	0	0	0	0	0	0	0
OTU_2683	0	1.6314e-05	0	0.000266443	0.000280043	0.000519365	0	0	5.34474e-05	2.43279e-05	2.6748e-05	0	4.82032e-05	0	8.45487e-05	0	0	0	0	0	0	0.00010269	2.79283e-05	0	0	0	0	0	0	0	0	0	0	0	4.20398e-05	0	0	0	3.56125e-05	6.80967e-05	0	0	0	0	3.44828e-05	5.7259e-05	0.00011538	0.000158529	0
OTU_4742	0	0	0	0	0	0	0	0	0	0	0	0	2.41016e-05	0	0	0	1.96522e-05	0	0	0	0	0	0.000279283	7.33756e-05	0	0	0	0	0	0	0	0	0	5.34045e-05	0	8.81803e-05	0	0	0	0	0	0	0	0	0	0	0	0	0
OTU_3346	6.88895e-05	0	0	0	0	0	5.88651e-05	0	0	2.43279e-05	0	0	0	3.42161e-05	0	0	0	4.0334e-05	0	0	0	0	0	0	0	0	0	0	3.52286e-05	0	0	8.38504e-05	0	0	0	1.76361e-05	0	0	0	0	0	0	0	0	0	0	0	0	0
OTU_3613	0.000206669	6.5256e-05	0.000129149	0	3.50054e-05	7.4195e-05	0	0	0	0	0	0	0	0	0	0	0	0	0	0	0	0	0	0	3.43572e-05	0	0	0	1.76143e-05	0	0	0	0	0	0	0	0	0	0	0	0	0	0	0	0	2.86295e-05	2.3076e-05	0	0
OTU_3431	6.88895e-05	4.8942e-05	0.000103319	0	0	0	5.88651e-05	0	0	0	0	0	2.41016e-05	0	0	0	0	0	0	0	0	0	0	0	0	0	0	0	0	0	0	0	9.3985e-05	0	0	0	0	0	0	0	0	0	0	0	0	0	0	0.000158529	0
OTU_3113	0	0	0	3.80633e-05	0	0	0	0	0	0	0	0	0	3.42161e-05	0	0	0	0	0	0	0	0.00010269	0.000111713	0.000146751	0	0	5.12243e-05	0	0	0	0	0	0	2.67023e-05	8.40795e-05	1.76361e-05	0	0	0	0	0	0	0	0	0	0	0	0	0
OTU_2582	0	3.2628e-05	0	0	0	7.4195e-05	0	5.19197e-05	0	2.43279e-05	2.6748e-05	6.32191e-05	0	6.84322e-05	0	0	0	0	0	0	0	0	5.58566e-05	0	0	0	0	0	1.76143e-05	0	0	0	0	2.67023e-05	0	1.76361e-05	0	0	3.56125e-05	0	5.68473e-05	0	0	0	0	0	2.3076e-05	0	0
OTU_4091	0	0	2.58298e-05	0	0	0	0	0	0	2.43279e-05	2.6748e-05	0	0	0	0	0	1.96522e-05	0	0	0	0	0	2.79283e-05	3.66878e-05	0	0	0	0	0	0	0	0	0	2.67023e-05	0	0.000141088	0	0	0	0	0	0	0	0	0	0	2.3076e-05	0	0
OTU_4466	0	0	0	0	3.50054e-05	0	0	0	0	0	2.6748e-05	0	0	3.42161e-05	0	0.000129232	0	0	0	0	0	0	0.00016757	0	0	0	0	0	1.76143e-05	0	0	0	0	0	0	1.76361e-05	0	0	0	0	5.68473e-05	0	0	0	3.44828e-05	0	0	0	0
OTU_3766	0	0	2.58298e-05	0	3.50054e-05	0	0	2.59599e-05	0	0	2.6748e-05	0	0	0	0	0	0	4.0334e-05	0	0	0	0	0	0	6.87144e-05	0	0	4.81672e-05	0	0.000112524	0	0	0	2.67023e-05	0	0	0	0	0	0	0	0	0	0	0	0	2.3076e-05	0	0
OTU_4699	0.000137779	3.2628e-05	2.58298e-05	0	0	0	0	0	0	0	0	0	0	0	0	0	0	0	0	4.56558e-05	0	0	2.79283e-05	3.66878e-05	0	0	0	0	1.76143e-05	0	0	0	0	0	0	3.52721e-05	0	0	0	0	0	0	0	0	3.44828e-05	0	0	0	0
OTU_4404	6.88895e-05	1.6314e-05	0	0	0	0	0	0	0	0	0	0	0	0	0	0	0	0	0	0	0	0	0	0	0	0	0	0	0	0	0.000440335	0	0	0	0	1.76361e-05	0.000286451	3.80648e-05	0	0	0	0	0	0	3.44828e-05	0	0	0	0
OTU_3479	0	1.6314e-05	0	0	0	0	0	0	0	0	0	0	0	0	0	0.000129232	0	0	0	0	0	0	0	0	0	0	0	0	0	0	0	0	0	5.34045e-05	0.000210199	0.000176361	0	0	0	0	0	0	0	0	0	0	0	0	0
OTU_3742	0.000137779	4.8942e-05	0.000129149	0	0	0	0	0	0	0	0	0	0	0	0	0	0	0	0	0	0	0	0	0	0	0	0	0	0	0	0	0	0	0	0	0	0	0	0	0	0	0.000677048	0	0	0	0	0	0	0
OTU_4836	0	0	2.58298e-05	0	0	0	0	2.59599e-05	0	2.43279e-05	8.02439e-05	6.32191e-05	0	3.42161e-05	4.22744e-05	0	1.96522e-05	8.06679e-05	0	0	0.000128733	0	2.79283e-05	0	3.43572e-05	0	0	4.81672e-05	1.76143e-05	0.000112524	6.2905e-05	0	0	2.67023e-05	4.20398e-05	3.52721e-05	0	0	7.12251e-05	3.40483e-05	0	0	0	2.49688e-05	0	0	0	0	0
OTU_2247	0	1.6314e-05	0	0	0	0	0	0	0	0	2.6748e-05	0	0	0	0	0	0	4.0334e-05	0	0	0	0	0	0	0	0	0	0	0	0	0	0	0	0.00034713	4.20398e-05	0.000105816	0	0	0	0	0	0	0	0	0	0	0	0	0
OTU_3434	0	0	0	0	0	0	0	0	0	0	0	0	0	0	0	0	0	0	0	0	0	0	0	0	0	0	0	0	0	0	0	0	0	0.000186916	0	7.05442e-05	0	0	0	0	0	0	0	0	0	0	0	0	0
OTU_1871	0	1.6314e-05	0	0	0	0	0	2.59599e-05	5.34474e-05	0	0	0	0	0	0	0	0	0	0	4.56558e-05	0	0	0	0	0	0	0	0	0	0	0	0	0	0.000293725	0.000294278	5.29082e-05	0	0.000114194	0.00014245	0	0	0	0	0	0	0	0	0	0
OTU_1966	0	0	0	0	0	0	0	0	0	0	0	3.16096e-05	4.82032e-05	0	0	0	0	0	0	0	0	0	2.79283e-05	0	0	0	0	0	3.52286e-05	0	0.000314525	8.38504e-05	0	0	0	1.76361e-05	0.000143225	0.000190324	0.000213675	0	0	0	3.10434e-05	0	0	5.7259e-05	0	0	7.02445e-05
OTU_4810	0	0	0	7.61267e-05	0	0	0	2.59599e-05	0	2.43279e-05	0	6.32191e-05	2.41016e-05	0	4.22744e-05	0	1.96522e-05	0	0	0	0	0.00010269	0	0	3.43572e-05	0	0	0	1.76143e-05	0	0	8.38504e-05	0.00018797	0	0	0	0	0	0	0	0	0	0	0	0	0	0	0	0
OTU_4034	0	0	0	0	0	0	0	5.19197e-05	0	0	0	0	0	0	0	0	0	0	0.000486973	0	0	0	0	0	0	0	0	0	1.76143e-05	0	0	0	0	0	0	0	0	0	0	0	0	0	0	0	0	0	0	0	0
OTU_2681	0	0	2.58298e-05	0	0	0	0	0	0	0	0	3.16096e-05	0	0	0	0	0	0	0	0	0	0	0	0	0	0	0	0	0	0	0	0	0	0.00024032	0.000210199	0.000141088	0	0	0	0	0	0	0	0	0	0	0	0	0
OTU_4917	0	0	0	0	0	0	0	2.59599e-05	0	0	0	3.16096e-05	0	0	0	0	0	0	0	0	0	0	0	0	0	0	0	0	0	0	0.00012581	8.38504e-05	0	0	0	1.76361e-05	0	0.000190324	0.00014245	0	0	0	0	0	0	0	0	0	0
OTU_3690	6.88895e-05	0	2.58298e-05	0	0	0	0	0	0	0	0	3.16096e-05	2.41016e-05	0	0	0	1.96522e-05	0	0	4.56558e-05	0	0	0	0	0	0	5.12243e-05	0	0	0	0	0	0	0	0	0	0	0	0	0	0	0	0.000155217	7.49064e-05	0.000310345	2.86295e-05	4.61521e-05	0	7.02445e-05
OTU_2825	0	0	0	0	0	0	0	0	0	0	0	0	0	0	0	0	1.96522e-05	0	0.000121743	0	0	0.00010269	0	0	0	0	0	0	0	0	0.000691954	0.000838504	9.3985e-05	0	4.20398e-05	1.76361e-05	0	0	0	0	0	0	0	0	0	2.86295e-05	0	0	0
OTU_4521	0	0	0	0	0	0	0	0	0	0	0	0	0	0	0	0	0	0	0	0	0	0	0	0	0	0	0.000102449	0	0	0	0	0	0	0	0	0	0	0	0	6.80967e-05	5.68473e-05	0	0	0	0	0	0	0	0
OTU_4408	0	3.2628e-05	0.000129149	0	0	0	0	0	0	0	0	0	0	0	0	0	0	0	0	0	0	0.000718833	0	0	0	0	0	0	1.76143e-05	0	0	0	0	0	0	0	0	0	3.56125e-05	0	0	0	0	2.49688e-05	0	0	4.61521e-05	0	0
OTU_2100	0	1.6314e-05	0	0	0	0	0	0	0	0	0	0	2.41016e-05	0	0	0	0	0	0	0	0	0	0	0	0	0	0	0	0	0	0.00025162	8.38504e-05	0	0	0.000126119	0.000229269	0	0	0	0	0	0	0	0	0	0	0	0	0
OTU_4511	0	0	0	0	0	0	0	0	0	2.43279e-05	0	0	0	3.42161e-05	0	0	0	0	0	0	0	0	2.79283e-05	0	0	0	0	0	0	0	0.000188715	8.38504e-05	9.3985e-05	2.67023e-05	0	1.76361e-05	0	0	0	0	0	0	0	0	0	2.86295e-05	0	0	0
OTU_1917	0	0	2.58298e-05	0	0	0	0	0	0	0	0	0	0	0	0	0.000129232	9.82608e-05	0.000121002	0	0	0	0.00010269	8.37848e-05	3.66878e-05	3.43572e-05	0.000129349	0.000256121	4.81672e-05	0	0	0	0	0	0.000267023	0.000294278	0.000141088	0	0	0	0	5.68473e-05	0	0	2.49688e-05	0	0	0	0	0
OTU_4038	0	0	0	0	7.00109e-05	0	0	0	0	0	0	0	0	3.42161e-05	0	0	0	0	0.00036523	0.000273935	0.000257467	0	0	0	3.43572e-05	0	0	0	0	0	0	0	0	0	0	0	0	0	0	0	5.68473e-05	0	3.10434e-05	0	0	0	0	0	0
OTU_3803	0	3.2628e-05	0	0	0	0	0	0	0	2.43279e-05	0	0	0	0	0	0	0	0	0	0	0	0.000205381	0.000251355	0.000220127	0	0	0	0	1.76143e-05	0	0	0	0	0	0	0	0	0	0	0	0	0	3.10434e-05	0	0	0	0	0	0
OTU_2378	6.88895e-05	0	0	0	0	0	0	2.59599e-05	0	0	0	0	0	0	0	0.000258465	0.000176869	4.0334e-05	0	0	0	0	0	0	0	0	0	0.000144502	5.2843e-05	0	0	0	0	0	4.20398e-05	0	0	0	0	3.40483e-05	0	0	0	0	0	0	0	0	0
OTU_4306	6.88895e-05	1.6314e-05	0	0	0	0	0	0	0	2.43279e-05	2.6748e-05	0	0	0	0	0	1.96522e-05	4.0334e-05	0	4.56558e-05	0	0	8.37848e-05	0	0	0	5.12243e-05	0	3.52286e-05	0	0.00025162	0.000503102	0.00056391	2.67023e-05	4.20398e-05	0	0	0.000152259	7.12251e-05	0	0	0	6.20867e-05	4.99376e-05	0	0	4.61521e-05	0	0
OTU_2855	0	1.6314e-05	0	0	0	0	0	2.59599e-05	0	0	0	0	0	0	0	0	0	0	0	0	0	0	0	0	0	0	0	0	0	0	6.2905e-05	0.000335402	0.000281955	2.67023e-05	0	0	0	0	0	0	0	0	0	2.49688e-05	0	0	0	0	0
OTU_4470	0	0	2.58298e-05	0	0	0	0	0	0	0	0	0	0	0	0	0	0	0	0	0	0	0	8.37848e-05	0	0	0	0	0	0	0	0	0	0	2.67023e-05	0	1.76361e-05	0	0	0	0	0	0	0	0	0	0	0	0	0
OTU_1615	0	0	0	0	0	0	0	0	0	2.43279e-05	0	0	0	0	0	0	0	4.0334e-05	0	0	0	0.00010269	0	0	0	0	5.12243e-05	0	0	0	0.00012581	0.000251551	0.000469925	0	0	1.76361e-05	0	0	3.56125e-05	0	0	0	3.10434e-05	0	0	0	0	0	0
OTU_3841	0	0	0	0	0	0	0	0	0	0	0	0	0	0	0	0	0	0	0	0	0	0	0	0	0	0	0	0	0	0	6.2905e-05	0	0	0	0	0	0	3.80648e-05	0	0	0	0	0	0	0	0.000114518	6.92281e-05	0	7.02445e-05
OTU_3581	0	1.6314e-05	0	0	0	0	0	0	0	0	0	3.16096e-05	0	0	0	0	0	0	0	0	0	0	0	0	0	0	0	0	1.76143e-05	0	6.2905e-05	8.38504e-05	9.3985e-05	0	0	0	0	0	0	0	0	0	0	0	0	5.7259e-05	9.23041e-05	0	0
OTU_2631	0	3.2628e-05	2.58298e-05	3.80633e-05	0	7.4195e-05	0	0	0	0	0	3.16096e-05	0	3.42161e-05	4.22744e-05	0	0	0	0	0	0	0	0	0	0	0	0	0	0	0	0.00062905	0.000922355	0.00159774	0	0	1.76361e-05	0	0	0	0	0	0	0	0	0	0	2.3076e-05	0	0
OTU_3521	0	0	0	0	0	0	0	0	0	7.29838e-05	2.6748e-05	3.16096e-05	0	0	0	0	0	0	0	0	0	0	0	0	0	0	0	0	0	0.000112524	0	0	0	0	0	1.76361e-05	0	0	0	0	0	0	0	0	3.44828e-05	0	2.3076e-05	0	0
OTU_4381	0	0	0	0	0	0.00014839	0	2.59599e-05	0	0	0	3.16096e-05	0	0	4.22744e-05	0.000387697	0.000157217	0.000161336	0	0	0	0	8.37848e-05	0	3.43572e-05	0	0	0	8.80716e-05	0	6.2905e-05	8.38504e-05	0	2.67023e-05	0	5.29082e-05	0	0	0	3.40483e-05	0	0	0	0	0	0	2.3076e-05	0	0
OTU_2867	0	0	0	0	0	0	0	0	0	0	0	0	0	0	0	0	0	0	0	0	0	0	0	0	0	0	0	0	0	0	0.00012581	0	0	0.000106809	0.000168159	0.000141088	0	0	0	0	0	0	0	0	0	0	0	0	0
OTU_3934	0	1.6314e-05	0	0	0	7.4195e-05	0	0	0	0	0	0	0	0	0	0	0	0	0	0	0	0	0	0	0	0	0	0	0	0	0	0.000251551	0	0	0	0	0	0	0	0	0	0	0	0	0	0	0	0	0
OTU_3988	0	0	0	0	0	0	0	0	0	0	0	0	0	0	0	0	3.93043e-05	0	0	0	0	0	0	0	3.43572e-05	0	0	0	0	0	0	0	0	0	0	0	0	0	0	6.80967e-05	5.68473e-05	0	0	0	0	0	0	0	0
OTU_2465	0	8.15701e-05	5.16596e-05	0	0	7.4195e-05	0	7.78796e-05	0	2.43279e-05	5.3496e-05	3.16096e-05	4.82032e-05	6.84322e-05	4.22744e-05	0	0	0	0	0	0	0	0	0	3.43572e-05	0	0	0	0	0	0	0	9.3985e-05	0	0	0	0	0	3.56125e-05	0	0	0	0	0	0	5.7259e-05	0.000161532	0.000158529	0
OTU_4126	0	1.6314e-05	0	3.80633e-05	0	0	0	0	0	2.43279e-05	0	0	0	0	0	0	0	0	0	0	0	0	0	0	0	0	0	0	0	0	0	0	0	0	0	0	0	0	0	0	0	0	3.10434e-05	2.49688e-05	0	0	0	0	0
OTU_1882	0	0	0	0	0	0	0	0	0	0	0	0	0	0	0	0.000129232	0.000137565	0.000161336	0	0	0	0	0	0	0	0	0	0	0	0	0	0	0	0	0	0	0	0	0	0	0	0	0	0	0	0	0	0	0
OTU_1852	0	1.6314e-05	0	0	0	0	0	0	0	0	2.6748e-05	0	0	0	0	0	0	0	0	0	0	0	0	0	0	0	0	0	0	0	0.00050324	8.38504e-05	0.00112782	0	0	1.76361e-05	0	0	0	0	0	0	0	0	0	0	0	0	0
OTU_1956	0	0	0	0	0	0	0	0	0	0	0	0	0	0	0	0	0	0	0	0	0	0	0	0	0	0	0	0	1.76143e-05	0	0	0	0	0.000267023	4.20398e-05	0.000158725	0	3.80648e-05	0	0	0	0	0	0	0	0	0	0	0
OTU_2121	0	0.00016314	0.000439106	0	0	0	0	0	0	0	2.6748e-05	0	0	0	0	0	1.96522e-05	0	0	0	0	0	2.79283e-05	0	0	0	0	0	0	0	6.2905e-05	0	0	0	0	0	0	0	0	0	0	0	0	0	0	0	0	0	0
OTU_3633	0	9.78841e-05	7.74893e-05	0	0	0	0	0	0	0	2.6748e-05	0	0	3.42161e-05	0	0	0	0	0	0	0	0	2.79283e-05	0	0	0	0	0	0	0	0	0	0	0	0	0	0	0	0	0	0	0	0	0	0	0	0	0	0
OTU_4386	6.88895e-05	1.6314e-05	2.58298e-05	3.80633e-05	3.50054e-05	0	0	2.59599e-05	0	0	0	0	4.82032e-05	0	0	0	3.93043e-05	0	0	0	0	0	5.58566e-05	7.33756e-05	0	0	0	0	1.76143e-05	0	0	0	0	5.34045e-05	8.40795e-05	0	0	3.80648e-05	0	0	0	0	3.10434e-05	4.99376e-05	3.44828e-05	0	2.3076e-05	0	0
OTU_2194	0	0	2.58298e-05	7.61267e-05	0	0	0	0	0	0	0	0	0	0	0	0	0	0	0	4.56558e-05	0	0	0	0	0	0	0	0	0	0	0	0	0	8.01068e-05	4.20398e-05	0.000176361	0	0	0	0	0	0	0	0	0	0	0	0	0
OTU_3317	0	0	0	0	0	0	0	0	0	0	5.3496e-05	0	0.000192813	3.42161e-05	0	0	0	0	0	0	0	0	0	0	0	0	0	0	0	0	0	0	0	0	0	0	0	0	3.56125e-05	0	0	0	0	0	0	0	0	0	0
OTU_3179	0	0	0	0	0	0	0	0	0	0	0	0	0	0	0	0	0	0	0	0	0	0	0	0	0	0	0	0	0	0	0	0	0	0.000160214	0	3.52721e-05	0	0	0	0	0	0	0	0	0	0	0	0	0
OTU_4010	0	0	2.58298e-05	0	0	0	0	0	0	0	0	0	0	0	0	0	0	0	0	0	0.000128733	0	0	0	0.000103072	0	0.000102449	0	1.76143e-05	0	0	0	0	0	0	1.76361e-05	0	0	0	0	0	0	0	2.49688e-05	0	0	0	0	0
OTU_3583	0	0	0	0	0	0	0	0	0	0	0	0	2.41016e-05	0	0	0	5.89565e-05	0	0	0	0	0	0	0	0	0	0	0	0	0	0	0	0	0	0	0	0	0	0	0	0	0	3.10434e-05	0	0	0	0	0	0
OTU_3582	0	1.6314e-05	0	0	3.50054e-05	0	0	0	0	0	2.6748e-05	0	0	0	0	0	0	0	0	0	0	0.00010269	2.79283e-05	0.000110063	0	0	0	0	0	0	0	0	0	0	0	0	0	0	0	0	0	0	3.10434e-05	7.49064e-05	0	0	0	0	0
OTU_3095	6.88895e-05	0.000261024	0.000284128	0	0	0	0	0	0	0	0	0	0	0	0	0	0	0	0	0	0	0	0	0	0	0	0	0	0	0	6.2905e-05	0	0	2.67023e-05	0	0	0	3.80648e-05	0	0	0	0	0	0	3.44828e-05	0	0	0	0
OTU_1805	0	3.2628e-05	0	0	0	0	0	0	0	0	0	0	0	0	0	0	0	0	0	0	0	0	0	3.66878e-05	0	0	0	0	0	0	0	0	0	0.000186916	0.000504477	0.000387993	0	0	0	0	0	0	0	0	6.89655e-05	2.86295e-05	0	0	7.02445e-05
OTU_4169	0	0	0	0	0	0	0	2.59599e-05	0	0	0	3.16096e-05	0	0	0	0	1.96522e-05	0	0	4.56558e-05	0	0	0	0	0	0	0	0	1.76143e-05	0	0	0	0	0	0	0	0	0	0	0.00040858	0.000341084	0	0	0	0	0	0	0	0
OTU_4000	0	0	0	0	0	0	0	0	0	0	0	0	0	0	0	0	0	0	0	0	0	0	0	0	0	0	0	0	1.76143e-05	0	0	8.38504e-05	0.00018797	0	0	0	0	0	0	0	0	0	0	0	0	0	0	0	0
OTU_4089	0	0	0	3.80633e-05	0	0	0	0	0	0	0	0	0	0	0	0	1.96522e-05	4.0334e-05	0	0	0.000128733	0	0	0	0	0	0	0	1.76143e-05	0	0	0	0	2.67023e-05	0	1.76361e-05	0	0	0	0	0	0	0	2.49688e-05	0	2.86295e-05	2.3076e-05	0	0
OTU_3706	0	1.6314e-05	2.58298e-05	0	0	0	0	0	0	2.43279e-05	0	0	2.41016e-05	0	0	0.000129232	3.93043e-05	0.000161336	0	0	0	0	5.58566e-05	3.66878e-05	3.43572e-05	0	0	0	0	0	0	0	0	2.67023e-05	0	0	0	0	0	0	0	0	0	0	3.44828e-05	0	2.3076e-05	0	0
OTU_3710	0	0	0	0	0	0	0	0	0	0	2.6748e-05	0	0	0	0	0	1.96522e-05	0	0	0	0	0	0	0	0	0	0	0	0	0	0	0	0	0	0	3.52721e-05	0.000143225	0.000152259	0.000320513	0	0	0	0	0	0	0	0	0	0
OTU_2524	0	0.000114198	0.000129149	3.80633e-05	0	7.4195e-05	0	0	0	0	0	0	0	0	0	0	0	0	0	0	0	0	0	0	0	0	0	0	0	0	0	0	0	0	0	0	0	0	0	0	0	0	0	0	0	0	2.3076e-05	0	0
OTU_4680	0	0	0	0	0	0	0	2.59599e-05	0	0	0	0	0	0	0	0	0	0	0	0	0	0	0	0	0	0	0	0	0	0	0.00012581	0	9.3985e-05	0	0	0	0	0	0	0	0	0	0	0	3.44828e-05	0	2.3076e-05	0	0
OTU_4617	0	0.000146826	0.000154979	0	0	0	0	0	0	0	0	0	0	0	0	0	0	0	0	0	0	0	0	3.66878e-05	0	0	0	0	0	0	0	8.38504e-05	0	0	0	0	0	0	0	0	0	0	0	0	0	0	0	0	0
OTU_4930	0	0	0	0	3.50054e-05	0	0	0	0	0	2.6748e-05	0	0	0	0	0	0	0	0	0	0	0	2.79283e-05	0	6.87144e-05	0	0.000102449	0	1.76143e-05	0	0	0	0	0	0	0	0	0	0	0	0	0	0	0	0	0	0	0	0
OTU_3058	0	0	0	0	0	0	0	0	0	0	0	0	4.82032e-05	0	0	0	0	0	0	0	0	0.00010269	8.37848e-05	0.000110063	0	0	0	0	0	0	0	0	0	0	0	1.76361e-05	0	0	0	0	0	0	0	0	0	0	0	0	0
OTU_4607	0	0	2.58298e-05	0	0	0	0	2.59599e-05	0	2.43279e-05	0	0	0	0	0	0	0	0	0	0	0.000128733	0	0	0	0	0	0	0	0	0	0	0	0	0	0	0	0	0	0	0	0	0	0	0	0	0	0	0	0
OTU_4073	0	1.6314e-05	2.58298e-05	0	3.50054e-05	0	5.88651e-05	0	0	4.86559e-05	0	0	0	0	0	0	1.96522e-05	0	0	0	0	0	2.79283e-05	0	0	0.000129349	0	9.63345e-05	0	0	0.00050324	0.000503102	0.000469925	2.67023e-05	4.20398e-05	1.76361e-05	0	0	7.12251e-05	0	0	0	0	0	0	0	0	0	0
OTU_3593	6.88895e-05	1.6314e-05	0	0	0	0	0	0	0	0	0	0	2.41016e-05	0	0	0	0	0	0	0	0	0	0	3.66878e-05	0	0	0	0	0	0	0.000314525	0.000251551	0	0	0	0	0	0	0	0	0	0	0	0	0	0	0	0	0
OTU_3568	0	0	0	0	0	7.4195e-05	5.88651e-05	0	0	0	0	0	0	0	0	0	0	0	0	0	0	0	0	0	0	0	0	0	0	0	0.00012581	0	0	2.67023e-05	4.20398e-05	1.76361e-05	0	0	0	6.80967e-05	5.68473e-05	0	0	0	3.44828e-05	0	0	0	0
OTU_3601	0	0	0	0	0	0	0	0	0	0	0	0	0	0	0	0	0	0	0	0	0	0	0	0	0	0	0	0	0	0	0.00012581	0.000167701	0	0	0	0	0	0	0	0	0	0	3.10434e-05	0	3.44828e-05	0	2.3076e-05	0	0
OTU_3537	0	0	0	0	0	0	0	0	0	0	0	0	0	0	0	0	0	0	0	0	0	0	0	0	0	0	0	0	0	0	6.2905e-05	0	0.00018797	0	0	0	0	0	0	0	0	0	0	0	0	0	0	0	0
OTU_4362	0	0	0	0	3.50054e-05	0	0	0	0	0	0	3.16096e-05	0	0	0	0	0	0	0	0	0.000128733	0	0	0	0	0	0	4.81672e-05	0	0.000112524	0	0	0	0	0	0	0	0	0	0	0	0	0	0	0	5.7259e-05	2.3076e-05	0	0
OTU_4205	0	0	0	0	0	0	0	0	0	0	0	0	0	0	0	0	0	0	0	0	0	0	2.79283e-05	0	0	0	0	0	0	0	6.2905e-05	0	0	0	0	1.76361e-05	0	0	0	3.40483e-05	0	0	3.10434e-05	2.49688e-05	0	0	0	0	0
OTU_4552	0	0	0	0	0	0	0	0	0	0	0	0	0	0	0	0	0	0	0	0	0	0	0	0	0	0	0	0	0	0	0	0	0	5.34045e-05	0	0	0	0.000114194	7.12251e-05	0	0	0	0	0	0	0	0	0	0
OTU_4929	0.000137779	0	0	0	0	0	0	0	0	0	0	0	0	0	0	0	0	0	0	0	0	0	0	0	0	0	0	0	0	0	0	0	0	0	0	0	0	0	0	0	0	0	0	0	0	2.86295e-05	0	0	0
OTU_4684	0	0	0	0	0	0	0	0	0	0	2.6748e-05	0	0	0	0	0	0	4.0334e-05	0	0	0	0	5.58566e-05	0	0	0	0	0	1.76143e-05	0	0	0	0	0.000133511	0.000126119	3.52721e-05	0	0	3.56125e-05	0	0	0	0	0	0	0	0	0	0
OTU_3464	0	0	0	7.61267e-05	0	0	0	0	0	0	2.6748e-05	0	0	0	0	0	0	0	0	0	0	0	0	0	0	0	0	0	1.76143e-05	0	0	8.38504e-05	0	0	0	0	0	0	0	0	0.000113695	0	0	0	0	0	0	0	7.02445e-05
OTU_4157	0	0	0	0	0	0	0	0	0	0	0	0	0	0	0	0	0	4.0334e-05	0	0	0	0	0	0	0	0	0	0	0	0	0	0	0	0	0	0	0	0	0	0	0	0	0.000124173	4.99376e-05	0.000137931	0	0	0	0
OTU_4937	6.88895e-05	0	0	0	0	0	0	0	0	0	5.3496e-05	0	0	0	0	0	0	0	0	0	0	0	0	0	0	0	5.12243e-05	0	1.76143e-05	0	0.000188715	8.38504e-05	0	8.01068e-05	8.40795e-05	3.52721e-05	0	0	0	0	0	0	0	0	0	0	0	0	0
OTU_3485	0	4.8942e-05	2.58298e-05	0	3.50054e-05	0	0	0	0	0	0	0	0	0	0	0	0	0	0	0	0	0	0	0	0	0	5.12243e-05	0	0	0	0	0	0	2.67023e-05	0	0	0	0	0	3.40483e-05	0	0	0	0	0	0	2.3076e-05	0	0
OTU_4184	0	0	0	0	0	0	0	0	0	0	0	0	0	0	0	0	0	0	0	0	0	0	2.79283e-05	0	0	0	5.12243e-05	0	0	0	0	0	0	0	0	0	0	0	0	0	0	0	6.20867e-05	0	0	0	0	0.000158529	0
OTU_4940	0	0	0	0	0	0	0	0	0	0	0	0	0	0	0	0	0	0	0	0	0	0	0	0	0	0	0	0	0	0	0	0	0	0	0	0.000229269	0	0	0	0	0	0	0	0	0	0	0	0	0
OTU_4840	6.88895e-05	3.2628e-05	0	0	0	0	0	0	0	0	0	0	0	0	0	0	0	0	0	0	0	0	0	0	0	0	0	0	0	0	0	0	0	0	0	0	0	0	0	0	0	0	0	0	0	0	0	0	0
OTU_2064	6.88895e-05	4.8942e-05	7.74893e-05	0	0	0	5.88651e-05	0	0	0	0	0	4.82032e-05	0	0	0	1.96522e-05	0	0	0	0	0	0	0	0	0	0	0	0	0	0	0	0	0	0	0	0	3.80648e-05	0	0	0	0	0	0	0	0	0	0	0
OTU_4707	0	1.6314e-05	2.58298e-05	0	0	0	0	0	5.34474e-05	2.43279e-05	2.6748e-05	3.16096e-05	2.41016e-05	6.84322e-05	4.22744e-05	0	1.96522e-05	0	0	0	0	0	0	0	0	0	5.12243e-05	0	0	0	0	0	0	0	0	0	0	0	3.56125e-05	3.40483e-05	0	0	0	0	0	0	4.61521e-05	0	0
OTU_3519	0	0	0	0	0	0	0	0	0	0	2.6748e-05	0	0	3.42161e-05	0	0	0	0	0	0	0	0.00010269	2.79283e-05	0	0	0	0	0	0	0	6.2905e-05	0.000167701	0.00018797	0.000106809	0	7.05442e-05	0	0	0	3.40483e-05	0	0	0	0	0	0	0	0	0
OTU_4947	0	0	0	0	0	0	0	0	0	0	0	0	0	0	0	0	0	0	0	0	0	0	0	0	0	0	0	4.81672e-05	0	0	0	0	0	0	0	1.76361e-05	0	0	0	0	0	0	0	0	0	0	0	0	0
OTU_4384	6.88895e-05	4.8942e-05	2.58298e-05	0	0	0	0	0	0	0	0	0	0	0	0	0	1.96522e-05	0	0	0	0	0	2.79283e-05	0	0	0	0	0	0	0	0	0	0	0	0	0	0	0	0	0	0	0	0	0	0	0	0.00011538	0	0
OTU_2740	0	0	0	0	0	0	0	0	0	0	0	0	0	0	0	0	0	4.0334e-05	0	0	0	0	0	0	0	0	0	0	7.04573e-05	0	0	0	0	0.000133511	0	3.52721e-05	0	0	0	0	0	0	0	2.49688e-05	0	0	0	0	0
OTU_4681	0	0	2.58298e-05	0	0	0	0	2.59599e-05	0	0	0	0	7.23048e-05	0	0	0	1.96522e-05	8.06679e-05	0	0	0	0	0	0	0	0	0	4.81672e-05	0	0	0	0	0	0	0	0	0	3.80648e-05	0	0	0	0	0	2.49688e-05	0	0	0	0	0
OTU_3365	6.88895e-05	1.6314e-05	0	0	0	0	0	0	5.34474e-05	2.43279e-05	5.3496e-05	0	2.41016e-05	6.84322e-05	0	0	1.96522e-05	0	0	0	0	0	0	0	0	0	0	0	0	0	0	0	0.00018797	0	8.40795e-05	0	0	0	3.56125e-05	0	5.68473e-05	0	3.10434e-05	2.49688e-05	0	0	0	0	0
OTU_4135	0	0	0	0	0	0	0	2.59599e-05	0	0	0	0	2.41016e-05	0	0	0	0	0	0	0	0	0	0	0	0	0	0	0	0	0	0	0	0	0	0	0	0	0	0	3.40483e-05	0	0	0	0	0	0	2.3076e-05	0	0
OTU_3628	0	0	0	0	0	0	0	0	0	0	0	0	2.41016e-05	6.84322e-05	8.45487e-05	0	0	0	0	0	0	0	0	0	0	0	0	0	1.76143e-05	0	0	0	0	0	0	0	0	0	0	0	0	0	0	0	0	2.86295e-05	0	0	0
OTU_2908	0.000482227	0.00024471	0.000284128	0	0	0	0	0	0	0	0	0	0	0	0	0	0	0	0	0	0	0	0	3.66878e-05	0	0	0	0	0	0	0	0	0	0	4.20398e-05	0	0	0	0	0	0	0	0	0	0	0	0	0	7.02445e-05
OTU_3696	0	0	0	0	0	7.4195e-05	0	0	0	0	0	0	0.000120508	6.84322e-05	4.22744e-05	0	0	0	0	0	0	0	0	0	0	0.000129349	0	0	0	0	0	0	0	0	0	0	0	0	0	0	0	0	0.000155217	2.49688e-05	3.44828e-05	0	0	0	0
OTU_3445	0	0	0	0	0	0	0	0	0	0	0	0	2.41016e-05	0	0	0	1.96522e-05	0	0	0	0	0	0	0	0	0	0	0	0	0	0	8.38504e-05	0	2.67023e-05	0	3.52721e-05	0.000143225	0	3.56125e-05	0	0	0	0	0	0	0	0	0	0
OTU_2354	0	0	2.58298e-05	0	0	0	0	0	0	0	0	0	0	0	0	0	0	0	0	0	0	0	0	0	0	0	0	4.81672e-05	0	0	0	0	0	0	0.000378358	7.05442e-05	0	0	0	0	0	0	0	0	0	0	0	0	0
OTU_4199	6.88895e-05	0.000146826	0.000103319	0	0	0	0	0	0	0	0	0	0	3.42161e-05	0	0	0	0	0	0	0	0	0	7.33756e-05	0	0	0	0	1.76143e-05	0	6.2905e-05	0	0	0	0	0	0	0	0	0	0	0	0	0	0	0	0	0	0
OTU_4364	0	0	0	0	0	0	0	0	0	0	0	0	0	0	0	0.000129232	9.82608e-05	0	0	0	0	0	0	0	3.43572e-05	0	5.12243e-05	0	0	0	0	0	0	0	0	0	0	0	3.56125e-05	0	0	0	0	0	0	0	0	0	0
OTU_3403	0	0	0	0	0	0	0	0	0	0	0	0	0	0	0	0	0	4.0334e-05	0	0	0	0.00010269	0	3.66878e-05	0	0	0	0	0	0	0	0	0	0	0	1.76361e-05	0	0	0	0	0	0	6.20867e-05	0	0	0	0	0	0
OTU_1353	0	0	0	0	0	0	0	0	0	0	0	0	0	0	0	0	0	0	0.000121743	0	0	0	2.79283e-05	0	0	0	0	0	0	0	0	0	0	0.000186916	0.000210199	0.000211633	0	0	0	0	0	0	0	2.49688e-05	0	0	0	0	0
OTU_4395	0	1.6314e-05	0	0	0	0	0	0	0	2.43279e-05	0	0	0	0	0	0	0	0	0	0	0	0	0.000111713	3.66878e-05	0	0	0	0	0	0	0	0	0	5.34045e-05	0	1.76361e-05	0	0	0	0	0	0	0	0	0	0	0	0	0
OTU_4720	0	0	0	0	0	0	0	0	0	0	0	0	0	3.42161e-05	0	0	0	0	0	0	0	0	0	0	0	0	5.12243e-05	0	0	0	0	0	0	0	4.20398e-05	7.05442e-05	0	0	0	0	0	0	0	0	0	0	0	0	0
OTU_4669	0	0	0	0	0	0	0	0	0	0	0	0	0	0	0	0	0	0	0	0	0	0	0	0	0	0	0	0	0	0	0	0	0	0	0	5.29082e-05	0	0	0	0	0	0	0	0	0	0	0	0	0
OTU_4119	0	0	0	0	0	0	0	0	0	0	0	0	0	0	0	0	0	0	0	0	0	0	0	0	0	0	0	0	0	0	0.00025162	0.000335402	9.3985e-05	0	0	0	0	0	0	0	0	0	0	0	0	0	0	0	7.02445e-05
OTU_3469	0	1.6314e-05	0	0	0	0	0	0	0	0	0	0	0	0	0	0	0	0	0	0	0	0	0	0	0	0	0	0	0	0	6.2905e-05	0	0.000281955	0	0	0	0	0	3.56125e-05	0	0	0	0	0	0	0	0	0	0
OTU_4070	0	0	0	0	0	0	0	0	0	0	5.3496e-05	0	4.82032e-05	0	0	0	0	0	0	0	0	0	0	0	0	0	0	0	0	0	0	0	0	0	0	0	0	0	0	0	0	0	0	0	0	5.7259e-05	4.61521e-05	0.000158529	0
OTU_3897	0	0	0	0	0	0	0	0	5.34474e-05	0	0	0	0	0	0	0	0	0	0	0	0	0	0	3.66878e-05	0	0	0	0	0	0	0.000188715	8.38504e-05	0.00018797	0	0	0	0	0	0	0	0	0	0	0	0	0	0	0	0
OTU_3663	0	0	0	0	0	0	0	0	0	0	2.6748e-05	0	0	0	0	0	0	0	0	0	0	0	0	0	0	0	0	0	0	0	0.000754859	0.000251551	0.00056391	2.67023e-05	0	0	0	0	0	0	0	0	0	0	0	0	2.3076e-05	0	0
OTU_3327	0	0	0	0	0	0	0	0	0	0	0	0	0	3.42161e-05	0	0	0	0	0	0	0	0	0	0	0	0	0	0	0	0	0	0	0	0	0	0	0	0	0	0	0	0	0	2.49688e-05	0	0	0	0	0
OTU_3930	0	0	0	0	0	0	0	0	0	0	0	0	0	0	0	0	0	0	0	0	0	0	0.000195498	0	0	0	0	0	0	0	0	0	0	0	0	3.52721e-05	0	0	0	0	0	0	0	0	0	0	0	0	0
OTU_4529	0	0	0	0	0	0	0	0	0	0	0	0	0	0	0	0.000258465	5.89565e-05	4.0334e-05	0	0	0	0	0	0	0	0	0	0	0	0	0	0	0	0	0	0	0	0	0	0	5.68473e-05	0	0	0	0	0	0	0	0
OTU_4504	0	1.6314e-05	0	0	0	0	0	0	0	0	0	0	0	0	0	0	0	0	0	0	0	0	0	0	0	0	0	0	1.76143e-05	0	0	0	0	0	0	0	0.000143225	3.80648e-05	3.56125e-05	0	0	0	0	0	0	0	0	0	0
OTU_4347	0	4.8942e-05	5.16596e-05	0	0	0	0	0	5.34474e-05	0	0	0	0	0	0	0	0	4.0334e-05	0	0	0	0.00010269	0	0	0	0	0	0	0	0	0	0	0	2.67023e-05	0	0	0	0	0	0	0	0	0	0	0	0	0	0	0
OTU_2362	0	0	2.58298e-05	0	0	0	0	0	0	0	2.6748e-05	0	0	0	4.22744e-05	0	0	0	0	0	0	0.000308071	0.000251355	0.000256815	0	0	0	0	0	0	0	0	9.3985e-05	0	0	0	0	0	0	0	0	0	0	0	3.44828e-05	0	0	0	0
OTU_2764	6.88895e-05	0.000130512	0.000180808	0	0	0	0	2.59599e-05	0	0	0	0	0	0	0	0	0	0	0	0	0	0	0	0	0	0	0	0	0	0	0	0	0	0	4.20398e-05	0	0	0	0	0	0	0	0	0	0	0	0	0	0
OTU_2389	0	0	5.16596e-05	0	0	0	0	0	0	0	5.3496e-05	0	0	0	0	0	0	4.0334e-05	0	0	0	0	2.79283e-05	0	0	0	0	0	1.76143e-05	0	0.000566145	0.000670803	0.000281955	2.67023e-05	0	0	0	0	0	0	0	0	0	2.49688e-05	0	0	2.3076e-05	0	0
OTU_1677	0	0	0	0	0	0	0	0	0	0	0	3.16096e-05	0	0	4.22744e-05	0	0	0	0	0	0	0	0	0	0	0	0	0	0	0	0	0	0	0.000133511	8.40795e-05	0	0	0	0	0	0	0	0	0	0	0	4.61521e-05	0	0
OTU_2593	0	0	0	0	0	0	0	0	0	0	0	0	0	0	0	0	0	0	0	0	0	0	0	3.66878e-05	0	0	0	0	0	0	0	0	0	8.01068e-05	0	5.29082e-05	0	0	0	0	0	0	0	0	0	0	2.3076e-05	0	0
OTU_3354	0	0	0	0	0	0	0	0	0	0	0	0	0	0	0	0	0	0	0	0	0	0	2.79283e-05	0	0	0	5.12243e-05	0	0	0	0.000566145	8.38504e-05	9.3985e-05	0	0	0	0	0	0	3.40483e-05	0	0	0	0	0	0	2.3076e-05	0	0
OTU_2667	0	0	0	0	0	0	0	0	0	0	0	0	0	0	0	0	0	0	0	0	0	0	0	0	0	0	0	0	0	0	0	0	0.000469925	0	0	0	0	0	0	0	0	0	0	0	0	0	0	0	0
OTU_4765	0	0	0	0	0	0	0	0	0	0	0	0	0	0	0	0	0	0	0	0	0	0.00010269	8.37848e-05	0.000183439	0	0	0	0	0	0	0	0	0	0	4.20398e-05	0	0	0	0	0	0	0	0	0	0	0	0	0.000158529	0
OTU_3758	0	0	0	0	0	0	0	0	0	0	0	0	0	0	0	0	0	0	0	0	0	0	0.000111713	7.33756e-05	0	0	0	0	0	0	0	0	0	2.67023e-05	4.20398e-05	1.76361e-05	0	0	3.56125e-05	0	0	0	0	0	0	0	2.3076e-05	0	0
OTU_2888	0	0	0	0	0	0	0	0	0	0	0	3.16096e-05	0	0	0	0.000129232	0	0	0	0	0	0	2.79283e-05	0	0	0	0	0	0	0	0	0	0	0.000373832	0	0	0	0	0	0	0	0	0	0	0	0	0	0	0
OTU_4613	0	0	0	0	0	0	0	0	0	0	0	0	0	0	0	0	1.96522e-05	0	0	0	0	0	0	0	3.43572e-05	0	0	0	0	0	6.2905e-05	0.000670803	0	0	0	0	0	0	0	0	0	0	0	0	0	0	0	0	0
OTU_3917	0	0	0	0	0	0	0	0	0	0	0	0	0	0	0	0	1.96522e-05	4.0334e-05	0	0	0	0	0	0	0	0	0	0	1.76143e-05	0	0	0	0	0	0	0	0	0	0	0	0	0	0	0	0	0	0	0	0
OTU_3048	0	0	0	0	0.000105016	0	0	0	0	0	0	0	0	0	0	0	0	4.0334e-05	0	0	0	0	0	3.66878e-05	0	0	0.000102449	0	0	0	0	0	0	0	0	0	0	3.80648e-05	0	3.40483e-05	5.68473e-05	0	0	0	0	0	0	0	0
OTU_3547	0	3.2628e-05	0	0	0	0	0	0	0	0	0	0	0	6.84322e-05	0	0	0	0	0	0	0	0	0	0	0	0	0	0	0	0	0	0	0	0	0	1.76361e-05	0	3.80648e-05	0	0	0	0	0	0	0	0.000171777	0	0	0.000140489
OTU_4801	0.000137779	8.15701e-05	7.74893e-05	0	0	0	0	0	0	0	0	0	2.41016e-05	3.42161e-05	0	0	0	0	0	0	0	0	0	3.66878e-05	0	0	5.12243e-05	0	0	0	0	0	0	0	0	0	0	0	0	3.40483e-05	0	0	0	2.49688e-05	0	0	2.3076e-05	0	0
OTU_3923	0	1.6314e-05	0	0	0	0	0	0	0	0	0	0	2.41016e-05	0	0	0	1.96522e-05	0	0	0	0	0	0	3.66878e-05	0	0	0	0	0	0	0.00037743	8.38504e-05	0.000281955	0	0	0	0	0	0	0	0	0	3.10434e-05	0	3.44828e-05	2.86295e-05	0	0	0
OTU_2942	0	1.6314e-05	0	0	3.50054e-05	7.4195e-05	0	0	0	0	0	0	0	0	0	0	0	0	0	0	0	0	0.00016757	7.33756e-05	0	0	0	4.81672e-05	0	0	0	0	0	0	0	0	0	0	0	0	0	0	0	0	0	0	0	0	0
OTU_3514	0	0	0	0	0	0	0	0	0	0	0	0	0	0	0	0	0	0	0	0	0	0	0	0	0	0	0	0	0	0	0.00025162	8.38504e-05	0	0	0	0	0	0	0	0	0	0	0	0	0	0	0	0	0
OTU_4055	0	0	0	0	0	0	0	0	0	0	0	0	0	0	0	0	0	0	0	0	0	0	0	0	0	0	0	0	0	0	0	0	0	2.67023e-05	4.20398e-05	0	0	0	0	0	0	0	0	0	0	0	2.3076e-05	0	0
OTU_4063	0.000137779	0.000130512	0.000103319	0	0	0	0	0	0	0	0	0	2.41016e-05	0	0	0	0	0	0	0	0	0	0	0	0	0	0	0	0	0	0	0	0	2.67023e-05	0	0	0	0	0	0	0	0	0	0	0	0	0	0	0
OTU_2971	0	1.6314e-05	2.58298e-05	0	3.50054e-05	0	0	0	0	0	0	0	0	0	0	0.000516929	0.000157217	0.000161336	0	0	0	0	0	3.66878e-05	0	0	0	0	0	0	0	0	0	0	0	1.76361e-05	0	0	0	0	0	0	0	0	0	0	0	0	0
OTU_3050	0	1.6314e-05	0	3.80633e-05	0	0	0	0	0	0	0	0	2.41016e-05	0	0	0	0	0	0	0	0	0	0	0	0	0	0	0	0	0	0	0	0	0	0	1.76361e-05	0	0	0	0	0	0	0	0	0	0	2.3076e-05	0	0
OTU_4014	0	0	0	0	0	0	0	0	0	0	0	0	0	0	0	0	1.96522e-05	0	0.000486973	0.000136968	0.0003862	0	0	0	0	0	0	0	0	0	0	0	0	0	0	0	0	0	0	0	0	0	0	2.49688e-05	0	0	0	0	0
OTU_2467	0	1.6314e-05	0	0	0	0	0	0	0	2.43279e-05	0	0	0	0	0	0	1.96522e-05	0	0	0	0	0	0	0	0	0	0	0	0	0	0.00025162	0.000251551	0.00037594	0	0	0	0	0	0	0	0	0	0	0	0	0	0	0	0
OTU_3550	0	0	0	0	3.50054e-05	0	0	0	0	0	0	0	2.41016e-05	0	0	0.000129232	0.000137565	0	0	0	0	0	2.79283e-05	0	0	0	0	9.63345e-05	3.52286e-05	0	0	0	0	0	0	0	0	0	0	0	0	0	0	0	0	0	0	0	0
OTU_4002	0	0	0	0	0	0	0	0	0	0	0	0	0	0	0	0	0	0	0	0	0	0	0	0	0	0	0	0	0	0	0	0	0	0	0	0	0	0	0	0	0	0	9.31301e-05	0.000149813	0.000103448	0	0	0	0
OTU_2355	0	0	0	0	0	0	0	0	0	0	0	0	0	0	0	0	0	0	0	0	0	0	0	0	0	0	0	4.81672e-05	0	0	0.00012581	0	0.00056391	0	0	1.76361e-05	0	0	0	0	0	0	0	0	0	0	2.3076e-05	0	0
OTU_3384	0	0	0	0	3.50054e-05	0	0	2.59599e-05	0	0	0	0	2.41016e-05	0	4.22744e-05	0	0	0	0	0	0	0	0	0	3.43572e-05	0	0	0	0	0	0	0	0	0	4.20398e-05	0	0.000429676	0.000190324	0.000178063	0	0	0	3.10434e-05	2.49688e-05	0	0	0	0	0
OTU_4971	0	0	0	0	0	0	0	0	0	0	0	0	0	0	0	0	0	0	0	0	0	0	0	3.66878e-05	0	0	0	0	0	0	0	0	0	0	0.000252239	0	0	0	0	0	0	0	0	0	0	0	0	0	0
OTU_4858	0	0	0	3.80633e-05	3.50054e-05	0	0	0	0	0	0	0	0	0	0	0	0	0	0	0	0	0	0	0	3.43572e-05	0	0	0	0	0	0	0	0	5.34045e-05	0	3.52721e-05	0	0	0	3.40483e-05	0	0	0	0	0	0	0	0	0
OTU_3503	0	0	0	0	0	0	0	0	0	0	0	0	2.41016e-05	0	0	0.000129232	0	0	0	0	0	0	2.79283e-05	3.66878e-05	0	0	0	0	0	0	0	0	0	0	0	0	0	0	0	0	0	0	0	0	0	0	0	0	0
OTU_4293	0	0	0	0	0	0	0	0	0	4.86559e-05	5.3496e-05	3.16096e-05	0	0	0	0	0	0	0	0	0	0	0	0	0	0	0	0	0	0	6.2905e-05	0	0	0	0	0	0	0	0	0	0	0	0	2.49688e-05	0	0	0	0	0
OTU_4484	0	1.6314e-05	0	0	0	0	0	0	5.34474e-05	0	0	0	0	0	0	0	1.96522e-05	4.0334e-05	0	0	0	0	0	0	0	0	0	0	1.76143e-05	0	0.00012581	8.38504e-05	0	0	0	1.76361e-05	0	0	0	0	0	0	0	2.49688e-05	0	0	0	0	0
OTU_2812	0	0	0	0	0	0	5.88651e-05	0	0	0	0	0	2.41016e-05	0	0	0	0	0	0	0	0	0.000205381	0.000139641	3.66878e-05	0	0	5.12243e-05	0	0	0	0	0	0	2.67023e-05	0	1.76361e-05	0	0	0	0	0	0	0	2.49688e-05	0	0	0	0	0
OTU_4093	0	0	0	0	0	0	0	0	0	2.43279e-05	0	0	0	0	0	0	0	0	0	0	0	0.00010269	0.000139641	0	0	0	0	0	0	0	0	0	0	0	0	0	0	0	0	0	0	0	3.10434e-05	0	0	0	0	0	0
OTU_4267	0	1.6314e-05	0	0	0	0	0	0	0	0	0	0	0	0	0	0	0	0	0	0	0	0	0	0	0	0	0	0	0	0	0	0	0	0	0	0	0	0	0	3.40483e-05	0	0	0	2.49688e-05	0	0	0	0	0
OTU_2649	0	0	0	0	0	0	0	0	0	0	0	0	0	0	0	0	0	0	0	0	0	0	0	0	0	0	0	0	0	0	0	0	0	2.67023e-05	0.000168159	0	0	0	0	0	0	0	0	0	0	0	0	0	0
OTU_2544	0	0	0	0	0	0	0	0	0	0	0	0	0	0	0	0.000387697	3.93043e-05	0.00020167	0	0	0	0	0	0	0	0	0	0	1.76143e-05	0	0	0	0	0	0	0	0	0	0	0	0	0	0	2.49688e-05	0	0	0	0	0
OTU_4508	0	0	0	0	0	0	0	0	0	0	0	0	0	0	0	0	0	0	0	0	0	0	0	0	3.43572e-05	0	0	0	1.76143e-05	0	0	0	0	0	0	0	0	0	0	0	0	0	0	0	0	0	6.92281e-05	0	0
OTU_4873	0	0	0	0	0	0	0	0	0	0	0	0	0	0	4.22744e-05	0	0	0	0	0	0	0	2.79283e-05	0	0	0	0	0	0	0	0	0	0	5.34045e-05	0.000126119	0.000141088	0	0	0	0	0	0	0	0	0	0	0	0	0
OTU_4899	0	0	0	0	0	0	0	2.59599e-05	0	0	0	0	0	0	0	0.000129232	0	0	0	0	0	0	5.58566e-05	7.33756e-05	0	0	0	0	0	0	0	0.000167701	0.00037594	0	4.20398e-05	1.76361e-05	0	0	0	0	5.68473e-05	0	0	0	0	0	0	0	0
OTU_4938	0	0	0	0	0	0	0	0	0	0	0	0	0	0	0	0	0	0	0	9.13117e-05	0.000128733	0	0	0	0	0	0	0	0	0	0	0	0	0	0	0	0	0	0	0	0	0	0	0	0	0	0	0	0
OTU_3912	0	0	0	0	0	0	5.88651e-05	0	0	0	0	0	0	0	0	0	0	0	0	0	0	0	0	0	0	0	5.12243e-05	0	0	0	0.00037743	8.38504e-05	0.000281955	0	0	0	0	0	0	0	0	0	0	0	0	0	0	0	7.02445e-05
OTU_4464	0	0	0	0	0	0	5.88651e-05	0	5.34474e-05	0	0	0	0	3.42161e-05	0	0	1.96522e-05	0	0	0	0.000128733	0.00010269	2.79283e-05	0	0	0	0	0	0	0	6.2905e-05	0	0	0	0	0	0	0.000114194	3.56125e-05	0	0	0	0	0	0	0	0	0	7.02445e-05
OTU_4512	6.88895e-05	0	0	0	0	0	0	0	0	2.43279e-05	0	0	0	0	0	0	0	0	0	0	0	0	0	0	0	0	0	4.81672e-05	0	0	0.000188715	0.000251551	0.000281955	0	0	0	0	0	3.56125e-05	0	0	0	0	0	0	0	0	0	0
OTU_4867	0	0	0	0	0	0	0	0	0	2.43279e-05	2.6748e-05	0	0	0	0	0	0	0	0	0	0	0	0	0	0	0	0	0	0	0	0	0	0	0	0	0	0	0	0	0	5.68473e-05	0	0	0	0	0	0	0	0
OTU_4583	0	3.2628e-05	0	0	0	0	0	0	0	0	5.3496e-05	0	0	0	0	0.000129232	5.89565e-05	0	0	0	0	0	0	0	0	0	0	0	0	0	0	0	0	0	0	1.76361e-05	0	0	3.56125e-05	0	0	0	0	0	0	0	0	0	0
OTU_4768	0	1.6314e-05	0	0	0	0	0	0	0	0	0	0	0	0	0	0	0	0	0	0	0	0	2.79283e-05	0	0	0	0	0	0	0	0.00012581	0.000167701	0	0	0	0	0	3.80648e-05	0	0	0	0	0	0	0	0	0	0	0
OTU_4715	0	1.6314e-05	0	0	0	0	0	0	0	0	0	0	0	0	0	0	0	0	0	0	0	0	0	0	0	0	0	0	0	0	0	0	0	0.000186916	0	7.05442e-05	0	0	0	0	0	0	0	0	0	0	0	0	0
OTU_4914	0	0	0	0	0	0	0	0	0	0	0	0	0	0	0	0	0	0	0	0	0	0.000205381	0.000223426	7.33756e-05	0	0	0	0	0	0	0	0	0	0	0	0	0	0	0	0	0	0	0	0	0	2.86295e-05	0	0	0
OTU_4735	0	0	2.58298e-05	0	0	0	0	0	0	0	0	0	0.000120508	0	4.22744e-05	0	0	0	0	0	0	0	0	0	0	0	0	0	0	0	0	0	0	0	0	0	0	0	3.56125e-05	0	0	0	0	0	0	0	0	0	0
OTU_4603	0	0	0	0	0	0	0	0	0	0	0	0	0	0	0	0	0	0	0	0	0	0	0	0	0	0	0	0	0	0	0	0	0	5.34045e-05	0	0	0	0	0	0	0	0	0	0	0	0	0	0	0
OTU_4302	0.000137779	3.2628e-05	7.74893e-05	0	0	0	0	0	0	0	0	0	0	0	0	0	0	4.0334e-05	0	0	0	0	2.79283e-05	0	0	0	0	0	0	0	0	0	0	0	0	0	0	0	0	0	0	0	0	0	0	2.86295e-05	0	0	0
OTU_4530	0	0	0	3.80633e-05	0	0	0	0	5.34474e-05	0	0	0	0	3.42161e-05	0	0	0	0	0	0	0	0.00010269	8.37848e-05	0	0	0	5.12243e-05	0	1.76143e-05	0	0	0	0	0	8.40795e-05	5.29082e-05	0	0	0	3.40483e-05	0	0	0.000155217	0	0	2.86295e-05	2.3076e-05	0	0
OTU_2106	0	3.2628e-05	2.58298e-05	0	0	0	0	0	0	0	0	0	0	0	0	0	0	0	0	0	0	0	0	0	0	0	0	0	0	0	0	0	0	0	0	0	0	0	0	0	0	0	0	0	0	0	0	0	0
OTU_4800	0	0	0	0	0	0	0	0	0	0	0	0	0	0	0	0	0	0	0	0	0	0.00010269	8.37848e-05	0	0	0	0	0	0	0	0	0	0	0	0	0	0	0	0	0	5.68473e-05	0	0	0	0	0	0	0	0
OTU_4740	0	0	0	0	0	0	0	0	0	0	0	0	0	3.42161e-05	0	0	0	0	0	0	0	0.00010269	0	0.000146751	0	0	0	0	0	0	0	0	0	0	0	0	0	0	0	0	0	0	0	0	0	0	0	0	0
OTU_4944	0	0	0	0	0	0	0	2.59599e-05	0	0	0	0	0	0	0	0	0	0	0	0	0	0	0	0	0	0	0	0	0	0	0	0	0	0	0	0	0	0	0	0	0.000284236	0	0	0	0	0	0	0	0
OTU_4799	0	0	0	0	0	0	0	0	0	0	0	0	0	0	0	0	0	0	0	0	0	0.000205381	0	3.66878e-05	0	0	0	0	0	0	0	0	0	0	0	0	0	0	0	0	0	0	0	0	0	0	0	0	0
OTU_2666	0	0	0	3.80633e-05	0	0	0	0	0	2.43279e-05	0	0	0	0	0	0	0	4.0334e-05	0	0	0	0	0	0	3.43572e-05	0	5.12243e-05	0	0	0	0	0	0	0	0	0	0	0	3.56125e-05	3.40483e-05	0	0	0	2.49688e-05	3.44828e-05	0	0	0	0
OTU_4824	0	1.6314e-05	2.58298e-05	0	0	0	0	0	0	0	2.6748e-05	0	0	0	0	0	0	0	0	0	0	0	0	0	0	0	0	0	0	0	0	0	0	0	0	0	0	0	0	3.40483e-05	0	0	0	0	0	5.7259e-05	4.61521e-05	0	0
OTU_4459	0	0	0	0	0	0	0	0	0	0	0	0	0	0	0	0	0	0	0	0	0	0	2.79283e-05	0	0	0	0	0	1.76143e-05	0	0	0	0	2.67023e-05	0	0	0	7.61296e-05	0	0	0	0	3.10434e-05	0	0	0	2.3076e-05	0	0
OTU_4911	0	0	0	0	0	0	0	0	0	2.43279e-05	0	0	0	0	0	0	0	0	0	0	0	0	0	0	0	0	0	0	0	0	0	0	0	5.34045e-05	0.000210199	1.76361e-05	0	0	0	0	0	0	0	0	0	0	0	0	0
OTU_4162	0	0	0	0	0	0	0	0	0	0	0	0	0	0	0	0	0	0	0	0	0	0	0	0	0	0	0	0	0	0	0	0	0	0	0.000294278	1.76361e-05	0	0	0	0	0	0	0	0	0	0	0	0	0
OTU_2696	0	0	2.58298e-05	0	0	0	0	0	0	0	0	0	0	0	0	0	0	0	0	0	0	0.00010269	5.58566e-05	0	0	0	0	0	0	0	6.2905e-05	0	0	0	0	0	0	0	0	0	0	0	0	0	0	0	0	0	0
OTU_4924	0	0	0	0	0	0	0	0	0	0	0	0	0	0	0	0	0	0	0	0	0	0	5.58566e-05	0	0	0	0	0	0	0	0	0	0	2.67023e-05	0	1.76361e-05	0	0	0	0	0	0	0	0	0	0	0	0	0
OTU_4986	0	0	0	0	0	0	0	0	0	0	2.6748e-05	0	0	0	0	0	0	0	0	0	0	0	0.000111713	3.66878e-05	0	0	0	0	0	0	0	8.38504e-05	0	0	0	1.76361e-05	0	0	0	0	0	0	0	0	0	0	0	0	0
OTU_4115	0	0	0	0	0	0	0	0	0	0	0	0	0	0	0	0	0	4.0334e-05	0	0	0	0	0	0	0	0	0	0	0	0	0	0	0	0	0	0	0	0	3.56125e-05	0	0	0	0	0	0	0	0	0	0
OTU_4453	0	0	0	0	0	0	0	0	0	0	0	0	2.41016e-05	3.42161e-05	0	0	0	0	0	0	0	0	0	0	0	0	0	0	0	0	0	0	0	0	0	0	0	0	0	0	0	0	0	0	0	0	0	0	0
OTU_4734	6.88895e-05	0	0	0	0	0	0	0	0	0	0	0	0	0	0	0	0	0	0	0	0	0	0	3.66878e-05	0	0	0	0	0	0	0	0	0	0.000133511	0	1.76361e-05	0	0	0	0	0	0	0	0	0	0	0	0	0
OTU_3478	0	0	0	0	0	0	0	0	0	0	0	0	0	0	0	0	0	0	0	0	0	0	0	0	0	0	5.12243e-05	0	0	0	0.00012581	8.38504e-05	0.00018797	5.34045e-05	0	3.52721e-05	0	0	0	0	0	0	3.10434e-05	0	0	0	0	0	0
OTU_4294	0	0	0	0	0	0	0	0	0	0	0	0	2.41016e-05	3.42161e-05	4.22744e-05	0	0	4.0334e-05	0	0	0	0	0	0	0	0	0	0	0	0	0	0	0	0	0	0	0	0	0	0	0	0	0	0	0	5.7259e-05	4.61521e-05	0	0
OTU_2868	0	0	0	0	0	0	0	5.19197e-05	0	0	0	0	0	0	0	0.000129232	0	0	0	0	0	0	0	0	0	0	5.12243e-05	0	0	0	0	0	0	0	0	0	0	0	0	0.000170242	0	0.000677048	3.10434e-05	0	0	0	0	0	0
OTU_1693	0	0	0	0	0	0	0	0	0	0	0	0	0	0	0	0	0	0	0	0	0	0	0	0	0	0	0	0	0	0	0	0	0	0.000186916	4.20398e-05	0	0	0	0	0	0	0	0	0	0	0	0	0	0
OTU_4956	0	0	0	0	0	0	0	0	0	0	2.6748e-05	0	0	0	0	0	0	0	0	0	0	0	0	0	0	0	0	0	0	0	0	0	0	5.34045e-05	0.000126119	1.76361e-05	0	0	0	0	0	0	0	0	0	0	0	0	0
OTU_3376	0	0	0	0	0	0	0	0	0	2.43279e-05	0	0	0	0	0	0	0	0	0	0	0	0	0	3.66878e-05	0	0	5.12243e-05	0	0	0	0.00012581	0	0	2.67023e-05	0	0	0	0	0	0	0	0	0	0	0	0	0	0	0
OTU_4754	0	0	0	0	0	0	0	0	0	0	0	0	0	0	0	0	0	0	0	0	0	0	0	0	0	0	0	0	0	0	0	0	0	2.67023e-05	0	3.52721e-05	0	0	0	0	0	0	0	0	0	0	0	0	0
OTU_3621	0	0	0	0	0	0	0	0	0	0	0	0	0	0	0	0	0	0	0	0	0	0	0	0	0	0	0	0	0	0	0	0	0	0	0	0	0	0	0	6.80967e-05	0	0	0	0	0	0	0	0	0
OTU_4822	0	0	2.58298e-05	3.80633e-05	0	0	0	0	0	0	0	0	0	0	0	0	0	0	0	0	0	0.000513452	0	7.33756e-05	0	0	0	0	1.76143e-05	0	0	0	0	0	0	0	0	0	0	0	0	0	3.10434e-05	0	0	0	0	0	0
OTU_4782	0	0	0	0	0	0	0	0	5.34474e-05	0	0	0	0	0	0	0	0	0	0.000121743	0	0	0	0	0	0	0	0	0	0	0	0	0	0	2.67023e-05	0	0	0	0	0	0	0	0	0	0	0	0	0	0	0
OTU_4220	0	0	0	0	0	0	0	0	0	0	0	6.32191e-05	0	0	0	0	0	0	0	0	0	0	0	0	0	0	0	0	0	0	0	0	0	0	0	0	0	0	0	0	0	0	0	0	0	0	0	0	0
OTU_3668	0	4.8942e-05	2.58298e-05	0	0	0	0	0	0	0	0	0	0	0	0	0	0	0	0	0	0	0	0	0	0	0	0	0	0	0	0	0	0	0	0	0	0	0	0	0	0	0	0	2.49688e-05	0	0	0	0	0
OTU_2479	0	0	0	0	0	0	0	0	0	0	0	0	0	0	0	0	0	0	0	0	0	0	0	0	0	0	0	0	0	0	0	0	0	0	0	0	0	7.61296e-05	7.12251e-05	0	0	0	0	0	0	0	0	0	0
OTU_3321	0	0	0	0	0	0	0	0	0	0	0	0	0	0	0	0	0	0	0	0	0	0	0.000195498	0	0	0	0	0	0	0	6.2905e-05	0	0	0	0	0	0	0	0	0	0	0	0	0	0	0	0	0	0
OTU_4638	0	0	0	0	0	0	0	0	0	0	0	0	0	0	0	0	0	0	0	0	0	0	0	0	0	0	0	0	0	0	0	0	0	0	0	0	0	7.61296e-05	0.000106838	0	0	0	0	0	0	0	0	0	0
OTU_4275	0	1.6314e-05	0	0	0	0	0	0	0	0	0	0	0	0	0	0	0	0	0	0	0	0	0	0	0	0	0	0	0	0	0	0	0	0	0	0	0	0	0	0	0	0	0	4.99376e-05	0	0	0	0	0
OTU_4407	0	0	0	0	0	0	0	0	0	0	0	0	2.41016e-05	0	0	0	0	0	0	0	0	0	0	0	3.43572e-05	0	0	0	0	0	0	8.38504e-05	0	8.01068e-05	0	0	0	0	0	0	0	0	0	0	0	0	0	0	0
OTU_4233	0	0	2.58298e-05	0	0	0	0	0	0	0	0	0	0	0	0	0	0	0	0	0	0	0	0	0	0	0	0	0	0	0	0	0.000251551	9.3985e-05	0	0	0	0	0	0	0	0	0	0	0	0	0	0	0	7.02445e-05
OTU_3441	0	0	0	0	0	0	0	0	0	0	0	0	0	0	0	0	0	0	0	0	0	0	0	0	0	0	0	0	0	0	0	0	0	0	0	0	0	3.80648e-05	0	0	0	0	0	0	0	0	2.3076e-05	0	0
OTU_4783	0	0	0	0	0	0	0	0	0	0	0	0	0	0	0	0	0	0	0	0	0	0	0	0	0	0	0	0	0	0	0	0	0.00018797	2.67023e-05	0	0	0	0	0	0	0	0	0	0	0	0	0	0	0
OTU_2779	0	0	0	0	0	0	0	0	0	0	0	0	0	0	0	0	0	0	0	0	0	0	0	0	0	0	0	0	0	0	0	0	0	0	0	5.29082e-05	0	0	0	0	0	0	0	0	0	0	0	0	0
OTU_4943	0	0	0	0	0	0	0	0	0	0	0	0	0	0	0	0	0	0	0	0	0	0	0	3.66878e-05	0	0	0	0	0	0	0	0	0	0.000106809	0	0	0	0	0	0	0	0	0	0	0	0	0	0	0
OTU_4444	0	0	0	0	0	0	0	0	0	0	0	0	0	0	0	0	3.93043e-05	0	0	0	0	0	0	0	0	0	0	0	0	0	0	0	0	0	0	0	0	0	0	0	0	0	0	0	0	0	0	0	0
OTU_4201	0	0	0	0	3.50054e-05	0	0	0	0	0	0	0	0	0	0	0	5.89565e-05	0	0	0	0	0	2.79283e-05	0	0	0	0	0	0	0	0	0	0	0	0	0	0	0	0	0	0	0	0	0	0	0	0	0	0
OTU_4970	0	0	0	0	0	0	0	0	0	0	0	0	0	3.42161e-05	0	0	0	0	0	0	0	0	0	0	0	0	0	0	0	0	0	0	0	5.34045e-05	0	1.76361e-05	0	0	0	0	0	0	0	0	0	0	0	0	0
OTU_4661	0	0	0	0	0	0	0	0	0	0	0	0	0	0	0	0	0	0	0	0	0	0	0	0	0	0	0	0	0	0	0	0	0	0	0	0	0	0	0	0	0	0	0	0	0	0	6.92281e-05	0	0
OTU_3907	0	0	0	0	0	0	0	0	0	0	0	0	0	0	0	0	0	0	0	0	0	0	0	0	0	0	0	0	0	0	0	0	0	0	0	3.52721e-05	0	0	0	0	0	0	0	0	0	0	0	0	0
OTU_4378	0	0	0	0	0	0	0	0	0	0	0	3.16096e-05	0	0	0	0	0	0	0	0	0	0	0	0	0	0	0	0	0	0	6.2905e-05	8.38504e-05	0	0	0	0	0	0	0	0	0	0	0	0	0	0	0	0	0
OTU_4298	0	0	0	0	0	0	0	0	0	0	0	0	2.41016e-05	3.42161e-05	0	0	0	0	0	0	0	0	0	0	0	0	0	0	0	0	0	0	0	0	0	0	0	0	0	0	0	0	0	0	0	0	0	0	0
OTU_4985	0	0	0	0	7.00109e-05	0	0	0	0	0	0	0	0	0	0	0	0	0	0	0	0	0	0	0	0	0	0	0	0	0	0	0	0	0	0	0	0	0	0	0	0	0	0	0	0	0	0	0	0
OTU_4890	0	0	0	0	0	0	0	0	0	0	0	0	0	0	0	0	0	0	0	0	0	0	0	0	0	0	0	0	0	0	0	0	0	0	0	5.29082e-05	0	0	0	0	0	0	0	0	0	0	0	0	0
OTU_4755	0	0	0	0	0	0	0	0	0	0	0	0	0	0	0	0	0	0	0	0	0	0	0	0	0	0	0	0	0	0	0	0	0	0	0	0	0	0	0	0	0	0	0	0	0	0	4.61521e-05	0	0
OTU_2966	0.000344448	6.5256e-05	7.74893e-05	3.80633e-05	0.000105016	0	0	0	0	2.43279e-05	5.3496e-05	0	0	0	4.22744e-05	0	0	4.0334e-05	0	4.56558e-05	0	0.000410762	0.000223426	0.000146751	0	0.000129349	0	0	3.52286e-05	0	0	0	0	0	0	1.76361e-05	0	0	0	0	0	0	0	0	3.44828e-05	0	2.3076e-05	0	7.02445e-05
OTU_4148	6.88895e-05	3.2628e-05	7.74893e-05	7.61267e-05	7.00109e-05	0.000222585	0	2.59599e-05	5.34474e-05	4.86559e-05	2.6748e-05	6.32191e-05	9.64064e-05	0	4.22744e-05	0	0	0	0	0	0	0.000513452	0.000111713	0.000146751	6.87144e-05	0	0	4.81672e-05	1.76143e-05	0	0	0	0	2.67023e-05	0	1.76361e-05	0	3.80648e-05	0	3.40483e-05	0	0	0	2.49688e-05	0	0.000114518	4.61521e-05	0	0
OTU_4934	0.000275558	6.5256e-05	0.000206638	0	0	0	5.88651e-05	0	5.34474e-05	0	0	3.16096e-05	0	0	8.45487e-05	0	1.96522e-05	0	0	0	0	0	2.79283e-05	0	6.87144e-05	0	0	0	0	0	0	0	9.3985e-05	0	4.20398e-05	3.52721e-05	0	0	0	0	0	0	3.10434e-05	0	0	0	2.3076e-05	0	0
OTU_1494	0.000826674	0.000375222	0.000232468	0	0	0	0.00011773	0	0	2.43279e-05	0	0	2.41016e-05	0	8.45487e-05	0	1.96522e-05	0	0	0	0	0	2.79283e-05	0	3.43572e-05	0	0	0	0	0	0	0	0	0	0	0	0	3.80648e-05	0	3.40483e-05	0	0	0	2.49688e-05	3.44828e-05	2.86295e-05	0	0	7.02445e-05
OTU_1768	0.000688895	0.000473106	0.000335787	0	3.50054e-05	0	0	2.59599e-05	5.34474e-05	2.43279e-05	0	6.32191e-05	4.82032e-05	3.42161e-05	0	0	0	0	0	0	0	0	0	0	3.43572e-05	0	0	4.81672e-05	0	0	0	0	0	0	4.20398e-05	3.52721e-05	0	0	0	0	0	0	3.10434e-05	7.49064e-05	0	0	2.3076e-05	0	0
OTU_4041	0	0.000114198	7.74893e-05	3.80633e-05	0	0	0	0	0	0	0	0	0	0	0	0	0	0	0	0	0	0	0	0	0	0	0	0	0	0	0	0	0	0	4.20398e-05	0	0	0	0	0	0	0	0	0	0	0	2.3076e-05	0	0
OTU_1134	0	1.6314e-05	5.16596e-05	3.80633e-05	0	0	0	0	0	2.43279e-05	0	0	2.41016e-05	3.42161e-05	4.22744e-05	0	0	0	0	0	0	0	5.58566e-05	3.66878e-05	0	0.000129349	5.12243e-05	4.81672e-05	5.2843e-05	0	0	0	9.3985e-05	0	0	0	0	3.80648e-05	0.000106838	3.40483e-05	5.68473e-05	0	0.00018626	0.000848939	0.000655172	2.86295e-05	0	0	0
OTU_959	0	3.2628e-05	5.16596e-05	7.61267e-05	0.000175027	7.4195e-05	0.000176595	0.000129799	0	9.73118e-05	2.6748e-05	0.000158048	0	3.42161e-05	8.45487e-05	0	3.93043e-05	0	0.000121743	0.000136968	0	0.00010269	2.79283e-05	0	6.87144e-05	0	0	9.63345e-05	5.2843e-05	0	0	8.38504e-05	0	8.01068e-05	4.20398e-05	0	0	0	7.12251e-05	3.40483e-05	5.68473e-05	0	3.10434e-05	2.49688e-05	0.000137931	5.7259e-05	2.3076e-05	0	0
OTU_4575	0	4.8942e-05	2.58298e-05	3.80633e-05	3.50054e-05	0	0	0	5.34474e-05	0	2.6748e-05	6.32191e-05	2.41016e-05	3.42161e-05	8.45487e-05	0	0	0	0	0	0	0.00010269	5.58566e-05	0.000146751	0	0	0	0	0	0	0	0	0	5.34045e-05	0	3.52721e-05	0	0	0	3.40483e-05	0	0	0	2.49688e-05	0	0.000114518	0.000184608	0	7.02445e-05
OTU_801	0.000895564	0.000880957	0.000878213	7.61267e-05	3.50054e-05	0	0	0	5.34474e-05	4.86559e-05	0.000106992	6.32191e-05	4.82032e-05	3.42161e-05	4.22744e-05	0.000129232	1.96522e-05	4.0334e-05	0	4.56558e-05	0	0	5.58566e-05	0	3.43572e-05	0	0	4.81672e-05	3.52286e-05	0.000112524	0.00012581	0	0	8.01068e-05	0	1.76361e-05	0	3.80648e-05	0	0.000102145	0	0	6.20867e-05	7.49064e-05	3.44828e-05	5.7259e-05	0.00011538	0	0
OTU_1634	0	1.6314e-05	5.16596e-05	3.80633e-05	0	0	0	0.000103839	0	4.86559e-05	0	0	0	0	0	0	3.93043e-05	4.0334e-05	0	4.56558e-05	0	0	0.000111713	0	3.43572e-05	0	0	0	5.2843e-05	0	0	0	0	5.34045e-05	4.20398e-05	1.76361e-05	0.000143225	0	0	0	0	0	0	0	3.44828e-05	0	2.3076e-05	0	0.000561956
OTU_3571	0	0	0	0	0	0	0	0	0	0	0	0	0	0	0	0	0	0	0	0	0	0	2.79283e-05	0	0	0	0	0	0	0	0	0	0	2.67023e-05	8.40795e-05	5.29082e-05	0	0	0	0	0	0	0	0	0	0	0	0.000158529	0
OTU_2407	0	0	0	3.80633e-05	0	0	0	0	0	0	2.6748e-05	6.32191e-05	0	6.84322e-05	0	0	0	0	0	0	0	0	2.79283e-05	0	0	0	0	0	0	0	0.000188715	0.000419252	0.000845865	0	0	3.52721e-05	0	0	0	0	0	0	3.10434e-05	2.49688e-05	6.89655e-05	0	0	0.000158529	0
OTU_3	0.00275558	0.00324649	0.00335787	0.0038444	0.00423566	0.00511945	0.00417942	0.00215467	0.00422234	0.00357621	0.00286203	0.00252876	0.00286809	0.0029768	0.00439653	0.00555699	0.00416626	0.00435607	0.00206964	0.00255673	0.0030896	0.00472376	0.00377032	0.00403566	0.00398543	0.00336308	0.00420039	0.00356438	0.00391038	0.0028131	0.00408882	0.00419252	0.00507519	0.00309746	0.00277462	0.00349194	0.00415354	0.00361615	0.00405983	0.0530133	0.0173384	0.0311442	0.120883	0.182472	0.114897	0.00203269	0.00364601	0.00364616	0.00463613
OTU_3949	0.00151557	0.00109304	0.00188557	0.00140834	0.00119018	0.00207746	0.000824111	0.00192103	0.000694816	0.00094879	0.000829187	0.00069541	0.000530235	0.000992267	0.00118368	0.00155079	0.00149356	0.000847013	0.00121743	0.00146099	0.00141607	0.00143767	0.0014802	0.00143083	0.00106507	0.000646747	0.00163918	0.00115601	0.00142676	0.00202543	0.00119519	0.00159316	0.00178571	0.0011215	0.00235423	0.000917075	0.0011458	0.000570972	0.000925926	0.0632278	0.0925473	0.041977	0.0070158	0.00576779	0.00524138	0.00140285	0.000899965	0.000951173	0.00161562
OTU_300	0.00406448	0.00365434	0.0043394	0.000190317	0.000105016	0.00014839	0.00011773	2.59599e-05	5.34474e-05	0.000145968	0.000187236	0.000158048	0.000192813	0.000342161	0.000126823	0.000129232	0.000137565	0.000282338	0	0.000136968	0	0.00010269	5.58566e-05	0.000146751	0.0002405	0.000129349	0.000204897	9.63345e-05	0.000140915	0.000225048	6.2905e-05	0.000586953	9.3985e-05	0.000133511	0.000126119	8.81803e-05	0.000286451	0.000266454	0.00014245	3.40483e-05	0.000227389	0	0.000310434	0.000374532	0.000448276	0.000171777	0.000138456	0.000792644	0.000140489
OTU_3595	0	0	2.58298e-05	0	7.00109e-05	0	0	0	0	0	0	0	0	0	0	0	0	4.0334e-05	0	0	0	0	0	0.000110063	0	0	0	0	0	0	0.000188715	0.000167701	0.00037594	5.34045e-05	0.000168159	8.81803e-05	0	3.80648e-05	0	3.40483e-05	0	0	0	0	0	0	0	0	0
OTU_3036	0	1.6314e-05	0	0	0	0	0	0	0	0	0	0	0	0	4.22744e-05	0	0	0	0	0	0	0	0	0	0	0	0	0	0	0.000112524	6.2905e-05	0.000335402	0	2.67023e-05	0	0	0	3.80648e-05	0	0	0	0	0	0	0	0	2.3076e-05	0	0
OTU_3607	0	0	0	3.80633e-05	0	0	0	0	0	4.86559e-05	0	0	2.41016e-05	3.42161e-05	0	0	1.96522e-05	4.0334e-05	0	0	0	0	8.37848e-05	3.66878e-05	3.43572e-05	0	0	0	0	0	0.000566145	0.000586953	0.000469925	0	0	0	0	0	0	0	5.68473e-05	0	3.10434e-05	4.99376e-05	0	5.7259e-05	0.00011538	0	0
OTU_1336	0.000275558	0.000342594	0.000335787	0	7.00109e-05	0	0	2.59599e-05	0	0	5.3496e-05	3.16096e-05	2.41016e-05	0	0	0	3.93043e-05	0	0	4.56558e-05	0	0	2.79283e-05	3.66878e-05	3.43572e-05	0	0	9.63345e-05	0	0	0	0	0	5.34045e-05	4.20398e-05	3.52721e-05	0.000143225	0.000647101	0.00042735	0	0	0	0	0	3.44828e-05	0.000286295	0.000161532	0.000317058	0
OTU_707	0.00248002	0.00154983	0.00170477	0.00011419	0.000175027	7.4195e-05	0.00011773	2.59599e-05	0.000106895	9.73118e-05	0.00013374	0.000189657	0.000120508	0.000102648	8.45487e-05	0.000129232	5.89565e-05	4.0334e-05	0.000121743	0.000182623	0	0.00010269	8.37848e-05	3.66878e-05	6.87144e-05	0.000388048	5.12243e-05	4.81672e-05	0.000140915	0	0	0	0.00018797	8.01068e-05	0.000126119	7.05442e-05	0	0.000114194	0.00014245	0.000102145	0	0	6.20867e-05	0.000124844	0.000206897	0.00060122	0.000438445	0.000792644	0.000351222
OTU_4701	0	0	0	0	0	0	0	0	0	0	0	0	0	0	0	0	0	0	0	0	0	0	5.58566e-05	0	0	0	0	0	0	0	0	0	0	0	0	0	0	0	0	0	0	0	0	0	0	0	0	0	0
OTU_241	0.00682006	0.00502472	0.00630247	0.000190317	0.000210033	0.00014839	0.000176595	0.000155759	5.34474e-05	0.000170296	0.000106992	6.32191e-05	0.000120508	0.000171081	8.45487e-05	0.000387697	0.000196522	0.00020167	0.000121743	0.000136968	0.000257467	0	0.000279283	0.00033019	0.0002405	0.000258699	0.000256121	0.000240836	0.000193757	0.000112524	0.000188715	0.000251551	9.3985e-05	0.000160214	0.000168159	0.000123452	0.000286451	0.000152259	0.000178063	0.00020429	0.000113695	0	0.000248347	0.000149813	0.000344828	0.000286295	0.000369217	0.000158529	0.000210733
OTU_213	0.000482227	0.000309966	0.000284128	0.000152253	7.00109e-05	0	0.000176595	5.19197e-05	5.34474e-05	7.29838e-05	0.00013374	6.32191e-05	0.000120508	3.42161e-05	0.000211372	0.000516929	7.86086e-05	0.000161336	0.000121743	0.000228279	0	0.000205381	0.000390996	0.000183439	0.000137429	0.000258699	0.000153673	9.63345e-05	0.000176143	0.000112524	0.000188715	0.000419252	9.3985e-05	0.000160214	4.20398e-05	0.000123452	0.000286451	0.000152259	0.000213675	0.00020429	5.68473e-05	0	0.00117965	0.00838951	0.00682759	0.000171777	0.000438445	0	0.000210733
OTU_175	0.0115045	0.0105389	0.010926	0.000418697	0.000525081	0.00044517	0.00035319	0.000233639	0.000534474	0.000243279	0.000320976	0.000474143	0.000385626	0.000444809	0.000465018	0.000258465	0.000412695	0.000605009	0.000243487	0.00054787	0.000128733	0.000821524	0.000837848	0.000880508	0.000446643	0.000258699	0.000409794	0.00052984	0.000387515	0.00056262	0.000754859	0.000670803	0.00075188	0.000400534	0.000294278	0.000440902	0.000429676	0.000570972	0.00042735	0.000340483	0.000170542	0.000677048	0.000651911	0.000399501	0.000344828	0.00120244	0.0010615	0.00158529	0.000491711
OTU_762	0.000620006	0.000832015	0.000955702	7.61267e-05	0	0	0	0	0	2.43279e-05	0	0	9.64064e-05	0	4.22744e-05	0	1.96522e-05	4.0334e-05	0	4.56558e-05	0	0	2.79283e-05	0	3.43572e-05	0	0	0	1.76143e-05	0	0	0	0	0	0	1.76361e-05	0	3.80648e-05	3.56125e-05	0	0	0	6.20867e-05	2.49688e-05	6.89655e-05	2.86295e-05	4.61521e-05	0.000158529	0
OTU_3950	0	0	2.58298e-05	0	0	0	0	0	0	2.43279e-05	0	0	0	0	0	0	0	0	0	0	0	0	0.000111713	0	0	0.000129349	0	0	0	0	0	0	0	0	0	0	0	0	0	0	0	0	0	0	0	0	0	0.000158529	0
OTU_3813	0	0	0	0	0	0	0	0	0	4.86559e-05	5.3496e-05	3.16096e-05	4.82032e-05	3.42161e-05	0	0	0	4.0334e-05	0	0	0	0	0	0	0	0	0	0	0	0	0	0	0	2.67023e-05	0	0	0	0	0	0	5.68473e-05	0	0	0	0	0.000114518	4.61521e-05	0	7.02445e-05
OTU_1408	0	0	0	3.80633e-05	3.50054e-05	7.4195e-05	5.88651e-05	2.59599e-05	0	4.86559e-05	2.6748e-05	0	0	0.000102648	8.45487e-05	0	3.93043e-05	0	0	0	0	0.00010269	0	0	0	0	0.000153673	4.81672e-05	3.52286e-05	0	0	0	0	0	4.20398e-05	1.76361e-05	0	0	0	3.40483e-05	0	0	0	0	3.44828e-05	0.000143148	0	0.000158529	7.02445e-05
OTU_1565	0	8.15701e-05	5.16596e-05	7.61267e-05	0.000105016	0.000222585	5.88651e-05	5.19197e-05	0.000106895	4.86559e-05	5.3496e-05	3.16096e-05	0.000120508	0.000205297	4.22744e-05	0.000129232	7.86086e-05	0.000121002	0	9.13117e-05	0	0	8.37848e-05	3.66878e-05	0.000103072	0	0	0	0	0.000225048	0	0.000167701	0	0	4.20398e-05	5.29082e-05	0	0	0	0.000102145	0	0	6.20867e-05	0	6.89655e-05	0.000143148	0.000253836	0	0.000210733
OTU_2118	0	0	0	0	0	0	0	0	0	2.43279e-05	0	3.16096e-05	0	0	0	0	0.00027513	0.000121002	0	0	0	0.00010269	0	0	6.87144e-05	0	0	0	0	0	0	0	0	0	0	1.76361e-05	0	0	0	0	0	0	0	2.49688e-05	3.44828e-05	2.86295e-05	0	0	0
OTU_1285	0	0	0	0	0	0	0.000176595	5.19197e-05	0.000213789	2.43279e-05	0	3.16096e-05	0	3.42161e-05	0	0	0	0	0	0	0	0	0	0	6.87144e-05	0.000258699	0.000153673	0	0	0	0	0	0	5.34045e-05	0	0	0	0	0	0	0	0	0	0	3.44828e-05	0	0	0	0
OTU_1284	6.88895e-05	3.2628e-05	2.58298e-05	0.00011419	0.000280043	0.00014839	0	5.19197e-05	5.34474e-05	0.00012164	0.000106992	6.32191e-05	0.000192813	0.000205297	0.000126823	0.000258465	0.000176869	8.06679e-05	0.000243487	4.56558e-05	0	0	8.37848e-05	7.33756e-05	0	0	5.12243e-05	0.000144502	0.0001233	0	0.000188715	0	0	5.34045e-05	4.20398e-05	3.52721e-05	0.000143225	0.000114194	0	0.000102145	5.68473e-05	0	3.10434e-05	0	0.000103448	0.000486702	0.000392293	0.000158529	0.000210733
OTU_2939	0	0	0	0	3.50054e-05	0	0	5.19197e-05	5.34474e-05	0.00012164	0.000427968	0.000252876	0.000265118	0.000342161	0.000253646	0	1.96522e-05	0	0	0	0.000128733	0	2.79283e-05	0	3.43572e-05	0	0.000102449	4.81672e-05	3.52286e-05	0.000112524	0	8.38504e-05	0	2.67023e-05	0	1.76361e-05	0.000286451	3.80648e-05	7.12251e-05	3.40483e-05	0	0	3.10434e-05	0	0	5.7259e-05	4.61521e-05	0	0
OTU_2643	0	1.6314e-05	0	3.80633e-05	0	0	5.88651e-05	2.59599e-05	0	0	2.6748e-05	3.16096e-05	7.23048e-05	0	8.45487e-05	0	1.96522e-05	0	0	4.56558e-05	0.000128733	0	0	0	0	0	0	9.63345e-05	5.2843e-05	0.000225048	0	0	0	0	0	0	0	0	3.56125e-05	0	0	0	0	0	0	0	6.92281e-05	0	7.02445e-05
OTU_3145	0	0	0	0	0	7.4195e-05	0	0	5.34474e-05	0	0	0	9.64064e-05	6.84322e-05	0.000169097	0	0	0	0	4.56558e-05	0.000128733	0	2.79283e-05	3.66878e-05	0	0	5.12243e-05	0	0	0	0	0	0	2.67023e-05	0	0	0	0	0	0	0	0	0	0	0	0.000114518	6.92281e-05	0	0
OTU_4933	0	0	0	0	0	0	5.88651e-05	0	0	0	2.6748e-05	0	0	0	0	0	0	0	0	0	0	0	0	0	0	0	0	4.81672e-05	1.76143e-05	0	0	0	0	0	0	0	0	0	0	0	0	0	3.10434e-05	0	3.44828e-05	0	0	0	0
OTU_4725	0	0	0	7.61267e-05	3.50054e-05	0	0	0	0	0	0	0	0	3.42161e-05	0	0.000129232	3.93043e-05	0	0	4.56558e-05	0	0	0	3.66878e-05	0	0	0	0	1.76143e-05	0.000225048	0	0	0	0	0	1.76361e-05	0	0	0	0	0	0	0	0	0	2.86295e-05	0.000138456	0.000158529	0.000210733
OTU_2983	0	1.6314e-05	0	0.000152253	0.000210033	7.4195e-05	0	0	0	0	2.6748e-05	0	0	3.42161e-05	4.22744e-05	0	0	0	0	0	0	0.000205381	2.79283e-05	0	3.43572e-05	0	5.12243e-05	4.81672e-05	0	0	0	0	0	0	0	0	0.000143225	0	0	0	5.68473e-05	0	0	0	0	0.000229036	0.00011538	0	0.000140489
OTU_689	0	3.2628e-05	5.16596e-05	7.61267e-05	0.000175027	0	0.000412056	0.000181719	0.000213789	7.29838e-05	0.00013374	3.16096e-05	4.82032e-05	6.84322e-05	0	0.000129232	3.93043e-05	4.0334e-05	0	4.56558e-05	0	0	5.58566e-05	3.66878e-05	0.000103072	0.000388048	0.00035857	0.000240836	8.80716e-05	0	6.2905e-05	0	9.3985e-05	0.000133511	0.000126119	8.81803e-05	0	0.000152259	7.12251e-05	0.000136193	0	0	6.20867e-05	2.49688e-05	6.89655e-05	0.000372184	0.000738433	0.000317058	0.000351222
OTU_4246	0	1.6314e-05	0	0	0	0	0	0	5.34474e-05	0	0	0	0	0	4.22744e-05	0	0	0	0	4.56558e-05	0	0	0	0	0	0	5.12243e-05	0	0	0	0	0	9.3985e-05	0	4.20398e-05	0	0	3.80648e-05	3.56125e-05	0	0	0	0	0	0	5.7259e-05	0	0	0
OTU_760	6.88895e-05	8.15701e-05	5.16596e-05	0	7.00109e-05	0	0	2.59599e-05	5.34474e-05	2.43279e-05	0	0	0.00014461	0	8.45487e-05	0	0	0	0.000121743	9.13117e-05	0	0.000205381	5.58566e-05	3.66878e-05	0	0	0.000102449	0	1.76143e-05	0	0.00012581	0.000167701	0	0.00082777	0.000882835	0.000458538	0	3.80648e-05	3.56125e-05	3.40483e-05	0	0	3.10434e-05	7.49064e-05	6.89655e-05	0	2.3076e-05	0	0
OTU_2051	0.000344448	0.000261024	0.000129149	3.80633e-05	0	0	0	0	0	2.43279e-05	0	3.16096e-05	2.41016e-05	0	4.22744e-05	0	0	4.0334e-05	0	0	0	0.000205381	2.79283e-05	0.000110063	0	0	5.12243e-05	0	1.76143e-05	0.000112524	0	0.000419252	0	5.34045e-05	0	8.81803e-05	0	3.80648e-05	0	3.40483e-05	0	0	0	4.99376e-05	6.89655e-05	0	6.92281e-05	0	0
OTU_836	6.88895e-05	1.6314e-05	2.58298e-05	0.00011419	3.50054e-05	0	5.88651e-05	5.19197e-05	5.34474e-05	4.86559e-05	8.02439e-05	3.16096e-05	4.82032e-05	0	4.22744e-05	0.000129232	0	0	0	4.56558e-05	0	0.000513452	0.000139641	0.000146751	0	0	0	0	3.52286e-05	0	0	8.38504e-05	0	0	0	3.52721e-05	0.000143225	0	7.12251e-05	6.80967e-05	0	0	0.000124173	0.00124844	0.00144828	2.86295e-05	2.3076e-05	0.000158529	7.02445e-05
OTU_1105	0	8.15701e-05	7.74893e-05	3.80633e-05	7.00109e-05	0	0.00011773	5.19197e-05	5.34474e-05	2.43279e-05	0	0.000126438	0	0	0	0.000129232	3.93043e-05	4.0334e-05	0.000121743	0	0.000128733	0.000410762	0.000195498	0.000256815	3.43572e-05	0	0	0.000144502	8.80716e-05	0	0.00025162	0.000335402	0.00075188	0	0	7.05442e-05	0	0	3.56125e-05	0.000102145	0	0	0.00018626	0.000224719	0.000655172	2.86295e-05	0	0	7.02445e-05
OTU_2309	0	4.8942e-05	2.58298e-05	3.80633e-05	7.00109e-05	0	0	2.59599e-05	0	0	2.6748e-05	0	0	3.42161e-05	0	0	3.93043e-05	0	0	4.56558e-05	0.000128733	0.00010269	2.79283e-05	7.33756e-05	6.87144e-05	0	0	4.81672e-05	1.76143e-05	0.000112524	6.2905e-05	0	0	0	0	5.29082e-05	0.000143225	0	0	0	0	0	0	9.98752e-05	0.000103448	0	4.61521e-05	0	0.000421467
OTU_2965	0	0	0	3.80633e-05	0	0	0	0	0	2.43279e-05	0	0	0	0	0	0	0	0	0	0	0.000128733	0	0	3.66878e-05	0	0	0	0	0	0	0	0	0	0	0	1.76361e-05	0	0	0	3.40483e-05	0	0	6.20867e-05	0	3.44828e-05	0	0	0	0
OTU_4079	0	0	2.58298e-05	0	0	0	0	2.59599e-05	0	2.43279e-05	2.6748e-05	6.32191e-05	4.82032e-05	3.42161e-05	0	0	3.93043e-05	4.0334e-05	0	0	0	0	5.58566e-05	3.66878e-05	3.43572e-05	0	0	0	1.76143e-05	0	6.2905e-05	8.38504e-05	0	0	0	1.76361e-05	0	3.80648e-05	0.000106838	0	0	0	0	2.49688e-05	3.44828e-05	0.000429443	0.000438445	0.000158529	7.02445e-05
OTU_1363	0.000620006	0.000228396	0.000335787	0.00011419	0.000140022	0	0.000176595	2.59599e-05	5.34474e-05	7.29838e-05	0.000106992	0.000126438	0.000168711	0.000102648	0.000126823	0.000129232	9.82608e-05	8.06679e-05	0	9.13117e-05	0	0.00143767	0.000530637	0.000770444	3.43572e-05	0	5.12243e-05	9.63345e-05	5.2843e-05	0.000112524	0.000188715	0.000754654	0.000469925	0.000160214	0.000210199	0.000105816	0.000429676	0.000989684	0.000498575	6.80967e-05	0.000113695	0	9.31301e-05	2.49688e-05	6.89655e-05	0.000687108	0.000692281	0.0011097	0.000280978
OTU_3075	0	3.2628e-05	2.58298e-05	0	3.50054e-05	0	5.88651e-05	0	5.34474e-05	7.29838e-05	2.6748e-05	0	4.82032e-05	6.84322e-05	4.22744e-05	0	1.96522e-05	0	0.000243487	0.000182623	0.000128733	0.00010269	2.79283e-05	0	3.43572e-05	0	0	0	1.76143e-05	0	0	0	0	2.67023e-05	0	0	0	7.61296e-05	3.56125e-05	3.40483e-05	0	0	0	2.49688e-05	3.44828e-05	0.000114518	0.000184608	0	0
OTU_4118	0	0	0	0	0	7.4195e-05	0	0	5.34474e-05	0	0	0	0	0	0	0	0	0	0	0	0	0	0	0	3.43572e-05	0.000129349	0	0	0	0	0	0	0	0	0	0	0	0	0	0	0	0	0	2.49688e-05	0	0	0	0	0
OTU_4789	0	0	0	0	0	0	0	0	0	2.43279e-05	0	0	0	0	4.22744e-05	0	0	0	0	0	0	0	0	0	0	0	0	0	0	0	0.000188715	0.000251551	0.00018797	2.67023e-05	0	0	0	0	3.56125e-05	0	0	0	3.10434e-05	4.99376e-05	0	0	0	0.000158529	0
OTU_4191	0	0	0	0	0	0	0	0	0	0	0	0	0	0	0	0	0	0	0	0	0	0	2.79283e-05	0	0	0	0	0	0	0	0	0	0	0	0	0	0	0	0	0	5.68473e-05	0	0	0	0	0	0	0	0
OTU_626	0.000137779	4.8942e-05	2.58298e-05	0	3.50054e-05	7.4195e-05	5.88651e-05	5.19197e-05	0	7.29838e-05	0.00013374	6.32191e-05	2.41016e-05	3.42161e-05	8.45487e-05	0	0.000157217	8.06679e-05	0.000121743	0	0	0	8.37848e-05	7.33756e-05	0	0.000258699	0.000153673	4.81672e-05	7.04573e-05	0	0	8.38504e-05	9.3985e-05	2.67023e-05	0	3.52721e-05	0.000143225	0.000190324	3.56125e-05	3.40483e-05	0	0	0.00260764	0.00164794	0.00237931	2.86295e-05	6.92281e-05	0	7.02445e-05
OTU_88	0.000826674	0.000538362	0.000671574	0.0015606	0.00101516	0.00111292	0.00111844	0.00106435	0.00117584	0.000583871	0.000641952	0.000663801	0.00103637	0.000889619	0.00114141	0.000646162	0.000628869	0.000605009	0.000973947	0.000639182	0.000257467	0.000718833	0.000754064	0.000770444	0.00113379	0.00155219	0.00158795	0.000674341	0.000863102	0.00157533	0.000691954	0.000586953	0.00093985	0.00058745	0.000462437	0.00067017	0.00128903	0.00087549	0.00124644	0.00061287	0.00119379	0	0.0179741	0.0103121	0.00834483	0.00143148	0.0026999	0.00253646	0.00407418
OTU_2131	0	0	0	3.80633e-05	0	0	0	0	0	2.43279e-05	2.6748e-05	0	2.41016e-05	0	4.22744e-05	0	3.93043e-05	4.0334e-05	0	4.56558e-05	0	0.00010269	2.79283e-05	3.66878e-05	0	0	5.12243e-05	0	0	0	0	0	0	0	0	3.52721e-05	0.000572902	0.000304518	0.000462963	3.40483e-05	5.68473e-05	0	6.20867e-05	0	0	0	0	0	0
OTU_2094	0	0	0	0	0	0	0	0	0	0	0	0	0	0	0	0	0	0	0	0	0	0	2.79283e-05	0	0	0	0	0	1.76143e-05	0	0	0	0	0	0	1.76361e-05	0	0	0	0	0	0	9.31301e-05	0	0	0	0	0	0
OTU_264	6.88895e-05	0.000130512	5.16596e-05	0.00034257	0.000315049	0.000370975	0.00111844	0.00116819	0.00171032	4.86559e-05	2.6748e-05	0.000189657	0.00014461	0.000239513	8.45487e-05	0.000258465	0.000216174	0.000161336	0.000121743	9.13117e-05	0.000128733	0.000205381	0.000363068	0.000256815	0.000481	0.00168154	0.000409794	0.000818843	0.000739801	0.00123776	0.000440335	8.38504e-05	0.000281955	0.000133511	0.000168159	0.000105816	0.000286451	0.000114194	0.0002849	0.00020429	0.000170542	0	9.31301e-05	9.98752e-05	6.89655e-05	8.58885e-05	9.23041e-05	0.000158529	0.000491711
OTU_1241	0.000275558	0.000636246	0.000335787	0	3.50054e-05	7.4195e-05	5.88651e-05	2.59599e-05	0.000106895	0	0	6.32191e-05	7.23048e-05	6.84322e-05	0.000211372	0	1.96522e-05	0	0.000121743	9.13117e-05	0.000128733	0	2.79283e-05	0	6.87144e-05	0.000129349	0.000153673	4.81672e-05	7.04573e-05	0.000112524	0.000691954	0.000586953	0.000281955	8.01068e-05	0	5.29082e-05	0.000429676	0	0.000106838	6.80967e-05	5.68473e-05	0	0.000124173	0	0	0.000343554	0.000161532	0.000158529	0
OTU_1799	0	3.2628e-05	5.16596e-05	0	0	0	5.88651e-05	5.19197e-05	0	0	5.3496e-05	0	0	3.42161e-05	0	0	3.93043e-05	0	0	0	0	0	0.000195498	3.66878e-05	0	0.000129349	5.12243e-05	0	1.76143e-05	0	0.000314525	8.38504e-05	0.00037594	0.000106809	0.000756716	0.000317449	0	3.80648e-05	0	3.40483e-05	5.68473e-05	0	9.31301e-05	0	0	0	2.3076e-05	0	0
OTU_2096	0	1.6314e-05	0	0	0	0	0	5.19197e-05	0	0	0	0	2.41016e-05	0	0	0	0	0	0	4.56558e-05	0	0	0.000111713	3.66878e-05	0	0	0	0	0	0	0	8.38504e-05	0	0.000293725	0.000126119	0.000141088	0.000429676	0.000532907	0.000320513	0	0	0	3.10434e-05	2.49688e-05	0	8.58885e-05	4.61521e-05	0	0
OTU_1998	0	0	0	3.80633e-05	0	0	0	0	0	2.43279e-05	0	0	0	6.84322e-05	0	0	0	0	0	0	0	0	0	0	0	0	0	0	3.52286e-05	0	6.2905e-05	0	0	2.67023e-05	0	1.76361e-05	0.000286451	0.000380648	0.00042735	0	0	0	0	2.49688e-05	0	0	0	0	0
OTU_4788	6.88895e-05	0	0	0	0	0	5.88651e-05	0	0	0	2.6748e-05	3.16096e-05	0	0	0	0	0	4.0334e-05	0	0	0	0.000410762	5.58566e-05	0.000256815	0	0	0	0	1.76143e-05	0	0	0	0	5.34045e-05	0	0	0	0	0	0	0	0	6.20867e-05	2.49688e-05	0	5.7259e-05	6.92281e-05	0	7.02445e-05
OTU_3629	0.000137779	9.78841e-05	0.000309957	0	0	0	0	0	0	2.43279e-05	0	0	0	0	0	0	0	0	0	0	0	0	2.79283e-05	0	3.43572e-05	0	5.12243e-05	0	0	0	0	0	0	2.67023e-05	4.20398e-05	7.05442e-05	0	0	0	0	0	0	0	0	0	0	6.92281e-05	0	0
OTU_2723	0	0	0	3.80633e-05	0	0	0	2.59599e-05	0	0	0	3.16096e-05	0	0	0	0	0	4.0334e-05	0	4.56558e-05	0	0	0	0	0	0	0	0	0	0	0	0	0	0	0	0	0.000572902	0.000304518	0.000356125	0	0	0	3.10434e-05	4.99376e-05	0	0	0	0	0
OTU_1675	0	0	2.58298e-05	3.80633e-05	0	0	0	0	5.34474e-05	0	5.3496e-05	3.16096e-05	2.41016e-05	0	0	0.000258465	0.000510956	0.000363006	0	0	0	0	0	0	0	0	0	0	1.76143e-05	0	0	0	0	2.67023e-05	4.20398e-05	0	0	3.80648e-05	3.56125e-05	0	0	0	0	0	0	0	0	0	0
OTU_4478	0	0	0	0	0	0	0	0	0	0	0	0	0	0	0	0	0	0	0	0	0	0	2.79283e-05	3.66878e-05	0	0	0	4.81672e-05	0	0	0	0	0	0	0	0	0.000143225	0.000114194	0.00014245	0	0	0	0	0	0	0	6.92281e-05	0.000158529	0
OTU_4427	0	1.6314e-05	0	0	0	0	0	0	0	0	0	0	0	0	0	0	0	0	0	0	0	0	0	0	0	0	0	0	0	0	0	0	0	0	0	0	0	0	0	0	0	0	0	0	3.44828e-05	0	0	0	0
OTU_4884	0	1.6314e-05	0	0	0	0	0	0	0	0	0	0	0	0	4.22744e-05	0	0	4.0334e-05	0	0	0	0	8.37848e-05	7.33756e-05	0	0.000129349	0	0	0	0	6.2905e-05	8.38504e-05	0	8.01068e-05	4.20398e-05	3.52721e-05	0	3.80648e-05	0	0	0	0	9.31301e-05	2.49688e-05	0	0	2.3076e-05	0	0
OTU_2092	6.88895e-05	1.6314e-05	0	0	3.50054e-05	0	0	0	0	0	0	0	0	0	0	0	0	0	0	0	0	0	0	0	3.43572e-05	0	0	0	0	0	6.2905e-05	0.000251551	0.00037594	0	0	0	0	0	0	0	0	0	0	0	0	0	0	0	0
OTU_2982	0	0	0	0	0	0	0	0	0	2.43279e-05	0	0	0	0	0	0	0	4.0334e-05	0	0	0	0.00010269	0	0	0	0	5.12243e-05	0	0	0	0.000440335	0.000251551	0.00103383	0	0	0	0	0	0	3.40483e-05	0	0	0	0	0	0	0	0	0
OTU_963	6.88895e-05	4.8942e-05	5.16596e-05	7.61267e-05	0	0	0	2.59599e-05	0	4.86559e-05	2.6748e-05	3.16096e-05	4.82032e-05	3.42161e-05	0	0	5.89565e-05	8.06679e-05	0	4.56558e-05	0	0	0.000111713	0	0	0	0	0	8.80716e-05	0.000112524	0.00113229	0.00209626	0.00169173	2.67023e-05	4.20398e-05	8.81803e-05	0	3.80648e-05	3.56125e-05	0	5.68473e-05	0	0	2.49688e-05	3.44828e-05	0	4.61521e-05	0	0
OTU_3093	0	1.6314e-05	0	3.80633e-05	3.50054e-05	0	0	0	5.34474e-05	0	0	0	2.41016e-05	0	0	0	1.96522e-05	0	0	0	0	0	0.000223426	0.000183439	0	0.000129349	5.12243e-05	0	3.52286e-05	0.000112524	0	0	0	0	0	1.76361e-05	0	7.61296e-05	3.56125e-05	0	0.000170542	0	0	4.99376e-05	0.000103448	5.7259e-05	0	0	0
OTU_234	0.00179113	0.00416007	0.00387447	0.000494823	0.000210033	0.000222585	0.000176595	0.000155759	0.000213789	0.000267607	0.00026748	0.000347705	0.000265118	6.84322e-05	0.000338195	0.000516929	0.000235826	0.000443674	0.000121743	0.000273935	0.000128733	0.000410762	0.000335139	0.000697069	0.000274857	0.000129349	0.000102449	0.000144502	0.000334672	0.00056262	0.00622759	0.00503102	0.00667293	0.000186916	0.000252239	0.000370357	0.000286451	0.000761296	0.000462963	0.000102145	0.000113695	0	0.00027939	0.000249688	0.000206897	0.000229036	0.000299988	0	0.000210733
OTU_1259	0.000206669	1.6314e-05	2.58298e-05	3.80633e-05	3.50054e-05	0.000222585	5.88651e-05	0	5.34474e-05	0	0.000106992	3.16096e-05	0	0	0	0	5.89565e-05	0	0	4.56558e-05	0	0	0	0	0	0.000129349	0.000102449	4.81672e-05	1.76143e-05	0.000112524	0.000566145	0.000503102	0.000469925	0.000320427	8.40795e-05	0.000211633	0.000859353	0.00087549	0.000854701	0	5.68473e-05	0	0.000124173	0	0	0	6.92281e-05	0	7.02445e-05
OTU_379	0.000895564	0.00114198	0.00126566	7.61267e-05	0.000140022	7.4195e-05	0	7.78796e-05	0.000106895	0.000170296	0.000187236	9.48287e-05	0.000192813	0.000102648	4.22744e-05	0.000129232	5.89565e-05	0.000121002	0	0.000136968	0	0.000205381	0.000195498	0.000110063	0.000206143	0.000129349	0.000153673	0.000192669	7.04573e-05	0	0.00440335	0.00612108	0.00441729	5.34045e-05	0.000168159	8.81803e-05	0.000143225	0.000152259	0.000178063	0.000136193	5.68473e-05	0	0.00027939	0.000224719	0.000137931	5.7259e-05	0.000138456	0.000317058	0.000210733
OTU_2090	0	0	2.58298e-05	3.80633e-05	3.50054e-05	7.4195e-05	5.88651e-05	7.78796e-05	0	2.43279e-05	2.6748e-05	0	0	6.84322e-05	0	0	3.93043e-05	0	0.000121743	0	0	0	8.37848e-05	0.000146751	0	0	0	0	1.76143e-05	0	0	0	0	5.34045e-05	0	1.76361e-05	0	0	0	3.40483e-05	0	0	0.00018626	0.000174782	0.000172414	0	0	0.000158529	7.02445e-05
OTU_3847	6.88895e-05	0	2.58298e-05	0.000152253	0.000175027	7.4195e-05	0.00011773	5.19197e-05	0	4.86559e-05	0.000106992	3.16096e-05	7.23048e-05	0	0.000126823	0	1.96522e-05	4.0334e-05	0	0	0	0	2.79283e-05	0	0	0	0.000102449	0	1.76143e-05	0	0	0	0	0	0	0	0	3.80648e-05	3.56125e-05	0	0	0	0	0	0.000103448	0	0.000161532	0.000317058	7.02445e-05
OTU_4622	0	1.6314e-05	2.58298e-05	3.80633e-05	3.50054e-05	7.4195e-05	0	2.59599e-05	0	0	2.6748e-05	0	0.000168711	3.42161e-05	0	0	1.96522e-05	0	0	0	0	0.000410762	8.37848e-05	0.000110063	0	0	0	4.81672e-05	3.52286e-05	0.000112524	0.00012581	0	0	5.34045e-05	0	1.76361e-05	0.000143225	0	7.12251e-05	3.40483e-05	0	0	0	0	0	2.86295e-05	2.3076e-05	0	7.02445e-05
OTU_1709	0	0	2.58298e-05	3.80633e-05	3.50054e-05	0	0	0	0	2.43279e-05	0	0	2.41016e-05	0	0	0	0	0	0	0	0	0	2.79283e-05	0	0	0	0	0	0	0	0.00025162	0.000251551	0.000281955	0.000267023	0.000126119	8.81803e-05	0	0	0	0	0	0	0	0	0	0	0	0	0
OTU_870	0	0	0	3.80633e-05	0	0	0	0	0	0	0	0	0	0	0	0.000129232	0	0	0	4.56558e-05	0	0	0	0	3.43572e-05	0	5.12243e-05	0	1.76143e-05	0	0.000754859	0.000670803	0.00169173	0	0	1.76361e-05	0	0	0	0	0	0	0	2.49688e-05	0	2.86295e-05	4.61521e-05	0	0.000140489
OTU_1549	0	1.6314e-05	2.58298e-05	0	0	0	0	2.59599e-05	5.34474e-05	0.00012164	8.02439e-05	0.000189657	0	6.84322e-05	4.22744e-05	0.000129232	1.96522e-05	0	0	4.56558e-05	0	0	8.37848e-05	3.66878e-05	0	0	0	0	0	0	0	0	0	8.01068e-05	0	1.76361e-05	0	0.000152259	0.000462963	0	0	0	0.000310434	0.000224719	0.000344828	0	0	0	0
OTU_3214	0	0	0	3.80633e-05	0	0	0	0	0	2.43279e-05	0	0	0	3.42161e-05	0	0	0	4.0334e-05	0	0	0	0	0	0	0	0	5.12243e-05	0	0	0	0	0	0	0	0	0	0	0	0	3.40483e-05	0	0	0	0	0	2.86295e-05	2.3076e-05	0	0
OTU_4501	0	3.2628e-05	2.58298e-05	0	0	0	0	0	0	0	0	0	0	0	0	0	0	0	0	0	0	0	0	0	0	0	0	0	0	0	0	0	0	0	0	0	0	0	0	0	0	0	0	0	0	0	2.3076e-05	0	0
OTU_2901	0	0	0	3.80633e-05	0	7.4195e-05	0	0	0	4.86559e-05	2.6748e-05	0	2.41016e-05	6.84322e-05	0	0.000129232	0	0	0	0	0	0.00010269	0.000139641	0.000220127	0	0	5.12243e-05	4.81672e-05	0	0.000112524	0	8.38504e-05	0	2.67023e-05	0	1.76361e-05	0	0	3.56125e-05	0.000170242	0.000227389	0	3.10434e-05	0	6.89655e-05	2.86295e-05	0	0	0
OTU_3726	0	0	0	0	0	7.4195e-05	0	0	0	2.43279e-05	5.3496e-05	6.32191e-05	0	0	4.22744e-05	0	0	8.06679e-05	0	0	0	0	0.000111713	0.000110063	0	0	0	0	0	0	0	0	0	2.67023e-05	0	1.76361e-05	0	0	3.56125e-05	0	0	0	0	0	0	8.58885e-05	0.00011538	0.000475587	0
OTU_3432	0	0	0	0	0	0	0	2.59599e-05	5.34474e-05	2.43279e-05	5.3496e-05	0	0	0	4.22744e-05	0	0	0	0	4.56558e-05	0	0	8.37848e-05	3.66878e-05	0	0	5.12243e-05	4.81672e-05	1.76143e-05	0	0	0	0	0.00034713	0.000126119	1.76361e-05	0	0	0	6.80967e-05	0.000113695	0	0.000434607	9.98752e-05	0.000103448	0	0	0	7.02445e-05
OTU_2596	0	1.6314e-05	0	0	0	0	0	2.59599e-05	5.34474e-05	2.43279e-05	0	0	0	3.42161e-05	0	0	0	0	0.000121743	0.000730494	0.000128733	0	0	0	3.43572e-05	0	0	0	1.76143e-05	0	0	8.38504e-05	0	0	0	1.76361e-05	0	3.80648e-05	3.56125e-05	0	0	0	3.10434e-05	0	0	0	2.3076e-05	0	0
OTU_4675	0	0	0	0	0	0	0	0	0	2.43279e-05	0	0	2.41016e-05	0	0	0	0	0	0.000121743	0	0.000128733	0	0	0	0	0	0	0	1.76143e-05	0	0	0	0.00056391	0	0	0	0	0	0	0	0	0	0	0	0	0	0	0	0
OTU_4136	0	0	0	0	0	0	0	0	0	0	0	0	4.82032e-05	6.84322e-05	8.45487e-05	0	1.96522e-05	0	0	0	0	0	0	0	0	0	0	4.81672e-05	0	0	0	0	0	2.67023e-05	0	0	0	0	0	3.40483e-05	0	0	0.000124173	0	0	2.86295e-05	2.3076e-05	0	0
OTU_4974	0	1.6314e-05	0	0	0	0	0	0	0	0	0	0	0	0	0	0	0	0	0	0	0	0	0	0	0	0	0	0	0	0	0.00012581	0.000503102	0	0	0	0	0	0	0	3.40483e-05	0	0	0	0	0	0	0	0	0
OTU_4559	0	0	0	0	0	0	0	2.59599e-05	0	0	0	0	0	0	0	0	0	0	0	0	0	0.00010269	0	0	0	0	0	0	0	0	0	0.000167701	0	0	0.000126119	1.76361e-05	0	0	0	0	0	0	0	0	0	0	0	0	0
OTU_683	6.88895e-05	6.5256e-05	5.16596e-05	0	7.00109e-05	0.00014839	0	2.59599e-05	0	4.86559e-05	2.6748e-05	0	4.82032e-05	0.000136864	0	0	0	0	0.000121743	0	0	0.00010269	0	3.66878e-05	3.43572e-05	0	5.12243e-05	4.81672e-05	1.76143e-05	0	0.000566145	0.000503102	0.000845865	0	0	7.05442e-05	0.000859353	0.00114194	0.000854701	6.80967e-05	5.68473e-05	0	0	7.49064e-05	6.89655e-05	0.000114518	9.23041e-05	0.000158529	7.02445e-05
OTU_98	0.00110223	0.000897271	0.00103319	0.000875457	0.00122519	0.00059356	0.00100071	0.00134991	0.00165687	0.000535215	0.000615204	0.000790239	0.000530235	0.000992267	0.000760938	0.00736624	0.00605286	0.00713911	0.00109569	0.000913117	0.000901133	0.00287533	0.00251355	0.00286165	0.00594379	0.00491528	0.00660793	0.00341987	0.00542521	0.00607629	0.001321	0.000670803	0.00103383	0.000854473	0.00105099	0.000687806	0.00128903	0.000799361	0.000854701	0.00895472	0.014155	0.00609343	0.0027939	0.0019975	0.00131034	0.000801626	0.000715357	0.000634115	0.00280978
OTU_2471	0	0	0	0	0	0	0	0	0	0	2.6748e-05	0	0	3.42161e-05	0	0	0.000216174	4.0334e-05	0	0	0	0	2.79283e-05	0	0	0	0	0	0	0	0	0	0	0	0	0	0.000143225	0	0	0	0	0	0	0	3.44828e-05	0	0	0	0
OTU_3927	0	4.8942e-05	0	3.80633e-05	3.50054e-05	7.4195e-05	0	0	0	2.43279e-05	5.3496e-05	0	0	3.42161e-05	0	0	3.93043e-05	0	0	4.56558e-05	0	0	2.79283e-05	0	0.000103072	0	5.12243e-05	0	0	0	0	0	0	2.67023e-05	0	0	0	0	0	0	0	0	0	2.49688e-05	0	0	2.3076e-05	0.000158529	0
OTU_981	0.000137779	0	0	0	3.50054e-05	0	5.88651e-05	2.59599e-05	5.34474e-05	0	0	3.16096e-05	4.82032e-05	0	0	0	3.93043e-05	4.0334e-05	0.000121743	4.56558e-05	0	0	2.79283e-05	0	0	0	0	4.81672e-05	3.52286e-05	0.000112524	0	0	0	2.67023e-05	4.20398e-05	3.52721e-05	0	0	0	0.0020429	0.000966403	0	0	2.49688e-05	0	0	0	0	0
OTU_1676	6.88895e-05	3.2628e-05	7.74893e-05	3.80633e-05	0.000140022	0	0.00011773	7.78796e-05	0.000160342	7.29838e-05	2.6748e-05	6.32191e-05	2.41016e-05	6.84322e-05	4.22744e-05	0.000387697	9.82608e-05	0.00020167	0	0	0	0.00010269	5.58566e-05	0.000183439	0.000103072	0.000129349	0.000204897	4.81672e-05	0.0001233	0.000225048	0	8.38504e-05	0	0.000133511	4.20398e-05	7.05442e-05	0	7.61296e-05	7.12251e-05	3.40483e-05	0.000113695	0	6.20867e-05	7.49064e-05	0	2.86295e-05	6.92281e-05	0.000158529	0
OTU_3318	0	0	2.58298e-05	0	3.50054e-05	0	0	0	0	2.43279e-05	2.6748e-05	0	0	0	0	0.000129232	0.000334087	0.000322672	0	4.56558e-05	0	0.00010269	0	0	3.43572e-05	0	0	0	1.76143e-05	0	6.2905e-05	0	9.3985e-05	2.67023e-05	4.20398e-05	1.76361e-05	0	0	0	0	0	0	3.10434e-05	2.49688e-05	0	0	0	0	0
OTU_3243	0	0	0	0	0	0	0	0	0	0	0	3.16096e-05	0	0	4.22744e-05	0	5.89565e-05	0.000121002	0	0	0	0	0	0	0	0	0	0	0	0	0	0	0	0	0	0	0	0	0	0	5.68473e-05	0	0	0	0	0	0	0	0
OTU_2078	6.88895e-05	3.2628e-05	2.58298e-05	7.61267e-05	3.50054e-05	0	5.88651e-05	5.19197e-05	0.000106895	7.29838e-05	5.3496e-05	9.48287e-05	2.41016e-05	6.84322e-05	8.45487e-05	0	5.89565e-05	4.0334e-05	0	0.000228279	0	0	0.000111713	3.66878e-05	3.43572e-05	0.000129349	5.12243e-05	4.81672e-05	3.52286e-05	0	0.00012581	8.38504e-05	0	8.01068e-05	0.000126119	7.05442e-05	0.000143225	3.80648e-05	7.12251e-05	3.40483e-05	5.68473e-05	0	9.31301e-05	2.49688e-05	3.44828e-05	5.7259e-05	0.000138456	0.000158529	0.000140489
OTU_2197	0.000137779	9.78841e-05	7.74893e-05	0.000190317	0.000105016	0.000222585	0.00011773	0.000233639	0.000106895	0.00012164	5.3496e-05	0.000189657	0.00014461	3.42161e-05	0.000253646	0	0.000157217	8.06679e-05	0.000121743	9.13117e-05	0	0.00010269	0.000223426	0.000183439	0.000137429	0.000129349	0.000204897	0.000144502	0.000158529	0.000112524	0.00012581	0.000251551	9.3985e-05	5.34045e-05	0.000126119	0.000105816	0.000429676	0.000114194	3.56125e-05	0.000170242	0.000113695	0	0.000155217	7.49064e-05	6.89655e-05	0.000229036	0.00011538	0.000158529	7.02445e-05
OTU_3751	0	0	0	0	0	0	0	2.59599e-05	0	0	0	0	2.41016e-05	3.42161e-05	4.22744e-05	0	1.96522e-05	0	0	0	0	0	0	0	6.87144e-05	0	0	0	0	0	0	0	0	0	0	5.29082e-05	0	0	0	6.80967e-05	0	0	3.10434e-05	0	0	5.7259e-05	2.3076e-05	0	0
OTU_312	0.000206669	9.78841e-05	0.000129149	0.00167479	0.0012952	0.00118712	0.000176595	0.000233639	0.000320684	9.73118e-05	0.00013374	0.000126438	0.00014461	0.000205297	0.000338195	0.000258465	0.000117913	4.0334e-05	0.000243487	9.13117e-05	0.000128733	0.000308071	0.000251355	0.000220127	0.0002405	0.000388048	0.00035857	0.000337171	0.00052843	0	0.000440335	0.000586953	9.3985e-05	0.000267023	0.000294278	0.000176361	0.000572902	0.000799361	0.00103276	3.40483e-05	0.000227389	0	0.000620867	0.000998752	0.00124138	0.000400813	0.000299988	0.000634115	0.00154538
OTU_1874	0	3.2628e-05	0	7.61267e-05	0.00038506	0.00014839	0	2.59599e-05	0	0	0	0.000126438	0	0	4.22744e-05	0	7.86086e-05	4.0334e-05	0.000121743	0	0	0	2.79283e-05	0	6.87144e-05	0	5.12243e-05	4.81672e-05	0	0	0	0	0	0	0	0	0	0	3.56125e-05	3.40483e-05	5.68473e-05	0	3.10434e-05	2.49688e-05	0	0.000257666	0.000253836	0.000158529	0.000842933
OTU_4196	0	1.6314e-05	0	0	0	0	5.88651e-05	0	0	2.43279e-05	0	0	0	3.42161e-05	0	0.000129232	0.000294782	0.000282338	0	4.56558e-05	0	0	2.79283e-05	0	3.43572e-05	0.000129349	0	9.63345e-05	5.2843e-05	0	0	8.38504e-05	0	2.67023e-05	4.20398e-05	0	0	0	7.12251e-05	0	0	0	3.10434e-05	4.99376e-05	0	0	2.3076e-05	0	7.02445e-05
OTU_2048	0	0	2.58298e-05	3.80633e-05	0	0	0	0	0	2.43279e-05	0	0	0	0	0	0.000258465	0.000137565	0.000121002	0	0	0	0	0	0	3.43572e-05	0	0.000153673	0	0	0	0	0	0	0	4.20398e-05	0	0	3.80648e-05	0	0	0	0	0	0	0	0	0	0	0.000210733
OTU_198	0.000757785	0.000619932	0.000645745	0.000989647	0.000735114	0.00074195	0.000824111	0.00119415	0.00106895	0.000559543	0.00101642	0.000979896	0.000915861	0.00136864	0.000930036	0.000775394	0.000825391	0.000806679	0.00073046	0.00141533	0.000901133	0.000410762	0.000698207	0.000733756	0.001443	0.00155219	0.00122938	0.00115601	0.00109209	0.00157533	0.000943574	0.00125776	0.00112782	0.00130841	0.000798756	0.000881803	0.000859353	0.000761296	0.000819088	0.00132789	0.000909556	0.0013541	0.000745041	0.000724095	0.00110345	0.00100203	0.00117688	0.00126823	0.000702445
OTU_3449	0	1.6314e-05	0	0	0	0	0	0	0	0	2.6748e-05	0	0	0	4.22744e-05	0.000129232	7.86086e-05	0.000161336	0	4.56558e-05	0	0	0	0	0	0	0	0	0	0.000112524	0	0	0	0	0	1.76361e-05	0	0	0	0	0	0	0	0	0	0	0	0	0
OTU_245	0.000206669	0.000179454	0.000180808	0.000190317	0.000245038	0.000370975	0.000176595	0.000103839	0.000213789	0.00012164	0.00013374	0.000252876	4.82032e-05	0.000102648	4.22744e-05	0.00245541	0.00243687	0.0020167	0.000243487	4.56558e-05	0.000128733	0.000205381	0.000279283	0.000146751	0.00127122	0.00155219	0.000768364	0.00207119	0.00376946	0.00393834	0.00037743	0.000419252	0.000281955	0.000106809	0.000168159	0.000105816	0	0.000228389	0.000106838	0.000374532	5.68473e-05	0	9.31301e-05	0.000174782	0.000137931	0.000200407	0.000323064	0.000317058	0.000140489
OTU_147	0.000413337	0.000261024	0.000180808	0.00022838	0.000280043	0.00014839	0.00023546	0.000311518	0.000374131	0.000340591	0.000213984	0.000252876	0.000265118	0.000307945	0.000211372	0	0.000373391	0.00020167	0.00036523	0.000228279	0.000257467	0.000410762	0.000390996	0.000440254	0.000274857	0.000905446	0.000614691	0.000578007	0.00052843	0.000450096	0.000314525	0.000335402	0.00056391	0.000427236	0.000378358	0.000511446	0.000143225	0.000304518	0.0002849	0.000238338	0.000227389	0	0.00661224	0.00684145	0.00651724	0.000429443	0.000507673	0	0.00238831
OTU_19	0.00192891	0.00166403	0.00154979	0.00373021	0.00437568	0.00422911	0.0115964	0.00804756	0.0105291	0.00201922	0.00152463	0.00186496	0.00115688	0.00249778	0.00257874	0.0112432	0.0106711	0.0102852	0.00158266	0.0019632	0.00321833	0.00236188	0.00284868	0.00267821	0.0296159	0.067003	0.0459482	0.0109821	0.014021	0.0150782	0.00245329	0.00159316	0.0031015	0.00210948	0.00264851	0.00185179	0.00286451	0.00190324	0.00210114	0.00217909	0.00147803	0.00338524	0.00214199	0.00207241	0.00182759	0.00249077	0.00286143	0.00332911	0.00772689
OTU_3512	0	0	7.74893e-05	0	3.50054e-05	0	0.000176595	0.00142779	0.000213789	0	0	6.32191e-05	0	6.84322e-05	0	0.000129232	1.96522e-05	0	0	0.000228279	0	0	2.79283e-05	0	0.000206143	0	0.000204897	0.000144502	0.000457972	0	0	8.38504e-05	9.3985e-05	2.67023e-05	4.20398e-05	3.52721e-05	0	0	0	0	0.000568473	0	3.10434e-05	0	6.89655e-05	0.000429443	0	0	0
OTU_2924	6.88895e-05	1.6314e-05	5.16596e-05	3.80633e-05	3.50054e-05	0	0	7.78796e-05	0	2.43279e-05	0	0	2.41016e-05	3.42161e-05	0	0	3.93043e-05	4.0334e-05	0	9.13117e-05	0	0	5.58566e-05	0.000146751	0	0.000129349	0	9.63345e-05	8.80716e-05	0	0.00012581	0.000251551	0	0	0.000126119	3.52721e-05	0	3.80648e-05	3.56125e-05	6.80967e-05	0	0	0	2.49688e-05	0	2.86295e-05	6.92281e-05	0	0
OTU_435	0.000344448	0.000342594	0.000154979	0.000380633	0.000420065	0.000222585	0.000294325	0.000441318	0.000374131	0.000145968	0.000347724	0.000410924	0.000409727	0.000410593	0.000295921	0.00103386	0.000314435	0.000806679	0.000486973	0.000319591	0.000257467	0.000308071	0.000335139	0.000256815	0.000584072	0.000388048	0.00035857	0.000481672	0.000317058	0.00056262	0.00025162	0.000419252	0.000469925	0.000400534	0.000462437	0.000476174	0.000143225	0.000456777	0.000462963	0.000680967	0.000397931	0.0013541	0.000682954	0.000524345	0.00062069	0.000343554	0.000484597	0.000158529	0.000561956
OTU_3406	0	0	0	0	0	0	0	0	5.34474e-05	0	0	0	0	0	0	0.000258465	0.000157217	0.000242004	0	0	0	0	0	3.66878e-05	0	0	0	4.81672e-05	0	0	0	0	0	0	0	0	0	0	0	0	0	0	0	0	0	0	0	0.000158529	7.02445e-05
OTU_3588	0	0	0	3.80633e-05	0	0	5.88651e-05	2.59599e-05	0	0	2.6748e-05	6.32191e-05	0	0	4.22744e-05	0	0	4.0334e-05	0	0	0	0	2.79283e-05	0	3.43572e-05	0	0	0	0	0	0	0	0	0	0	1.76361e-05	0	0	0	0	0	0	0	0	0	8.58885e-05	0.00011538	0.000158529	0
OTU_4285	0	0	0	7.61267e-05	0	0	0	2.59599e-05	0	0	0	0	2.41016e-05	0	0	0	0	0	0	0	0	0	0	0	0	0	0	0	1.76143e-05	0	0	0	0	8.01068e-05	0	0	0	0	0	0	0	0	0	2.49688e-05	0	2.86295e-05	0	0	7.02445e-05
OTU_2126	0	1.6314e-05	0	7.61267e-05	3.50054e-05	0	0	0	5.34474e-05	0	0	0	0	0	0	0	0	0	0	0	0	0	2.79283e-05	0	0.000103072	0	5.12243e-05	0	0	0	6.2905e-05	0	0	2.67023e-05	0	0	0	0	0	0.000340483	0.000113695	0.000677048	0	0	3.44828e-05	2.86295e-05	0	0	0
OTU_3427	0	0	5.16596e-05	7.61267e-05	3.50054e-05	0	0.000176595	2.59599e-05	0	0	0	0	2.41016e-05	0	0	0.000129232	0	0	0.000121743	0	0	0	2.79283e-05	3.66878e-05	0	0.000129349	5.12243e-05	0	0	0.000112524	0	0	0	5.34045e-05	0	1.76361e-05	0	3.80648e-05	0	3.40483e-05	0	0	0	0	0	5.7259e-05	2.3076e-05	0	7.02445e-05
OTU_700	0.000413337	4.8942e-05	7.74893e-05	7.61267e-05	0.000140022	0.00029678	0.000176595	0.000103839	0.000160342	4.86559e-05	0.00013374	9.48287e-05	0	3.42161e-05	8.45487e-05	0	5.89565e-05	8.06679e-05	0	9.13117e-05	0	0.00010269	0.000139641	0.000110063	6.87144e-05	0.000129349	0.000153673	0	0.000140915	0	0.000188715	0	0	5.34045e-05	8.40795e-05	5.29082e-05	0.000143225	3.80648e-05	0.000106838	0	5.68473e-05	0	0.000155217	4.99376e-05	3.44828e-05	0.000114518	0.000138456	0.000158529	0.000280978
OTU_1632	0	0	2.58298e-05	0	0	0	0	2.59599e-05	0	2.43279e-05	0	0	0	0	0	0.000129232	0.000157217	0.000282338	0	0	0	0	0	0	0	0	0	4.81672e-05	0	0	0	0	0	0	4.20398e-05	0	0	0	0	3.40483e-05	0	0	0	0	0	0	2.3076e-05	0	0
OTU_1688	0	1.6314e-05	2.58298e-05	3.80633e-05	0	7.4195e-05	0	7.78796e-05	0	0	0	0	0	0.000136864	0	0	0	0	0	4.56558e-05	0	0.00010269	2.79283e-05	3.66878e-05	0	0	5.12243e-05	9.63345e-05	0	0	0	0.000167701	0	0	0	1.76361e-05	0	3.80648e-05	0	0	0	0	6.20867e-05	7.49064e-05	3.44828e-05	8.58885e-05	6.92281e-05	0.000317058	7.02445e-05
OTU_1957	0	1.6314e-05	0	0	3.50054e-05	0	0	2.59599e-05	5.34474e-05	2.43279e-05	0	0	0	6.84322e-05	0	0.000129232	0.000628869	0.00040334	0	4.56558e-05	0	0	0	0	3.43572e-05	0.000129349	0.000204897	4.81672e-05	0	0	0	0	0	5.34045e-05	0	0	0	3.80648e-05	3.56125e-05	6.80967e-05	0.000113695	0	0	0	0	0	4.61521e-05	0	7.02445e-05
OTU_2380	0	3.2628e-05	2.58298e-05	0.00011419	0.000140022	7.4195e-05	0	7.78796e-05	5.34474e-05	4.86559e-05	0.000160488	0.000158048	0.000120508	0.000136864	0.000211372	0.000129232	3.93043e-05	0	0.000121743	4.56558e-05	0	0.00010269	0	3.66878e-05	0	0	5.12243e-05	0	5.2843e-05	0.000112524	6.2905e-05	0	0	2.67023e-05	0	1.76361e-05	0	3.80648e-05	0	3.40483e-05	0	0	6.20867e-05	0	0.000137931	0.000200407	0.00011538	0.000158529	0
OTU_1743	6.88895e-05	1.6314e-05	0	3.80633e-05	3.50054e-05	0.00014839	0	2.59599e-05	0	0	0	0	0	3.42161e-05	0	0	3.93043e-05	0	0.000121743	0	0	0	0	0	0.000103072	0	0	0	0	0	0	8.38504e-05	0	0	0	1.76361e-05	0	0	3.56125e-05	3.40483e-05	5.68473e-05	0	0	0	0	0	4.61521e-05	0.000158529	0
OTU_4477	0	1.6314e-05	2.58298e-05	0	7.00109e-05	0	5.88651e-05	0	0	4.86559e-05	0	6.32191e-05	2.41016e-05	6.84322e-05	0	0	0	0	0	0	0	0	0	3.66878e-05	0	0	5.12243e-05	0	1.76143e-05	0	0	0	0	0	0	0	0	0	7.12251e-05	0	0	0	0.000434607	0.000224719	0.000689655	2.86295e-05	2.3076e-05	0.000317058	7.02445e-05
OTU_1592	0	4.8942e-05	2.58298e-05	0	7.00109e-05	0	5.88651e-05	5.19197e-05	0.000106895	4.86559e-05	5.3496e-05	3.16096e-05	0	3.42161e-05	0	0.000129232	0	8.06679e-05	0	4.56558e-05	0	0	0	7.33756e-05	0.000206143	0.000388048	5.12243e-05	4.81672e-05	5.2843e-05	0.000225048	0	8.38504e-05	0	0	0	3.52721e-05	0.000286451	0	3.56125e-05	0.000306435	0.000284236	0	3.10434e-05	0	3.44828e-05	2.86295e-05	0	0.000158529	0.000140489
OTU_2887	0	1.6314e-05	0	0	0	0	0	2.59599e-05	0	0	2.6748e-05	0	2.41016e-05	0	8.45487e-05	0	0	0	0	9.13117e-05	0	0	2.79283e-05	0	0	0	0	0	1.76143e-05	0	0	0	0	2.67023e-05	0	0	0	0	7.12251e-05	3.40483e-05	0	0	0	0	0	2.86295e-05	2.3076e-05	0	0
OTU_4261	0	0	0	0	0	0	0	0	0	2.43279e-05	2.6748e-05	0	2.41016e-05	3.42161e-05	0	0	0	0	0	0	0	0	0	0	0	0	5.12243e-05	0	0	0	0	0	0	0	0	0	0	0	0	0	0	0	0	0	0	0	4.61521e-05	0.000158529	0
OTU_3746	0	1.6314e-05	0	3.80633e-05	0	0	0	2.59599e-05	5.34474e-05	0	0	3.16096e-05	0	0	0	0	0	4.0334e-05	0	0	0	0	0	0	0	0	0	0	0	0	0	0	0	0	0	1.76361e-05	0	0	0	0	0	0	3.10434e-05	0	0	0	0	0	0
OTU_4255	0	0	5.16596e-05	0	0	0	0	0	5.34474e-05	0	0	3.16096e-05	0	0	0	0	0	4.0334e-05	0.000121743	0	0	0	0	0	0	0	0	0	0	0	0	8.38504e-05	0	2.67023e-05	0	0	0	0	0	3.40483e-05	0	0	3.10434e-05	0	0	0	0	0.000158529	0.000140489
OTU_2597	0	1.6314e-05	0	0	3.50054e-05	0	0	0	0	0	5.3496e-05	3.16096e-05	7.23048e-05	3.42161e-05	0.000126823	0	0	0	0	0	0	0	8.37848e-05	7.33756e-05	0	0	0.000102449	0	3.52286e-05	0	0.000188715	0	0	0	0	0	0	0	0	0	5.68473e-05	0	0	0	0	8.58885e-05	6.92281e-05	0	7.02445e-05
OTU_3640	0	0	0	0	0	0	0	0	5.34474e-05	0	0	3.16096e-05	0	0	0	0	0	0	0	0	0	0	0	0	0	0	0	0	0	0	6.2905e-05	0	0	0	0	0	0	0	3.56125e-05	3.40483e-05	0	0	0	0	6.89655e-05	0	2.3076e-05	0.000158529	0
OTU_4809	0	0	0	7.61267e-05	3.50054e-05	0.00014839	5.88651e-05	0	0	0	0	0	0	0	0	0	0	4.0334e-05	0	4.56558e-05	0	0	0	0	0	0	0	0	1.76143e-05	0	0	0	0	0	0	1.76361e-05	0	0	0	0	0	0	0	4.99376e-05	0	5.7259e-05	6.92281e-05	0.000158529	0
OTU_4540	0	0	0	0	0	0	0	0	0	0	0	0	0	6.84322e-05	0	0	0	0	0	0	0	0	0	0	0	0	0	0	1.76143e-05	0	0	0	0	0	0	0	0	0	0	0	0	0	0	0	6.89655e-05	0	0	0	0
OTU_2902	0	0	0	3.80633e-05	0	0	0	2.59599e-05	0	0	0	0	0	3.42161e-05	0	0	3.93043e-05	4.0334e-05	0	0	0.000128733	0	0	0	0	0	0	0	0	0	0	0	0	2.67023e-05	0	0	0	0	0	3.40483e-05	0	0	0	2.49688e-05	0	8.58885e-05	0.00023076	0	0
OTU_2160	0	8.15701e-05	5.16596e-05	7.61267e-05	3.50054e-05	7.4195e-05	0	0	5.34474e-05	4.86559e-05	8.02439e-05	0.000126438	0.00014461	3.42161e-05	4.22744e-05	0.000129232	9.82608e-05	8.06679e-05	0.000121743	0.000136968	0.000128733	0.00010269	5.58566e-05	7.33756e-05	0.000103072	0.000129349	0.000153673	0.000144502	3.52286e-05	0	0.00012581	8.38504e-05	9.3985e-05	0.000133511	4.20398e-05	1.76361e-05	0.000286451	0	0.000106838	6.80967e-05	0	0.0013541	3.10434e-05	0	0.000103448	2.86295e-05	6.92281e-05	0.000158529	7.02445e-05
OTU_702	0.000206669	0.000195768	0.000387447	0.000380633	0.000280043	0.000519365	0.00011773	0.000311518	0.000427579	0.000413575	0.000374472	0.000221267	0.000168711	0.000513242	0.000295921	0.000258465	0.00027513	0.000645343	0.00036523	0.000502214	0.0003862	0.000410762	0.000363068	0.000440254	0.000377929	0.000129349	0.000409794	0.00052984	0.000317058	0.000112524	0.000440335	0.000335402	0.000281955	0.000373832	0.000336318	0.000352721	0.000716127	0.000380648	0.0002849	0.000306435	0.000170542	0.000677048	0.000341477	0.000174782	0.000172414	0.000286295	0.000392293	0.0011097	0.000280978
OTU_1074	0	9.78841e-05	2.58298e-05	0	0.000105016	0.00029678	5.88651e-05	0.000129799	0.000427579	4.86559e-05	0	0	0	3.42161e-05	4.22744e-05	0.000129232	3.93043e-05	0.000121002	0	0	0	0.00010269	5.58566e-05	0	0.000618429	0.000905446	0.000614691	0	0.000140915	0.000225048	6.2905e-05	0	0	2.67023e-05	0	0	0	0	7.12251e-05	0.000102145	0	0	0	0	0	5.7259e-05	4.61521e-05	0.000158529	0
OTU_84	0.000688895	0.00040785	0.000568255	0.000647077	0.000945146	0.000667755	0.00105957	0.00114223	0.00165687	0.000632526	0.000508212	0.000537362	0.000409727	0.000752754	0.000295921	0.00323081	0.0045593	0.00367039	0.00073046	0.000639182	0.0007724	0.000513452	0.000698207	0.000770444	0.00841751	0.00840771	0.0101936	0.00168585	0.00302966	0.00438843	0.000691954	0.000503102	0.00103383	0.000774366	0.000546517	0.00049381	0.000286451	0.000456777	0.000498575	0.00871638	0.0106304	0.00812458	0.000682954	0.000574282	0.000448276	0.000629849	0.000738433	0.000951173	0.000702445
OTU_256	0.000206669	9.78841e-05	0.000154979	0.00144641	0.00136521	0.00163229	0.000824111	0.000778796	0.000641368	0.00012164	0.000240732	0.000474143	0.000216915	0.000239513	0.000295921	0.000258465	0.000137565	0.000161336	0	0.000273935	0.000128733	0.000616143	0.000307211	0.000476942	0.000309215	0.000517397	0.000307346	0.000289003	0.000334672	0.000112524	0.000314525	0.000251551	0.000281955	0.000160214	0.000336318	0.000282177	0	0.000152259	0.000178063	0.000272387	0.000170542	0	0.00027939	0.000324594	0.000241379	0.00060122	0.000761509	0.000792644	0.0012644
OTU_186	0.00296225	0.00420902	0.00356451	0.000494823	0.000560087	0.000964535	0.000529786	0.000181719	0.000267237	7.29838e-05	0.000160488	0.000347705	0.000337423	0.000444809	0.000295921	0.000258465	0.000235826	0.000282338	0.000121743	0.000273935	0.000128733	0	0.000390996	0.000476942	0.000206143	0.000258699	0.000102449	0.000192669	0.000140915	0	0.000188715	0.000251551	0.000657895	0.000453939	0.000672636	0.00049381	0.000143225	0.000266454	0.000213675	0.00020429	0.000170542	0	0.00102443	0.000399501	0.000551724	0.000314925	0.000623053	0.00126823	0.0006322
OTU_1700	0	0	0	0.000190317	0.000140022	0.00014839	5.88651e-05	0.000259599	0.000267237	0	2.6748e-05	3.16096e-05	9.64064e-05	6.84322e-05	0.000211372	0	1.96522e-05	0	0	0	0	0	2.79283e-05	7.33756e-05	0	0	5.12243e-05	4.81672e-05	1.76143e-05	0	0	0	0	5.34045e-05	4.20398e-05	0	0	3.80648e-05	0	0	0.000113695	0	6.20867e-05	2.49688e-05	6.89655e-05	5.7259e-05	0.000184608	0.000158529	0.000140489
OTU_436	0.000551116	0.000424164	0.000542425	0.000418697	0.000560087	0.000964535	0.00023546	0.000493237	0.000587921	0.000462231	0.000641952	0.000885068	0.000554337	0.000855403	0.000465018	0.000646162	0.000746782	0.000806679	0.000486973	0.000639182	0.000643666	0.00010269	0.000698207	0.000697069	0.000377929	0.000517397	0.00071714	0.000674341	0.000616501	0.000337572	0.00062905	0.000335402	0.00056391	0.000640854	0.000252239	0.000529082	0.000859353	0.000456777	0.000925926	0.00061287	0.000511625	0.00270819	0.000651911	0.000449438	0.00103448	0.000458072	0.000553825	0.000792644	0.000702445
OTU_542	0.000275558	0.000375222	0.000335787	0.000380633	0.000525081	0.00059356	0.000176595	0.000623037	0.000106895	0.000194624	0.000160488	0.000284486	0.000216915	0.000513242	0.000465018	0.000387697	0.000235826	0.000363006	0	0.000319591	0.000514933	0.000513452	0.000726135	0.000623693	0.000274857	0.000646747	0.000307346	0.000626174	0.000581272	0.000337572	0.000440335	0.000335402	0.000469925	0.000293725	0.000504477	0.000405629	0.000429676	0.000342583	0.000320513	0.000476677	0.000227389	0.000677048	0.000310434	0.000399501	0.000655172	0.000257666	0.000369217	0.000317058	0.00105367
OTU_376	0.00179113	0.00280601	0.00291877	0.000951583	0.00147023	0.00103873	0.000294325	0.000233639	0.000587921	0.000340591	0.000615204	0.000379315	0.000915861	0.000718538	0.000887762	0.000129232	0.000137565	0.000121002	0.00036523	0.000365247	0.000257467	0.000410762	0.000390996	0.000256815	0.000412286	0.000646747	0.000409794	0.000192669	0.000228986	0.00056262	6.2905e-05	0.000251551	9.3985e-05	0.00034713	0.000420398	0.000264541	0.000143225	0.000228389	0.0002849	0.000238338	0.000341084	0.000677048	0.000217304	0.000224719	0.000413793	0.00103066	0.0016384	0.00174382	0.00182636
OTU_3234	0.000206669	0.000130512	7.74893e-05	3.80633e-05	0.000140022	0	0.000176595	0.000155759	0	7.29838e-05	8.02439e-05	6.32191e-05	0.000265118	0.000342161	8.45487e-05	0	0.000117913	0.000121002	0.000243487	4.56558e-05	0.000257467	0	0.000195498	0.000220127	6.87144e-05	0.000258699	5.12243e-05	0.000289003	5.2843e-05	0.000225048	0.00012581	0	9.3985e-05	0.000160214	0.000126119	0.000123452	0	0.000114194	7.12251e-05	6.80967e-05	0	0	0.000155217	0.000149813	0.000137931	8.58885e-05	0.00023076	0.000317058	0.000210733
OTU_1870	0.000137779	3.2628e-05	5.16596e-05	7.61267e-05	7.00109e-05	0	0	0.000207679	0	7.29838e-05	0.00013374	0.000189657	0.000289219	0.000136864	0.000253646	0	9.82608e-05	4.0334e-05	0.000121743	0.000228279	0.000128733	0.00010269	0.000111713	0	6.87144e-05	0	0.000102449	0.000240836	3.52286e-05	0	0	0	0	0.000213618	0.000210199	0.000246905	0	0	0	0.000102145	0	0	6.20867e-05	7.49064e-05	3.44828e-05	0.000143148	0.000253836	0.000158529	0
OTU_332	0	0.000179454	0.000103319	0.000190317	0.000175027	0.00029678	0.00023546	0.000181719	0.000213789	0.000145968	0.000294228	0.000347705	0.000120508	0.000273729	8.45487e-05	0.000129232	0.000117913	0.00020167	0.000121743	0.000136968	0.000128733	0.000205381	0.000446852	7.33756e-05	0.000274857	0.000258699	0.000204897	0.000240836	0.000193757	0	0.00012581	0	9.3985e-05	8.01068e-05	8.40795e-05	3.52721e-05	0.000286451	0.000114194	0.000320513	0.00020429	0.000170542	0	0.000248347	7.49064e-05	0.000137931	0.000229036	0.000184608	0.000317058	0.000702445
OTU_257	0.000275558	0.000228396	0.000103319	0.0011419	0.00084013	0.000816145	0.00035319	0.000259599	0.000427579	0.000340591	0.000481464	0.000474143	0.00122918	0.00133443	0.00114141	0.000387697	0.000176869	0.000121002	0.00036523	0.000273935	0.000514933	0.000616143	0.000390996	0.000220127	0.000171786	0.000517397	0.000256121	0.000385338	0.000193757	0.000112524	0.000188715	0.000335402	9.3985e-05	0.000293725	0.000252239	0.000264541	0.000143225	0.000228389	0.000249288	0.000374532	0.000113695	0	0.00468755	0.00374532	0.00624138	0.000629849	0.00136149	0.00126823	0.000772689
OTU_1027	0	1.6314e-05	0	0	0	0	5.88651e-05	2.59599e-05	0	0	0	0	0	0.000102648	4.22744e-05	0	5.89565e-05	0.000121002	0	4.56558e-05	0	0	5.58566e-05	7.33756e-05	0.000446643	0.000646747	0.000204897	0	5.2843e-05	0	6.2905e-05	0	0	0.000106809	8.40795e-05	3.52721e-05	0.000143225	0	3.56125e-05	3.40483e-05	5.68473e-05	0	3.10434e-05	2.49688e-05	3.44828e-05	0	6.92281e-05	0	0.000140489
OTU_3137	0	0	2.58298e-05	7.61267e-05	3.50054e-05	0	0	5.19197e-05	0.000106895	0	8.02439e-05	3.16096e-05	4.82032e-05	6.84322e-05	8.45487e-05	0	0	0	0	9.13117e-05	0	0	2.79283e-05	0	3.43572e-05	0	0	0	1.76143e-05	0	0	0	9.3985e-05	5.34045e-05	0	5.29082e-05	0	0	3.56125e-05	0	0	0	3.10434e-05	9.98752e-05	0	0.000286295	0.000553825	0.000475587	0.000210733
OTU_4628	0	6.5256e-05	0	0.000152253	0.000210033	0.00029678	0	2.59599e-05	0.000106895	2.43279e-05	5.3496e-05	0	0.000168711	3.42161e-05	8.45487e-05	0	3.93043e-05	0	0	4.56558e-05	0	0	0	0.000110063	6.87144e-05	0	0	4.81672e-05	1.76143e-05	0	0.00037743	0.00268321	0.000281955	0.000106809	4.20398e-05	1.76361e-05	0.000143225	0.000114194	7.12251e-05	3.40483e-05	5.68473e-05	0	6.20867e-05	0	0	0	4.61521e-05	0	7.02445e-05
OTU_634	6.88895e-05	4.8942e-05	5.16596e-05	3.80633e-05	3.50054e-05	0.00029678	0	2.59599e-05	5.34474e-05	4.86559e-05	5.3496e-05	6.32191e-05	4.82032e-05	3.42161e-05	0.000126823	0	3.93043e-05	0.000121002	0	4.56558e-05	0	0.00010269	0.000279283	0	3.43572e-05	0.000129349	0.000256121	4.81672e-05	0.000105686	0	0.00176134	0.00637263	0.00169173	5.34045e-05	4.20398e-05	5.29082e-05	0	0	0.00014245	3.40483e-05	5.68473e-05	0	6.20867e-05	7.49064e-05	6.89655e-05	2.86295e-05	4.61521e-05	0	7.02445e-05
OTU_548	0.000275558	9.78841e-05	0.000103319	0.00034257	0.000350054	0.000667755	0.000706381	0.000597077	0.00080171	0.000170296	5.3496e-05	0.000189657	0.000120508	0.000479026	0.000253646	0.000258465	0.000157217	4.0334e-05	0.000121743	9.13117e-05	0.000128733	0.00010269	0.000139641	0.000183439	0.000171786	0.000517397	0.00035857	0.000144502	0.000140915	0.000112524	0.000314525	0.000167701	0.00037594	0.000133511	0.000168159	7.05442e-05	0	7.61296e-05	0.000178063	0.000170242	0.000170542	0	0.000341477	0.000224719	0.00062069	0.000171777	0.000807661	0.000792644	0.00105367
OTU_600	0	6.5256e-05	5.16596e-05	0.000190317	0.000175027	0.000370975	0.000176595	0.000181719	5.34474e-05	4.86559e-05	5.3496e-05	3.16096e-05	2.41016e-05	3.42161e-05	0	0	9.82608e-05	4.0334e-05	0.000121743	9.13117e-05	0.000128733	0.000308071	0.000111713	0	3.43572e-05	0	0.000153673	0	0.000105686	0	0	0	0.00018797	0.000133511	0.000210199	3.52721e-05	0	3.80648e-05	0.000106838	3.40483e-05	0	0	0.00136591	0.000524345	0.000931034	2.86295e-05	6.92281e-05	0.000158529	7.02445e-05
OTU_1177	0.000137779	1.6314e-05	0	3.80633e-05	3.50054e-05	0	0	5.19197e-05	0.000106895	0	2.6748e-05	3.16096e-05	0	0	4.22744e-05	0	3.93043e-05	0	0	0	0	0	2.79283e-05	7.33756e-05	3.43572e-05	0	5.12243e-05	0	0	0	0	0	0	2.67023e-05	4.20398e-05	1.76361e-05	0	0	0	0	0.000113695	0	0	0	3.44828e-05	2.86295e-05	2.3076e-05	0	0
OTU_1051	0.000137779	0.00024471	0.000103319	0.000304507	0.000455071	0.00059356	0	2.59599e-05	0	9.73118e-05	0.000213984	0.000158048	0.000482032	0.00061589	0.000718664	0	0	4.0334e-05	0	0	0	0	0	7.33756e-05	0	0	0	0	3.52286e-05	0.000112524	0	0	9.3985e-05	5.34045e-05	0	8.81803e-05	0.000143225	0	0	3.40483e-05	0	0	0	0.000124844	3.44828e-05	0.000200407	0.000346141	0.000158529	7.02445e-05
OTU_1342	0	1.6314e-05	5.16596e-05	7.61267e-05	3.50054e-05	0	0.000176595	5.19197e-05	5.34474e-05	0	0	9.48287e-05	7.23048e-05	6.84322e-05	0	0	0	4.0334e-05	0	4.56558e-05	0	0.00010269	5.58566e-05	3.66878e-05	0.000103072	0	0.000102449	0	5.2843e-05	0	0	0	0	0.00024032	0	0.000176361	0.000143225	3.80648e-05	7.12251e-05	3.40483e-05	0	0	3.10434e-05	4.99376e-05	3.44828e-05	0.000171777	0.000253836	0.000317058	0.000280978
OTU_4360	0	1.6314e-05	2.58298e-05	0.00011419	0.000210033	0.00014839	0	7.78796e-05	0	0	0	0	0	0	4.22744e-05	0.000258465	0.000216174	0.000121002	0.000121743	0	0	0.00010269	0	7.33756e-05	0.000137429	0	0.000307346	0	3.52286e-05	0	6.2905e-05	8.38504e-05	0	0	4.20398e-05	3.52721e-05	0	7.61296e-05	0	0.000885257	0.000966403	0.000677048	3.10434e-05	0	0	5.7259e-05	2.3076e-05	0	0.000210733
OTU_723	0.000137779	3.2628e-05	7.74893e-05	0.000152253	7.00109e-05	0	0.00023546	0.000259599	0.000320684	2.43279e-05	0.000106992	0.000126438	9.64064e-05	0	0.000126823	0.000129232	7.86086e-05	0.00020167	0	0.000136968	0	0	8.37848e-05	0.000146751	0.000481	0.000646747	0.000512243	0.000770676	0.00119777	0.00123776	0	0	0.000281955	2.67023e-05	8.40795e-05	5.29082e-05	0.000143225	3.80648e-05	0.000106838	0.000102145	5.68473e-05	0	0.000124173	2.49688e-05	3.44828e-05	5.7259e-05	2.3076e-05	0.000317058	0
OTU_2622	0	0	2.58298e-05	0	3.50054e-05	0	0	5.19197e-05	0	0	0	0	0.000120508	0.000136864	8.45487e-05	0	1.96522e-05	4.0334e-05	0	0	0	0	0	3.66878e-05	0	0	0	0	0	0	0	0	0	2.67023e-05	0	0	0	0	7.12251e-05	0	0	0	0	2.49688e-05	0	0.000314925	0.000276912	0.000317058	0
OTU_3049	0	1.6314e-05	0	7.61267e-05	3.50054e-05	0	0	5.19197e-05	5.34474e-05	0	0	0	2.41016e-05	0	0	0	7.86086e-05	0.000161336	0	0	0	0	0	3.66878e-05	6.87144e-05	0.000129349	0.000102449	0.000144502	0.000105686	0.000225048	0	0	0	0	8.40795e-05	0	0	0	0	3.40483e-05	5.68473e-05	0	0	0	0	0	0	0	0
OTU_2417	0	0	0	3.80633e-05	3.50054e-05	7.4195e-05	0	0	0	0	0	0	0.000337423	0.000171081	0.000169097	0	1.96522e-05	4.0334e-05	0	0	0	0	0	0	0	0	0	0	0	0	0	0	0	0	4.20398e-05	1.76361e-05	0	0	3.56125e-05	0	0	0	0	2.49688e-05	0	2.86295e-05	4.61521e-05	0	0
OTU_4572	0	0	0	0	0	0	0	0	0	0	0	0	2.41016e-05	0	0	0.000129232	1.96522e-05	0	0	0	0	0	0	3.66878e-05	3.43572e-05	0	0.000153673	9.63345e-05	7.04573e-05	0	0	0	0	0	0	0	0	0	0	0	0	0	0	0	0	0	0	0	0
OTU_1349	0	0	0	0	3.50054e-05	0	0	0	0	0	5.3496e-05	3.16096e-05	0.000265118	0.000239513	0.000634115	0	0	0	0	0	0	0	2.79283e-05	3.66878e-05	0	0	0	0	3.52286e-05	0	6.2905e-05	8.38504e-05	0	5.34045e-05	8.40795e-05	0	0	3.80648e-05	3.56125e-05	0	0	0	0	2.49688e-05	0	8.58885e-05	0.000184608	0.000158529	0
OTU_2546	0	1.6314e-05	2.58298e-05	0	0	0.00014839	0.000176595	0.000103839	5.34474e-05	0	0	0	2.41016e-05	0	4.22744e-05	0	1.96522e-05	0	0	4.56558e-05	0	0.00010269	2.79283e-05	0	0.000515358	0.000388048	0.000461018	0.000192669	0.000140915	0.000112524	0	8.38504e-05	0.00018797	8.01068e-05	8.40795e-05	1.76361e-05	0	0	3.56125e-05	3.40483e-05	0	0	0	2.49688e-05	6.89655e-05	2.86295e-05	2.3076e-05	0	7.02445e-05
OTU_2536	0	0	0	3.80633e-05	0	0	0	2.59599e-05	0	2.43279e-05	0	0	0	0	0	0	3.93043e-05	4.0334e-05	0	4.56558e-05	0	0	2.79283e-05	0	0	0	0	4.81672e-05	0	0	0	0	0	0	4.20398e-05	3.52721e-05	0	3.80648e-05	0	0	0	0	0	0	6.89655e-05	0	0	0	0
OTU_4370	0	0	0	0	0	0	0	0	0	0	0	0	0	0	0	0	0	0	0	0	0	0	0	0	0.000103072	0	5.12243e-05	0	0	0	0	0	0	0	0	0	0	0	0	0	0	0	0	0	0	2.86295e-05	0	0	0
OTU_1219	0	0	0	0	0	0	0	0	0	0	0	0	0	0	4.22744e-05	0	1.96522e-05	0	0	0	0.000128733	0	2.79283e-05	3.66878e-05	0	0	0	0	1.76143e-05	0	6.2905e-05	0	9.3985e-05	0.000373832	0.000294278	0.000141088	0	0	0	0	0	0	0	0	0	0	0	0	0
OTU_2508	6.88895e-05	0	0	0	0	0	0	0	5.34474e-05	0	0	0	0	0	4.22744e-05	0	0	0	0	0	0	0	0	0	0	0	0	0	0	0	0	0	0	0.00058745	4.20398e-05	0.000176361	0	0	0	0	0	0	0	0	0	0	0	0	0
OTU_50	0.00358225	0.00350751	0.00408111	0.00491017	0.00507579	0.00571301	0.0050624	0.00615249	0.00358097	0.00381949	0.00342374	0.00423568	0.00392856	0.0053035	0.00473473	0.00452313	0.00512921	0.00657444	0.00511322	0.00616354	0.0023172	0.00379955	0.00541809	0.00528305	0.00481	0.00646747	0.005481	0.0057319	0.0055309	0.00641386	0.00276782	0.00402482	0.00385338	0.00542056	0.00399378	0.00428556	0.00515612	0.00338777	0.00448718	0.004222	0.00335399	0.00270819	0.00412877	0.00379526	0.00382759	0.0047525	0.00415369	0.00634115	0.00386344
OTU_2636	0.000275558	0.000261024	0.000154979	0.0011419	0.000805125	0.00103873	0.00035319	0.000648997	0.000320684	0.000194624	0.000187236	0.000126438	0.00014461	0.000239513	0.000126823	0.000129232	0.000176869	0.000282338	0.00036523	0.000776149	0.000128733	0.000513452	0.000530637	0.000293503	0.000412286	0.000388048	0.000204897	0.000192669	0.000440358	0.000675143	0.00025162	0.000167701	0.000281955	0.000186916	0.000294278	0.000211633	0	0.000190324	0.000106838	0.000272387	0.000568473	0	0.00226617	0.00137328	0.00155172	0.000257666	0.000184608	0.000158529	0.00266929
OTU_433	0.000275558	0.000195768	0.000258298	0.00178898	0.00168026	0.000964535	0.00035319	0.000337478	0.000534474	0.000170296	0.000454716	0.000126438	0.000337423	0.000410593	0.000507292	0.000516929	0.000353739	0.000524342	0.000486973	0.000365247	0.000128733	0.000308071	0.000474781	0.000550317	0.000687144	0.000129349	0.00071714	0.00125235	0.00177905	0.00101272	0.000314525	0.000335402	9.3985e-05	0.00082777	0.000882835	0.000529082	0.000286451	0.000228389	0.000462963	0.0030303	0.00295606	0.000677048	0.00111756	0.00139825	0.00244828	0.000887515	0.00101535	0.000634115	0.00133464
OTU_172	6.88895e-05	0.000261024	0.000154979	0.000418697	0.00108517	0.00089034	0.000529786	0.000259599	0.000213789	0.000389247	0.000641952	0.000284486	0.000650744	0.000581674	0.00067639	0.000258465	0.000412695	0.00040334	0.00036523	9.13117e-05	0	0	0.000363068	0.000366878	0.000515358	0	0.000973261	0.000192669	0.000299443	0.000225048	6.2905e-05	0.000586953	0.00018797	0.000480641	0.000294278	0.000352721	0.0067316	0.009402	0.00754986	0.000374532	0.000113695	0.000677048	0.00214199	0.000224719	0.000896552	0.000200407	0.000461521	0	0.000210733
OTU_694	0.000413337	0.000261024	0.000232468	0.000266443	0.000280043	0.00029678	0.000294325	0.000545157	0.000160342	0.000218951	0.00026748	0.000221267	0.000289219	0.000376377	0.000380469	0.000387697	0.000137565	0.000242004	0.000243487	0.000456558	0.000514933	0.000308071	0.000474781	0.000366878	0.000171786	0.000258699	0.00035857	0.000481672	0.000369901	0.000450096	0.00012581	0.000251551	0.00037594	0.000453939	0.000252239	0.000440902	0.000429676	0.000190324	0.000462963	0.000340483	0.000227389	0	0.00027939	0.000224719	0.000413793	0.000343554	0.000323064	0.000475587	0.000140489
OTU_665	0	4.8942e-05	7.74893e-05	0.000190317	0.000350054	0.000370975	0.00011773	7.78796e-05	0.000160342	7.29838e-05	2.6748e-05	6.32191e-05	4.82032e-05	0.000102648	4.22744e-05	0	5.89565e-05	0.000121002	0	0.000182623	0	0.000205381	0.000111713	3.66878e-05	0.000103072	0.000388048	0.000102449	4.81672e-05	0.000105686	0	0.00012581	8.38504e-05	0	8.01068e-05	4.20398e-05	0.000123452	0.000286451	0	0.00014245	0.000170242	0.000170542	0.000677048	9.31301e-05	7.49064e-05	0.000103448	0.000229036	0.000323064	0.000317058	0.00161562
OTU_4606	0.000137779	0	2.58298e-05	0.00011419	7.00109e-05	7.4195e-05	0	2.59599e-05	5.34474e-05	0	5.3496e-05	6.32191e-05	4.82032e-05	3.42161e-05	0	0.000129232	5.89565e-05	0	0	4.56558e-05	0.000128733	0	0	3.66878e-05	6.87144e-05	0	0.000204897	0	5.2843e-05	0.000112524	0	0.000335402	0	2.67023e-05	4.20398e-05	1.76361e-05	0.000286451	0	3.56125e-05	3.40483e-05	0	0	3.10434e-05	4.99376e-05	6.89655e-05	0	2.3076e-05	0.000158529	0
OTU_4773	0	0	0	0	0	7.4195e-05	0	0	0	0	0	3.16096e-05	0	3.42161e-05	0	0	0	0	0	0	0	0	0	3.66878e-05	0	0	0	4.81672e-05	0	0	0	0	0	2.67023e-05	0	0	0	0	0	0.000442629	5.68473e-05	0	3.10434e-05	0	0	0	2.3076e-05	0	0
OTU_4494	0	0	0	0	3.50054e-05	0	0	7.78796e-05	0	0	0	0	0	3.42161e-05	0	0	0	0	0.000121743	0	0	0	2.79283e-05	0	0	0	0	0	1.76143e-05	0	0	8.38504e-05	0	2.67023e-05	8.40795e-05	1.76361e-05	0	0	0	0.000510725	0.000568473	0	0	4.99376e-05	0	5.7259e-05	0	0	0
OTU_632	0	6.5256e-05	2.58298e-05	7.61267e-05	7.00109e-05	0.00014839	0.000412056	0.000311518	0.000213789	4.86559e-05	5.3496e-05	9.48287e-05	2.41016e-05	3.42161e-05	0	0	9.82608e-05	0.000282338	0	0	0	0	5.58566e-05	0	0.000137429	0.000129349	0.000256121	0.000578007	0.0016029	0.00157533	6.2905e-05	0	9.3985e-05	0.000133511	0	5.29082e-05	0.000286451	0	3.56125e-05	3.40483e-05	5.68473e-05	0	9.31301e-05	2.49688e-05	3.44828e-05	2.86295e-05	0	0	0.000140489
OTU_2420	0.000137779	0	0	0	0	0	0	0	0	4.86559e-05	2.6748e-05	0	2.41016e-05	0	4.22744e-05	0.000129232	5.89565e-05	4.0334e-05	0	0	0	0.00010269	0	0	6.87144e-05	0	0.000102449	0	1.76143e-05	0.000112524	0.00012581	0	0	0	4.20398e-05	0	0	0	7.12251e-05	0	0	0	0	7.49064e-05	0	0	0	0	0.000140489
OTU_4885	0	0	0	0	0	0	0	0	0	0	0	0	2.41016e-05	0	0	0.000129232	0.000176869	0	0	0	0	0	0	0	0.000171786	0.000258699	5.12243e-05	4.81672e-05	0.000105686	0.000112524	0	0	9.3985e-05	0	0	0	0	0	0	0	0	0	0	2.49688e-05	0	0	2.3076e-05	0	0
OTU_930	6.88895e-05	6.5256e-05	5.16596e-05	0.00068514	0.000630098	0.000370975	5.88651e-05	0.000129799	0.000106895	7.29838e-05	5.3496e-05	0.000126438	0.000241016	0.000102648	0.000126823	0.000129232	9.82608e-05	0.000161336	0	4.56558e-05	0	0	5.58566e-05	7.33756e-05	6.87144e-05	0	0.000153673	0.000192669	0.0001233	0.000225048	0.000188715	0	0	0.000106809	4.20398e-05	1.76361e-05	0.000143225	7.61296e-05	0.000106838	0.000102145	5.68473e-05	0	6.20867e-05	0	6.89655e-05	0.000143148	0.000138456	0	0.000280978
OTU_195	0.000137779	9.78841e-05	7.74893e-05	0.00011419	0.000210033	0.00014839	0.00011773	0.000103839	0.000481026	0.000145968	0.000106992	9.48287e-05	0.000168711	0.000102648	0.000126823	0.000129232	9.82608e-05	0.000363006	0.000121743	0	0.000128733	0.000513452	0.000139641	0.000183439	3.43572e-05	0.000129349	0.000256121	0.000481672	0.000352286	0.000225048	0	8.38504e-05	9.3985e-05	0.000106809	0.000126119	0.000158725	0	0.000266454	0.000320513	0.000374532	0.000227389	0	0.00391146	0.00389513	0.00641379	5.7259e-05	0.000253836	0.000158529	0.000561956
OTU_383	0.000137779	0.000130512	7.74893e-05	0.00022838	0.000280043	0.00044517	0.00023546	0.000363438	0.000374131	4.86559e-05	0.000106992	0.000158048	4.82032e-05	0.000136864	0.000211372	0.000129232	9.82608e-05	0.000161336	0	0	0.000257467	0	0.000195498	7.33756e-05	6.87144e-05	0.000258699	0.000102449	9.63345e-05	8.80716e-05	0	0.00012581	0.000167701	0	0.000133511	8.40795e-05	0.000211633	0	7.61296e-05	0.00014245	6.80967e-05	0.000113695	0	0.000155217	7.49064e-05	0.000103448	0.000143148	9.23041e-05	0.000158529	0.000351222
OTU_197	0.000137779	0.000505734	0.000568255	0.000647077	0.000805125	0.000519365	0.000765246	0.000674957	0.00080171	0.000364919	0.000347724	0.000316096	0.000457931	0.000684322	0.000760938	0.000387697	0.000569913	0.000685677	0.00036523	0.000821805	0.0003862	0.000924214	0.00080992	0.000587005	0.000755858	0.000776096	0.000973261	0.00052984	0.000634115	0.000787667	0.000880669	0.000335402	0.00056391	0.000720961	0.000630597	0.000529082	0.00100258	0.000456777	0.000391738	0.000476677	0.000682167	0	0.000682954	0.000499376	0.000413793	0.000715738	0.000830737	0.000634115	0.00112391
OTU_1605	6.88895e-05	0.00024471	0.000309957	0.000761267	0.000630098	0.00059356	0.000765246	0.000726876	0.00080171	0.000218951	0.000347724	0.000347705	0.000265118	0.000171081	0.000338195	0.000258465	0.00027513	0.000282338	0	0.000410903	0.000257467	0.000308071	0.000474781	0.000256815	0.0002405	0.000517397	0.000204897	0.000337171	0.000193757	0.000337572	0.00025162	0.000167701	0	0.000400534	0.000252239	0.000335085	0.000286451	7.61296e-05	0.0002849	0.000272387	0.000227389	0	0.00027939	0.000224719	0.000586207	0.00060122	0.000761509	0.000792644	0.00119416
OTU_1047	0.000275558	6.5256e-05	7.74893e-05	0.000837393	0.000560087	0.000519365	5.88651e-05	0.000129799	0.000267237	7.29838e-05	5.3496e-05	9.48287e-05	0.00014461	0.000136864	0.000211372	0.000129232	0.000452	0.000282338	0	0.000182623	0.000257467	0	0.000195498	0.000110063	0.00109943	0.000905446	0.00117816	0.000144502	0.0001233	0.000225048	6.2905e-05	0	9.3985e-05	0.000106809	4.20398e-05	8.81803e-05	0.000143225	7.61296e-05	0.000356125	0.000476677	0.000397931	0	0.000155217	9.98752e-05	0.000172414	8.58885e-05	0.000138456	0	0.000140489
OTU_1744	0	1.6314e-05	0	0.000152253	7.00109e-05	7.4195e-05	0	2.59599e-05	0	0	0.000240732	0.000189657	7.23048e-05	3.42161e-05	0.000211372	0	1.96522e-05	4.0334e-05	0	0	0	0	2.79283e-05	0	3.43572e-05	0	0	0	0	0	0	0	0	0	0	0	0	3.80648e-05	3.56125e-05	0.000136193	0	0	6.20867e-05	2.49688e-05	3.44828e-05	0.000229036	0.000276912	0.000475587	0
OTU_430	0	3.2628e-05	0.000129149	0.00011419	0.000210033	0.00014839	5.88651e-05	0.000129799	0.000106895	0.000218951	0.000240732	0.000347705	0.00253067	0.00208718	0.0014796	0.000129232	1.96522e-05	0.000161336	0.000121743	0.000182623	0.000128733	0	0.000139641	0.000366878	0.000171786	0.000129349	0.000307346	9.63345e-05	8.80716e-05	0.000225048	6.2905e-05	0	0.00018797	0.000293725	0.000126119	0.000193997	0	0.000152259	7.12251e-05	0	5.68473e-05	0	3.10434e-05	4.99376e-05	0.000137931	0.000687108	0.00117688	0.00174382	0.000140489
OTU_1680	0	0	0	3.80633e-05	0	0	0	0	0	2.43279e-05	2.6748e-05	0	2.41016e-05	0	0	0	0	0	0	0	0	0	0	0	3.43572e-05	0	5.12243e-05	0	3.52286e-05	0	0	0	0	0	4.20398e-05	3.52721e-05	0	0	0	0	0	0	3.10434e-05	2.49688e-05	0	0	0	0	7.02445e-05
OTU_2300	0	6.5256e-05	2.58298e-05	0	0	0	5.88651e-05	2.59599e-05	5.34474e-05	2.43279e-05	2.6748e-05	0	0	3.42161e-05	8.45487e-05	0.000129232	1.96522e-05	0	0	9.13117e-05	0.000128733	0	2.79283e-05	0	0.000206143	0.000129349	0.000204897	9.63345e-05	0.0001233	0.000112524	0	8.38504e-05	0	0.000160214	4.20398e-05	5.29082e-05	0	3.80648e-05	3.56125e-05	0.000442629	0.000341084	0	0	7.49064e-05	0.000137931	0.000143148	0.000138456	0.000634115	0
OTU_1085	0	3.2628e-05	0	0	3.50054e-05	7.4195e-05	0.00023546	0.000103839	0.000106895	0	0	0	2.41016e-05	0	0	0	3.93043e-05	8.06679e-05	0.000121743	0	0	0.00010269	5.58566e-05	0	0.000274857	0.000258699	0.000307346	0.000722509	0.00065173	0.000675143	6.2905e-05	0	0	2.67023e-05	8.40795e-05	3.52721e-05	0.000143225	3.80648e-05	3.56125e-05	3.40483e-05	5.68473e-05	0	3.10434e-05	0	3.44828e-05	5.7259e-05	6.92281e-05	0.000158529	0
OTU_4365	6.88895e-05	1.6314e-05	2.58298e-05	0.000152253	0.000350054	7.4195e-05	5.88651e-05	5.19197e-05	0.000160342	9.73118e-05	0	6.32191e-05	0.000120508	6.84322e-05	8.45487e-05	0.000129232	5.89565e-05	0.000121002	0	0	0	0.000410762	0.000363068	0.000440254	3.43572e-05	0.000258699	0.00035857	0.000144502	3.52286e-05	0	0.000188715	8.38504e-05	0	0.000427236	0.000168159	0.000229269	0	7.61296e-05	0.000106838	0.000442629	0	0	0.000155217	2.49688e-05	0.000275862	0	9.23041e-05	0	0.000140489
OTU_1410	0	4.8942e-05	0.000206638	3.80633e-05	0.000175027	0	0	5.19197e-05	0	0	0	3.16096e-05	4.82032e-05	0	0	0.000129232	0	0	0	9.13117e-05	0	0.000205381	8.37848e-05	7.33756e-05	3.43572e-05	0.000129349	0	4.81672e-05	1.76143e-05	0.000112524	0	0	0	0	0	0	0	0	0	0.00020429	0.000454778	0	3.10434e-05	0.000149813	3.44828e-05	5.7259e-05	0	0	0.000351222
OTU_4451	0	0	0	0	0	0	0	0	0	2.43279e-05	0	0	0	0	0	0	3.93043e-05	4.0334e-05	0	0	0	0	0	0	0	0	0	0	1.76143e-05	0	6.2905e-05	0	0	2.67023e-05	4.20398e-05	3.52721e-05	0	0	3.56125e-05	0	0	0	0	0	0	0	0	0.000158529	0
OTU_4846	0	0	0	0	0	0	5.88651e-05	2.59599e-05	0	0	2.6748e-05	0	0	0	0	0	0	4.0334e-05	0	0	0	0	0	0	6.87144e-05	0	0	0	1.76143e-05	0	6.2905e-05	0	0	0	0	0	0	0	0	0	0	0	6.20867e-05	0	0	2.86295e-05	2.3076e-05	0	0
OTU_2229	0	0	0	0	0	0	5.88651e-05	0	5.34474e-05	2.43279e-05	2.6748e-05	3.16096e-05	7.23048e-05	3.42161e-05	8.45487e-05	0	0	4.0334e-05	0	0	0	0.00010269	2.79283e-05	3.66878e-05	0	0	0	0	1.76143e-05	0	0	0	0	0	0	1.76361e-05	0	0	3.56125e-05	0	5.68473e-05	0	0	0	0	2.86295e-05	0.000253836	0.000634115	0
OTU_2091	0	1.6314e-05	0	0	0	0	0	5.19197e-05	0	2.43279e-05	0	0	0.000241016	0.000239513	0.000169097	0	3.93043e-05	0	0	0	0	0	5.58566e-05	3.66878e-05	0	0	0	0	0	0.000112524	0	0	0	0	0	1.76361e-05	0	0	0	0	0	0	6.20867e-05	0	0	5.7259e-05	4.61521e-05	0.000158529	0
OTU_2206	0	1.6314e-05	0	0	3.50054e-05	7.4195e-05	0	0	0	0	0	0	0	0	0	0	3.93043e-05	0	0	0	0	0	0	0	0	0	5.12243e-05	0	0	0	0	0	0	0.000480641	0.000252239	0.000317449	0	0	0	0	0	0	0	0	0	0	0	0	7.02445e-05
OTU_1075	0	0	2.58298e-05	7.61267e-05	0	0	5.88651e-05	7.78796e-05	5.34474e-05	2.43279e-05	2.6748e-05	6.32191e-05	0.000337423	0.000102648	0.000211372	0.000129232	5.89565e-05	0	0	4.56558e-05	0	0	2.79283e-05	3.66878e-05	0.000137429	0.000388048	0.00035857	0.000626174	0.000493201	0.000450096	6.2905e-05	0	9.3985e-05	0.000186916	0.000294278	7.05442e-05	0.000143225	3.80648e-05	0	3.40483e-05	0	0	6.20867e-05	4.99376e-05	0	0	6.92281e-05	0	7.02445e-05
OTU_4821	0	0	0	0	0	0	5.88651e-05	0	0	0	2.6748e-05	0	0	0	0	0	0	4.0334e-05	0.000121743	0	0	0	0	0	0	0	0	0	3.52286e-05	0	0.000188715	0.000754654	0.00037594	0	0	1.76361e-05	0	3.80648e-05	0	0	0	0	0	0	0	2.86295e-05	2.3076e-05	0	0
OTU_898	0	4.8942e-05	2.58298e-05	3.80633e-05	3.50054e-05	0	0	0	5.34474e-05	4.86559e-05	2.6748e-05	0	4.82032e-05	3.42161e-05	0	0.00180925	0.000864695	0.000847013	0	0	0.000257467	0	0	3.66878e-05	3.43572e-05	0	0	0	7.04573e-05	0	0	0.000167701	0	2.67023e-05	0	5.29082e-05	0	3.80648e-05	0	0	0	0	0	7.49064e-05	0	0	0.00011538	0	0
OTU_3309	0	0	0	0	0	0	0	0	0	0	0	0	0	0	0	0	0	0	0	0	0	0	0.000111713	7.33756e-05	0	0	0	0	0	0	0	0	0	0	0	0	0	0	0	0	0	0	0	0	0	0	0	0	0
OTU_4543	0	1.6314e-05	0	0	0	0	0	0	0	0	0	0	2.41016e-05	0	0	0	0.000137565	0.000121002	0	0	0	0	0	0	0	0	0	0	0	0	0	0	0	0	0	0	0	0	0	0	0	0	0	0	0	0	0	0	0
OTU_4555	0	0	0	0	0	0	0	0	0	0	0	0	0	0	0	0	0	0	0	0	0	0	2.79283e-05	0	0	0	0	0	0	0	0.00012581	8.38504e-05	0	0	0	0	0	0	0	0	0	0	0	0	0	0	0	0	0
OTU_944	6.88895e-05	1.6314e-05	5.16596e-05	3.80633e-05	3.50054e-05	7.4195e-05	5.88651e-05	0	0	0	2.6748e-05	3.16096e-05	9.64064e-05	3.42161e-05	8.45487e-05	0	1.96522e-05	4.0334e-05	0.000121743	4.56558e-05	0	0.00010269	0.000111713	7.33756e-05	3.43572e-05	0	0	4.81672e-05	0	0	0.001321	0.00251551	0.00225564	2.67023e-05	0	5.29082e-05	0	3.80648e-05	0	3.40483e-05	0	0	6.20867e-05	9.98752e-05	0	2.86295e-05	6.92281e-05	0	0.000210733
OTU_645	0	6.5256e-05	7.74893e-05	7.61267e-05	7.00109e-05	7.4195e-05	0	0.000103839	0.000213789	4.86559e-05	0.000106992	9.48287e-05	7.23048e-05	0.000102648	8.45487e-05	0.000129232	1.96522e-05	8.06679e-05	0.00109569	0.0019632	0.00167353	0.0011296	0.00265319	0.00132076	3.43572e-05	0	0.000102449	0	7.04573e-05	0.000112524	0.000188715	8.38504e-05	0	0.00101469	0.000504477	0.0012698	0	3.80648e-05	3.56125e-05	6.80967e-05	0.000113695	0	0.000124173	7.49064e-05	3.44828e-05	8.58885e-05	6.92281e-05	0.000158529	0
OTU_591	6.88895e-05	6.5256e-05	0.000232468	0.000380633	0.000525081	0.00044517	0.00023546	0.000233639	0.000160342	7.29838e-05	0.000106992	0.000158048	0.00014461	0.000102648	8.45487e-05	0.000258465	0.000196522	8.06679e-05	0.000121743	0	0.000128733	0.000308071	0.000307211	0.000256815	0.00137429	0.00155219	0.00174162	0.000144502	0.000281829	0.000450096	0	0.000167701	0	0.000160214	4.20398e-05	0.000123452	0.000143225	7.61296e-05	7.12251e-05	0.00139598	0.00164857	0.000677048	9.31301e-05	4.99376e-05	6.89655e-05	8.58885e-05	0.000207684	0	7.02445e-05
OTU_547	6.88895e-05	8.15701e-05	0.000154979	0.000152253	7.00109e-05	0.00014839	0	7.78796e-05	0.000106895	9.73118e-05	5.3496e-05	0.000126438	4.82032e-05	6.84322e-05	4.22744e-05	0.000258465	0.000117913	0.000121002	0.000243487	4.56558e-05	0.000128733	0.000205381	0.00016757	0.000183439	0.000137429	0	0.000204897	9.63345e-05	0.000176143	0.000112524	0.00421463	0.00486332	0.00451128	0.000106809	8.40795e-05	7.05442e-05	0.00128903	0.00178904	0.00117521	6.80967e-05	0.000113695	0	0.000217304	0.000174782	0.000103448	2.86295e-05	0.000253836	0.000317058	0.000140489
OTU_942	0	3.2628e-05	2.58298e-05	0	0	0	0	0	0	0	2.6748e-05	3.16096e-05	4.82032e-05	6.84322e-05	0	0.000129232	0.000294782	0.000161336	0	4.56558e-05	0	0	2.79283e-05	0	3.43572e-05	0	0	4.81672e-05	1.76143e-05	0	0.00037743	0.00134161	0.000281955	0	4.20398e-05	1.76361e-05	0	3.80648e-05	0	0	0	0	3.10434e-05	2.49688e-05	0	0	4.61521e-05	0	0
OTU_780	0.000620006	0.000619932	0.000568255	3.80633e-05	0	0	0.00011773	0	5.34474e-05	2.43279e-05	2.6748e-05	0	0	6.84322e-05	0	0	1.96522e-05	0	0	9.13117e-05	0	0.00010269	0	3.66878e-05	3.43572e-05	0	5.12243e-05	0	0	0	6.2905e-05	0	0	0	0	1.76361e-05	0	0	3.56125e-05	0	0	0	3.10434e-05	2.49688e-05	3.44828e-05	0	0	0	7.02445e-05
OTU_2153	0	0	0	0	3.50054e-05	0	0	0	0	4.86559e-05	2.6748e-05	3.16096e-05	0	0	0	0.000129232	1.96522e-05	0	0	0	0.000128733	0	8.37848e-05	3.66878e-05	0	0	0	0	0	0	0.000691954	0.000754654	9.3985e-05	0	0	1.76361e-05	0	0	3.56125e-05	3.40483e-05	0	0	3.10434e-05	2.49688e-05	0	0	2.3076e-05	0	0
OTU_2805	0.000206669	0.000358908	0.000335787	7.61267e-05	0	0	0	0	0	2.43279e-05	0	0	4.82032e-05	0	0	0	0	0	0.000121743	4.56558e-05	0	0	5.58566e-05	3.66878e-05	3.43572e-05	0.000129349	5.12243e-05	0	0	0	6.2905e-05	0	0.00018797	8.01068e-05	0.000252239	0.000193997	0	0	3.56125e-05	0	0	0	0	2.49688e-05	0	0	4.61521e-05	0.000158529	0
OTU_2975	0	0	0	3.80633e-05	0	0	0	2.59599e-05	0	2.43279e-05	0	0	2.41016e-05	0	0	0	0	0	0	0	0	0	0	0	0	0	0	0	0	0	0.000188715	0.000419252	0.00018797	8.01068e-05	0	0	0	0	0	0	0	0	0	0	0	0	2.3076e-05	0	0
OTU_1044	0.000137779	6.5256e-05	5.16596e-05	0.000266443	7.00109e-05	0.00029678	0.00011773	7.78796e-05	5.34474e-05	9.73118e-05	2.6748e-05	0.000158048	0.000168711	0.000102648	8.45487e-05	0.000129232	3.93043e-05	8.06679e-05	0	9.13117e-05	0	0.000513452	0.000614422	0.000440254	0.000103072	0	0.000153673	9.63345e-05	3.52286e-05	0	0.00106938	0.000838504	0.000469925	0.000106809	4.20398e-05	8.81803e-05	0.000429676	0.000723231	0.000712251	6.80967e-05	0.000170542	0	0.00027939	0.000249688	0.000413793	0.000143148	0.000346141	0	0.000491711
OTU_4441	0	0	0	0	0	0	0	0	0	0	2.6748e-05	3.16096e-05	0	0	0	0	0.000176869	8.06679e-05	0	0	0	0	0	3.66878e-05	0	0.000129349	0	0	0	0	6.2905e-05	0	0	0	0	0	0	0	3.56125e-05	0	0	0	0	0	0	0	0	0	0
OTU_1361	0	1.6314e-05	0	3.80633e-05	7.00109e-05	0	5.88651e-05	2.59599e-05	0	2.43279e-05	0	0	7.23048e-05	0	4.22744e-05	0.000516929	0.000982608	0.00040334	0	4.56558e-05	0	0	5.58566e-05	0	3.43572e-05	0	0	4.81672e-05	7.04573e-05	0.000112524	6.2905e-05	0	0	0	4.20398e-05	0	0	0	0	0	0	0	0	4.99376e-05	6.89655e-05	0	0	0	0
OTU_3174	0	0.000114198	7.74893e-05	3.80633e-05	0	0	0	0	0	2.43279e-05	5.3496e-05	3.16096e-05	0	0	0	0	0	0	0	0	0.000128733	0.00010269	5.58566e-05	0.000183439	0	0	0	4.81672e-05	0	0	0	0	0	0	0	0	0	0	0	3.40483e-05	0	0	3.10434e-05	0	0	0	4.61521e-05	0	0
OTU_3094	0	0	0	3.80633e-05	7.00109e-05	0	0	0	0	0	0	0	0	3.42161e-05	4.22744e-05	0	0	0	0	0.000319591	0	0.000205381	8.37848e-05	7.33756e-05	0	0	0	4.81672e-05	0	0	0	0	0	0	0	0	0	0	0	0	0	0	0	0	0	2.86295e-05	0	0	0
OTU_1991	0	1.6314e-05	2.58298e-05	0	0	0	0	0	5.34474e-05	2.43279e-05	0	0	4.82032e-05	0	0	0	1.96522e-05	0	0	0	0	0.00010269	0	0	0	0	0	0	1.76143e-05	0	0.00062905	0.000503102	0.00103383	2.67023e-05	0	1.76361e-05	0	0	0	0	0	0	3.10434e-05	2.49688e-05	0	2.86295e-05	0	0	7.02445e-05
OTU_2642	0	0	0	3.80633e-05	3.50054e-05	7.4195e-05	5.88651e-05	0	5.34474e-05	0	0	0	0	0	0	0	1.96522e-05	0	0	0	0	0	0	0	0	0	0	0	0	0	0	0	0	0	0	0	0.000286451	0.000723231	0.00042735	0	0	0	0	0	0	0	0	0	0
OTU_1066	0	0	0	0	7.00109e-05	0.00014839	0	2.59599e-05	0	0	2.6748e-05	0	2.41016e-05	3.42161e-05	0	0.000129232	3.93043e-05	0	0	0	0.000128733	0.00010269	0	3.66878e-05	3.43572e-05	0.000129349	0	0	1.76143e-05	0	6.2905e-05	8.38504e-05	0.00018797	5.34045e-05	4.20398e-05	0	0.00257806	0.000799361	0.000890313	0	0	0	3.10434e-05	0	0	2.86295e-05	2.3076e-05	0	7.02445e-05
OTU_4265	0	0	0	3.80633e-05	0	0	0	0	0	0	0	0	0	0	0	0	0	0	0.000121743	0	0	0.00010269	0	0	3.43572e-05	0	0	0	0	0	0.00025162	0.000167701	0	0	0	0	0	0	0	0	0	0	0	0	0	0	0	0	0
OTU_975	0	1.6314e-05	2.58298e-05	3.80633e-05	0	0	0	2.59599e-05	0	0	0	0	2.41016e-05	0	0	0	1.96522e-05	4.0334e-05	0.000121743	9.13117e-05	0	0	2.79283e-05	0	3.43572e-05	0	5.12243e-05	4.81672e-05	1.76143e-05	0	0.000188715	0.000167701	0	2.67023e-05	0	1.76361e-05	0.000716127	0.000647101	0.00117521	0	0	0	3.10434e-05	0	0.000103448	2.86295e-05	6.92281e-05	0.000158529	0
OTU_3063	0	1.6314e-05	0	0	0	0	0	0	0	0	0	0	0	3.42161e-05	0	0	0	0	0	0	0	0	0	3.66878e-05	3.43572e-05	0	0	0	0	0	0.00050324	0.000754654	0.000469925	2.67023e-05	8.40795e-05	1.76361e-05	0	0	3.56125e-05	3.40483e-05	0	0	0	2.49688e-05	0	0	0	0	0
OTU_2221	0	0	2.58298e-05	0	0	0	0	2.59599e-05	0	2.43279e-05	0	0	0	0	0	0	0	0	0	0	0	0	0	0	0	0	0	0	0	0	0.000314525	0.000251551	0	0	0	0	0	0	0	0	0	0	0	0	0	0	0	0	0
OTU_4593	0	1.6314e-05	2.58298e-05	0	0	0	5.88651e-05	0	0	0	0	0	0	3.42161e-05	4.22744e-05	0	0	0	0	0	0	0	2.79283e-05	7.33756e-05	0	0	0	0	0	0	0	8.38504e-05	0	0	0	5.29082e-05	0.000143225	0.000228389	0.00014245	0	0	0	3.10434e-05	2.49688e-05	0	0	0	0	0
OTU_3733	0	0	0	0	0	0	0	0	0	0	0	0	0	0	0	0.000129232	0	0	0	0	0	0	0	0	0	0	0	0	0	0	0	0	0	2.67023e-05	0	0	0	0	0	0	0	0	0	0	0	0.000229036	2.3076e-05	0	0
OTU_3457	0	0	0	0	0	0	0	0	0	0	0	0	2.41016e-05	0	0	0.000258465	1.96522e-05	0.000161336	0	0	0	0	0	0	0	0	0	0	0	0	0	0	0	0	0	0	0	0	0	0	0	0	0	0	0	0	0	0	0
OTU_39	0.000551116	0.000195768	0.000103319	0.000304507	0.000280043	0.00029678	0.00011773	0.000259599	0.000427579	0.000243279	0.000187236	0.000221267	0.00014461	0.000102648	0.000126823	0	0.000216174	0.00020167	0.000121743	0.000410903	0.000257467	0.000205381	0.000363068	0.000183439	0.000274857	0.000258699	0.00035857	0.000240836	0.000211372	0.000450096	0.000314525	0.000251551	0.000469925	0.0153538	0.00983731	0.0170717	0.0011458	0.000342583	0.000249288	0.000272387	0.000170542	0	0.000248347	0.000274657	0.000241379	0.000143148	0.000207684	0.000158529	0.000280978
OTU_4410	0	0	0	0	0	0	5.88651e-05	0	0	0	0	0	0	0	0	0	3.93043e-05	0	0	0	0	0	0	3.66878e-05	0.000309215	0.000388048	0.000256121	0	1.76143e-05	0.000112524	0	0	0	0	0	1.76361e-05	0	0	0	0	0	0	0	0	3.44828e-05	0	0	0	0
OTU_4133	0.000206669	0.000228396	0.000232468	0	3.50054e-05	0	0	0	0	2.43279e-05	2.6748e-05	0	2.41016e-05	0	0	0	0	0	0	0	0	0	2.79283e-05	0	6.87144e-05	0	0	0	3.52286e-05	0	0.00012581	0.000251551	9.3985e-05	0	0	0	0	3.80648e-05	3.56125e-05	3.40483e-05	0	0	0	2.49688e-05	0	2.86295e-05	0	0	0
OTU_3157	0	0	0	3.80633e-05	0	7.4195e-05	5.88651e-05	2.59599e-05	5.34474e-05	0	2.6748e-05	0	2.41016e-05	0	4.22744e-05	0	0	0	0.000121743	0	0	0	2.79283e-05	3.66878e-05	0	0	0	0	0	0	0	0	0	0	0.000126119	3.52721e-05	0	0	0	6.80967e-05	5.68473e-05	0	0.00018626	0.00082397	0.000172414	0	6.92281e-05	0	0
OTU_785	0.000482227	0.000456792	0.000542425	0.00243605	0.0025904	0.00170648	0.000882976	0.00103839	0.0010155	0.000997446	0.000989675	0.00142243	0.00139789	0.00109492	0.00211372	0.000646162	0.000353739	0.000322672	0.000121743	0.000319591	0.0007724	0.000513452	0.000335139	0.000366878	0.000755858	0.000388048	0.000614691	0.000433505	0.000440358	0.00056262	0.00037743	0.000335402	0.000845865	0.0011482	0.00151343	0.00139325	0.000429676	0.000647101	0.000498575	0.00061287	0.000397931	0.000677048	0.00139695	0.00154806	0.00155172	0.00183229	0.00479982	0.00317058	0.00302051
OTU_309	0.000344448	0.000375222	0.000154979	0.00068514	0.000630098	0.000222585	0.000765246	0.000882635	0.000694816	0.000194624	0.000240732	0.000316096	0.000337423	0.000307945	0.000338195	0.000904627	0.000412695	0.000242004	0	0.000273935	0.0007724	0.000205381	0.000363068	0.000366878	0.00195836	0.00258699	0.00225387	0.00207119	0.00167336	0.00157533	0.00050324	0.000503102	0.00075188	0.000213618	0.000462437	0.000458538	0.000429676	0.000266454	0.00014245	0.000715015	0.000966403	0	0.00176947	0.0019226	0.00137931	0.000458072	0.00228453	0.00285352	0.000421467
OTU_162	0.000206669	0.000277338	0.000232468	0.00117996	0.00119018	0.000667755	0.0011773	0.000986475	0.00112239	0.000340591	0.000374472	0.000284486	0.000506134	0.000307945	0.000169097	0.000258465	0.000432347	0.000242004	0.000121743	0	0.000257467	0.000924214	0.000390996	0.000623693	0.000549715	0.000517397	0.000461018	0.000674341	0.00065173	0.000787667	0.000566145	0.000503102	0.000281955	0.000267023	0.000336318	0.000317449	0.000286451	0.000304518	0.000391738	0.000170242	0.000397931	0.000677048	0.00521529	0.00759051	0.00582759	0.000429443	0.000946117	0.000317058	0.00161562
OTU_69	0.00144668	0.000848329	0.000852383	0.00357795	0.00430567	0.00370975	0.00529786	0.0069832	0.00571887	0.000778494	0.000722195	0.00135921	0.000988166	0.000650106	0.00126823	0.00142156	0.00102191	0.00112935	0.00073046	0.00105008	0.00167353	0.0011296	0.00117299	0.00132076	0.00147736	0.00168154	0.00210019	0.00240836	0.00156767	0.00123776	0.000754859	0.000922355	0.00131579	0.000961282	0.000672636	0.00105816	0.000286451	0.000799361	0.000961538	0.00115764	0.000682167	0.000677048	0.000993388	0.0011985	0.00103448	0.00180366	0.00290758	0.00348763	0.00899129
OTU_846	6.88895e-05	6.5256e-05	7.74893e-05	7.61267e-05	0.000105016	7.4195e-05	0.00023546	0.000181719	5.34474e-05	0.000145968	2.6748e-05	0.000189657	0.000120508	0.000205297	0.000380469	0	9.82608e-05	0.000121002	0	0.000228279	0	0.00010269	8.37848e-05	7.33756e-05	0.000137429	0	0.000256121	0.000289003	3.52286e-05	0.000112524	6.2905e-05	0.000335402	0.00056391	0.000133511	0.000210199	0.000176361	0.00200516	0.00148453	0.000997151	6.80967e-05	0.000113695	0	6.20867e-05	0.000149813	0	0.00111655	0.000784585	0.0011097	0.000913178
OTU_3828	0	0	0	0	3.50054e-05	0.00029678	5.88651e-05	0	0.000106895	0	0	3.16096e-05	2.41016e-05	3.42161e-05	4.22744e-05	0	0	0	0	0	0	0	0	0	0.000103072	0	5.12243e-05	0.000433505	0.0001233	0.000112524	0	0	9.3985e-05	2.67023e-05	0	1.76361e-05	0	3.80648e-05	0	6.80967e-05	0.000113695	0	6.20867e-05	0	3.44828e-05	0	0	0.000158529	0
OTU_101	0.000482227	0.000277338	0.000232468	0.00068514	0.000490076	0.00059356	0.00023546	0.000441318	0.000534474	0.000316263	0.000374472	0.000252876	0.000313321	0.000342161	0.000211372	0.00697855	0.00841112	0.0114548	0.00036523	0.00054787	0.000643666	0.00123229	0.000446852	0.000366878	0.00164914	0.00116414	0.0014855	0.00173402	0.00202565	0.00180038	0.00037743	0.000335402	0.000657895	0.000560748	0.000672636	0.000387993	0.000716127	0.000342583	0.000178063	0.00190671	0.00250128	0.000677048	0.000496694	0.000349563	0.000310345	0.000143148	0.000461521	0.000158529	0.000561956
OTU_149	0.000206669	0.000195768	0.000387447	0.000989647	0.000770119	0.00155809	0.00182482	0.00197295	0.00213789	0.000413575	0.000294228	0.000379315	0.000168711	0.000273729	0.000253646	0.000258465	0.000137565	0.000443674	0.00036523	0.000410903	0.000257467	0.000513452	0.000390996	0.000733756	0.00137429	0.000776096	0.00174162	0.00115601	0.000616501	0.000112524	0.000314525	0.000335402	0.000281955	0.00034713	0.000294278	0.000246905	0.000143225	0.000456777	0.000178063	0.00177051	0.00244443	0.000677048	0.000496694	0.000349563	0.000482759	0.000486702	0.000507673	0.000475587	0.00295027
OTU_1257	6.88895e-05	0.000130512	5.16596e-05	0.00022838	0.000245038	0	0.00023546	0.000285559	0.000320684	9.73118e-05	2.6748e-05	3.16096e-05	2.41016e-05	3.42161e-05	4.22744e-05	0.000129232	0	0	0	9.13117e-05	0	0	5.58566e-05	0.000110063	0.000274857	0.000646747	0.000409794	0.000818843	0.000581272	0.000337572	0.00012581	8.38504e-05	9.3985e-05	0.000133511	0	1.76361e-05	0	3.80648e-05	7.12251e-05	0.000544774	0.000227389	0	0.00018626	0.00019975	0.000172414	2.86295e-05	0.00011538	0	0.000421467
OTU_1460	0	3.2628e-05	5.16596e-05	0	0	0	5.88651e-05	0.000129799	5.34474e-05	4.86559e-05	2.6748e-05	3.16096e-05	0	6.84322e-05	4.22744e-05	0.000129232	7.86086e-05	0	0	0.000136968	0	0	5.58566e-05	7.33756e-05	0.000103072	0	5.12243e-05	0	3.52286e-05	0	0.00012581	0	9.3985e-05	2.67023e-05	4.20398e-05	0	0	0	3.56125e-05	3.40483e-05	0	0	9.31301e-05	4.99376e-05	3.44828e-05	0.000114518	6.92281e-05	0	0.0006322
OTU_4231	0	0	0	0	3.50054e-05	7.4195e-05	0	2.59599e-05	0	2.43279e-05	0	3.16096e-05	0	0	0	0	0	0	0	0	0	0	0	0	3.43572e-05	0	0	0	0	0	0	0	0	0	0	0	0	0	0	0	0	0	3.10434e-05	0	3.44828e-05	0	2.3076e-05	0	0.000140489
OTU_1628	0	3.2628e-05	5.16596e-05	0.00011419	7.00109e-05	0	0.000470921	0.000285559	0.000267237	0	5.3496e-05	0	7.23048e-05	0	0	0	3.93043e-05	4.0334e-05	0	0	0	0.00010269	8.37848e-05	0	0	0	0	4.81672e-05	7.04573e-05	0.000112524	6.2905e-05	0	0	5.34045e-05	0	3.52721e-05	0.000143225	3.80648e-05	0	0	0	0.000677048	9.31301e-05	4.99376e-05	0	0	2.3076e-05	0.000158529	0.000421467
OTU_2003	0	3.2628e-05	0	0	3.50054e-05	0	0.000412056	0.000337478	0.000427579	0	0	0	0	0	0	0	0	0	0	0	0	0	0	0	0	0	0	4.81672e-05	1.76143e-05	0	0	0	0	0	0	0	0.000143225	0	0	3.40483e-05	0	0	0	2.49688e-05	3.44828e-05	0	2.3076e-05	0.000158529	0
OTU_642	0	6.5256e-05	7.74893e-05	0.00022838	0.000175027	7.4195e-05	0.00011773	7.78796e-05	5.34474e-05	2.43279e-05	0.000106992	0	4.82032e-05	0.000102648	4.22744e-05	0	0.000176869	0	0.000121743	4.56558e-05	0	0	8.37848e-05	3.66878e-05	0.000103072	0.000129349	0.000102449	0.000192669	8.80716e-05	0.000225048	0	8.38504e-05	0	0.000133511	0.000210199	0	0	7.61296e-05	7.12251e-05	0.000102145	0.000227389	0	0.000217304	0.000249688	0.000241379	0	9.23041e-05	0	0.000421467
OTU_1645	0	1.6314e-05	0	0	0	0	0	0	0	0	0	3.16096e-05	0	0	0	0	0	4.0334e-05	0	0	0	0	2.79283e-05	3.66878e-05	0	0	0	0	3.52286e-05	0	0	0	0	2.67023e-05	4.20398e-05	0	0.000429676	0.000418713	0.000747863	0	0	0	6.20867e-05	2.49688e-05	6.89655e-05	0	0	0	0
OTU_1509	0	3.2628e-05	0	0	0	7.4195e-05	5.88651e-05	0.000103839	0.000213789	0	2.6748e-05	6.32191e-05	4.82032e-05	3.42161e-05	0	0.000129232	1.96522e-05	0	0	4.56558e-05	0	0	0.000111713	7.33756e-05	3.43572e-05	0.000129349	5.12243e-05	4.81672e-05	1.76143e-05	0	6.2905e-05	0	9.3985e-05	2.67023e-05	8.40795e-05	0	0	3.80648e-05	7.12251e-05	3.40483e-05	0.000170542	0	0	0	3.44828e-05	8.58885e-05	0	0.000317058	0.000140489
OTU_2879	6.88895e-05	1.6314e-05	0	0.00011419	3.50054e-05	0	0.00035319	0.000155759	0.000213789	2.43279e-05	0	0	2.41016e-05	0	4.22744e-05	0.000258465	0	4.0334e-05	0	0	0	0	2.79283e-05	0	6.87144e-05	0.000129349	0	0	0	0	6.2905e-05	0	0	0	0	3.52721e-05	0	3.80648e-05	0	0	0	0	0	0	0	0	2.3076e-05	0	0.000280978
OTU_1980	6.88895e-05	1.6314e-05	2.58298e-05	3.80633e-05	3.50054e-05	0.00014839	0.00023546	0.000181719	0.000320684	2.43279e-05	8.02439e-05	6.32191e-05	2.41016e-05	0.000102648	0	0.000387697	3.93043e-05	0.000121002	0.000121743	0	0	0	5.58566e-05	0.000110063	3.43572e-05	0	0.000102449	0.000240836	0.00052843	0.000112524	0	0.000251551	9.3985e-05	2.67023e-05	0.000126119	3.52721e-05	0.000143225	0	3.56125e-05	3.40483e-05	0	0	3.10434e-05	7.49064e-05	6.89655e-05	0.000114518	0.000184608	0	0.000491711
OTU_1491	0	0	0	0	0	0	0	2.59599e-05	0	2.43279e-05	0	0	0	3.42161e-05	4.22744e-05	0	1.96522e-05	8.06679e-05	0	0	0	0	0	7.33756e-05	6.87144e-05	0.000129349	0.000102449	0	1.76143e-05	0	0	0	0	0	0	0	0.000286451	0.000837425	0.00042735	0	0	0	0	2.49688e-05	6.89655e-05	0	9.23041e-05	0	0
OTU_3052	0	0	0	0	0	0	0	2.59599e-05	0	0	2.6748e-05	0	0	0	0	0	0	0	0	0	0	0	0	3.66878e-05	0	0	0	0	1.76143e-05	0	0	0	9.3985e-05	2.67023e-05	0	0	0.000429676	0.000342583	0.000249288	0	0	0	0	0	0	0	0	0	0
OTU_4322	0	0	0	0	0	0	0	0	0	0	0	0	2.41016e-05	0	4.22744e-05	0	0	0	0	0	0	0	0	0	0	0	0	0	0	0	0	0	0	0	0	0	0	0	0	0	0	0	0	0	0	0.000200407	2.3076e-05	0	0
OTU_141	0.00206669	0.00154983	0.00175643	0.0022838	0.00206532	0.0014097	0.0013539	0.00282963	0.002031	0.00119207	0.00230033	0.00158048	0.00161481	0.00201875	0.00215599	0.00232618	0.00200452	0.0023797	0.00194789	0.00461124	0.00257467	0.00236188	0.00223426	0.0017977	0.0026455	0.00168154	0.00204897	0.0027937	0.00211372	0.00382581	0.00163553	0.00184471	0.00206767	0.00379172	0.00201791	0.00165779	0.00128903	0.00224582	0.00146011	0.002111	0.00164857	0.000677048	0.00167634	0.00162297	0.00206897	0.00217584	0.00283835	0.00332911	0.00161562
OTU_4012	0	0	0	3.80633e-05	3.50054e-05	0	5.88651e-05	0	0	0	0	0	2.41016e-05	0	0	0.000129232	5.89565e-05	4.0334e-05	0	0	0.000128733	0	5.58566e-05	0	0	0	0	0.000144502	8.80716e-05	0.000337572	0	0	0	0	0	0	0	3.80648e-05	0	6.80967e-05	0.000227389	0	0	0	0	0	0	0	0.000140489
OTU_1156	6.88895e-05	3.2628e-05	2.58298e-05	3.80633e-05	0	7.4195e-05	5.88651e-05	5.19197e-05	0.000106895	4.86559e-05	0	0	0	3.42161e-05	0	0.000129232	3.93043e-05	4.0334e-05	0.000121743	9.13117e-05	0	0.00010269	2.79283e-05	0.000110063	0.000137429	0.000388048	0.000204897	4.81672e-05	8.80716e-05	0.000112524	0	8.38504e-05	0	0	4.20398e-05	5.29082e-05	0	0	3.56125e-05	0.000136193	0.000341084	0	0.000124173	0	3.44828e-05	0	2.3076e-05	0	0.000280978
OTU_1953	6.88895e-05	1.6314e-05	0	3.80633e-05	0	7.4195e-05	0.00011773	0.000155759	5.34474e-05	2.43279e-05	0	0	2.41016e-05	3.42161e-05	0	0	1.96522e-05	4.0334e-05	0	0	0.000128733	0.00010269	5.58566e-05	0	0.000103072	0	0	4.81672e-05	5.2843e-05	0	0	0	0.00018797	8.01068e-05	0	0	0	0	0	0.000646919	0.000852709	0.00203114	6.20867e-05	2.49688e-05	6.89655e-05	5.7259e-05	4.61521e-05	0.000158529	0
OTU_2181	0	3.2628e-05	2.58298e-05	3.80633e-05	3.50054e-05	7.4195e-05	0	0	5.34474e-05	0	0	0	2.41016e-05	6.84322e-05	0	0	3.93043e-05	8.06679e-05	0.000121743	0	0	0	8.37848e-05	0	0	0	0	0	0	0	0	0	0	2.67023e-05	0	0	0	3.80648e-05	0	0	0	0	0	0	0	0.000343554	0.00011538	0	7.02445e-05
OTU_2970	0	3.2628e-05	0	0	3.50054e-05	0	5.88651e-05	0.000155759	0	0	2.6748e-05	0	4.82032e-05	6.84322e-05	0	0.000129232	7.86086e-05	0	0.000121743	0	0	0.000205381	2.79283e-05	0	3.43572e-05	0	0	4.81672e-05	0	0	0	0	0	0	8.40795e-05	0	0	0	0	0	0	0	0	2.49688e-05	0	2.86295e-05	6.92281e-05	0	0.000421467
OTU_2651	6.88895e-05	1.6314e-05	0	0	0	0	5.88651e-05	7.78796e-05	0.000106895	0	2.6748e-05	0	2.41016e-05	3.42161e-05	8.45487e-05	0	1.96522e-05	0	0	0	0.000128733	0	5.58566e-05	3.66878e-05	0	0	0	0	5.2843e-05	0	6.2905e-05	0	0	2.67023e-05	0	3.52721e-05	0	0	7.12251e-05	0	0	0	0	0	6.89655e-05	0.000143148	0.00011538	0.000158529	0
OTU_163	0.000137779	0.000146826	0.000309957	0.000380633	0.000630098	0.000370975	0.00176595	0.00192103	0.00299305	0.000194624	8.02439e-05	9.48287e-05	7.23048e-05	0.000444809	0.000211372	0.000646162	0.000707478	0.000766345	0	9.13117e-05	0	0.000513452	0.000335139	0.00051363	0.00250807	0.00349243	0.00302223	0.00197486	0.00213133	0.00202543	0.00025162	0.000167701	9.3985e-05	0.000267023	0.000126119	0.000299813	0.000143225	7.61296e-05	0.000106838	0.000578822	0.00113695	0.000677048	0.000217304	0.000249688	0.000241379	0.000229036	0.000253836	0.000158529	0.000561956
OTU_862	0.000413337	0.000195768	0.000232468	0.000266443	0.000525081	0.000519365	0.000882976	0.000700916	0.00138963	0.000194624	0.000187236	0.000189657	9.64064e-05	0.000239513	0.000211372	0.00271388	0.00448069	0.00411406	0.000486973	0.000410903	0.000128733	0.00010269	0.000446852	0.000403566	0.00333265	0.00336308	0.00373937	0.00452772	0.00322342	0.00168786	0.00012581	0.000167701	0.00037594	0.000186916	0.000210199	0.000299813	0.000286451	0.000266454	0.000356125	0.000680967	0.000739014	0.0013541	0.000248347	0.000349563	0.000310345	0.000257666	0.000461521	0.000792644	0.0006322
OTU_2398	0	0	0	0	0	0	0	2.59599e-05	0	0	0	0	0	0	0	0	9.82608e-05	0.000121002	0	0	0	0	0	3.66878e-05	0	0	0	0	0	0	0	0	0	0	0	0	0	0	0	0	5.68473e-05	0	0	0	0	0	2.3076e-05	0	0
OTU_90	0.00117112	0.000505734	0.000439106	0.00167479	0.00266041	0.00170648	0.00223687	0.00272579	0.00213789	0.000389247	0.000427968	0.000568972	0.000482032	0.000513242	0.000634115	0.00168002	0.000845043	0.000927681	0.000486973	0.000639182	0.0007724	0.000616143	0.00097749	0.000660381	0.00463822	0.00582072	0.00630058	0.00158952	0.00218418	0.00168786	0.000817764	0.000503102	9.3985e-05	0.000507343	0.000840795	0.000634898	0.000429676	0.000532907	0.000747863	0.00108955	0.00142118	0.0013541	0.000496694	0.000499376	0.000586207	0.000973403	0.00152302	0.000951173	0.00245856
OTU_37	0.000620006	0.000750445	0.000878213	0.00125609	0.00084013	0.000370975	0.00100071	0.000571117	0.000587921	0.000778494	0.000615204	0.000632191	0.000723048	0.0010607	0.000845487	0.0209356	0.0150732	0.0135119	0.000486973	0.000867461	0.0007724	0.0011296	0.000781992	0.000953883	0.0160104	0.0124175	0.0147014	0.00361254	0.00646445	0.00663891	0.00062905	0.000922355	0.00075188	0.000747664	0.00100895	0.000617262	0.00200516	0.000685166	0.000890313	0.0020429	0.00153488	0.00473934	0.000993388	0.000774032	0.000655172	0.000772997	0.00124611	0.00158529	0.00154538
OTU_278	0.000275558	0.000228396	0.000129149	0.00034257	0.000210033	0.00044517	0.00023546	0.000337478	0.000320684	0.000340591	8.02439e-05	0.000221267	0.00014461	0.000273729	0.000338195	0.000387697	0.000157217	0.000282338	0.000121743	0.000228279	0.000257467	0.000205381	8.37848e-05	0.000293503	0.000893287	0.00155219	0.000922037	0.00221569	0.00341718	0.00416338	0.000314525	0.000167701	0.000281955	0.000160214	0.000336318	0.000193997	0.000143225	0.000228389	7.12251e-05	0.00534559	0.00892502	0.00541638	0.00018626	0.000149813	0.000172414	0.000171777	0.000138456	0.000317058	0.000210733
OTU_1985	0.000137779	3.2628e-05	5.16596e-05	0	3.50054e-05	0	0	0.000103839	0.000106895	0	5.3496e-05	3.16096e-05	2.41016e-05	3.42161e-05	4.22744e-05	0	1.96522e-05	0	0.000121743	4.56558e-05	0.000128733	0	2.79283e-05	3.66878e-05	6.87144e-05	0.000258699	0	9.63345e-05	0.000140915	0.000112524	0	0	0	5.34045e-05	0	8.81803e-05	0.000143225	0	3.56125e-05	0.00251958	0.00335399	0.0013541	0.000124173	2.49688e-05	6.89655e-05	5.7259e-05	6.92281e-05	0	0
OTU_3110	0	0	0	7.61267e-05	0	0.00014839	0	2.59599e-05	0	0	0	0	0	0	0	0	0	0	0	0	0	0	2.79283e-05	0	0.000137429	0.000129349	0	4.81672e-05	0	0	6.2905e-05	0	0	0	4.20398e-05	0	0	0	3.56125e-05	0	0	0	0	0	0	0	2.3076e-05	0	0
OTU_43	0.00103334	0.00133775	0.00111068	0.00197929	0.00175027	0.00192907	0.00147163	0.00163547	0.00267237	0.00145968	0.00125716	0.00145404	0.000964064	0.000992267	0.00109913	0.00348927	0.00343913	0.00496108	0.00158266	0.00150664	0.0011586	0.00195112	0.00427303	0.00418241	0.0276919	0.0291036	0.0240242	0.00900727	0.0211724	0.0185664	0.00157262	0.00176086	0.00216165	0.00146862	0.00168159	0.00134034	0.00128903	0.00110388	0.00160256	0.00541369	0.00716275	0.00406229	0.00425294	0.00132335	0.00231034	0.00171777	0.00196146	0.00237793	0.0118011
OTU_2497	0	0	2.58298e-05	0	0	0	0	5.19197e-05	0	0	0	0	0	0	0	0	0	0	0	0	0.000128733	0	0	0	0.000206143	0.000129349	0.000153673	0	1.76143e-05	0	0	0	0	0	0	0	0	0	0	3.40483e-05	0	0	0	0	0	0	0	0	0
OTU_2563	0	0	0	0	0	0	0	2.59599e-05	0.000106895	0	0	0	0	3.42161e-05	4.22744e-05	0	0	4.0334e-05	0	0	0	0	0	0	3.43572e-05	0.000129349	0	0	0	0	0	0	0	2.67023e-05	4.20398e-05	0	0	3.80648e-05	3.56125e-05	0	0	0	3.10434e-05	0	0	0	2.3076e-05	0	0.000280978
OTU_1727	0	0	0	0	3.50054e-05	0	0	0	0	0	0	0	2.41016e-05	0	0	0.000129232	0	0	0	4.56558e-05	0	0	2.79283e-05	3.66878e-05	3.43572e-05	0.000129349	0	4.81672e-05	0	0	0	0	0	0.000160214	0.000630597	7.05442e-05	0	0	0	0	0	0	0	0	0	0	0	0	7.02445e-05
OTU_2402	6.88895e-05	6.5256e-05	5.16596e-05	0	0	0	0	2.59599e-05	0	0	0	0	0	0	4.22744e-05	0	0	4.0334e-05	0.000121743	0	0	0.00010269	0	0	3.43572e-05	0	0	0	0	0	0	0	9.3985e-05	5.34045e-05	0	0	0	0	0	0	0	0	0.00037252	0.000174782	0.000344828	0	0	0	7.02445e-05
OTU_3295	0	0	0	0	0	0	0	0	0	0	0	0	2.41016e-05	3.42161e-05	0	0	0	0	0	0	0	0	0	0	3.43572e-05	0	0	0	0	0	0	8.38504e-05	9.3985e-05	2.67023e-05	0	0	0.000143225	0.000380648	0.000178063	0	0	0	0	0	0	0	0	0	7.02445e-05
OTU_778	0.00144668	0.00161509	0.00170477	0.000152253	0.000175027	0.00014839	5.88651e-05	0.000129799	5.34474e-05	0.00012164	8.02439e-05	6.32191e-05	0.000409727	0.000410593	0.000338195	0.000129232	3.93043e-05	8.06679e-05	0.00036523	4.56558e-05	0	0.00010269	5.58566e-05	0.000146751	0.000103072	0.000129349	0.000102449	4.81672e-05	0.000158529	0	0.00025162	0	0.00018797	0.000106809	0	0.000123452	0.000286451	0.000570972	0.000462963	6.80967e-05	0.000113695	0.0013541	3.10434e-05	0.000149813	0.000137931	0.000286295	0.000161532	0	0.000140489
OTU_322	6.88895e-05	8.15701e-05	7.74893e-05	7.61267e-05	0.000140022	0	0.00011773	2.59599e-05	5.34474e-05	7.29838e-05	0.00013374	9.48287e-05	7.23048e-05	0.000102648	0.000126823	0.000258465	3.93043e-05	8.06679e-05	0	0	0.000128733	0.00010269	0.000139641	0.000183439	0	0	0	4.81672e-05	7.04573e-05	0.000112524	0	0.000167701	0	0	8.40795e-05	7.05442e-05	0	0.000114194	3.56125e-05	0.000136193	0.000113695	0	0.00384938	0.00237203	0.004	0.000114518	0.00011538	0.000158529	0.000140489
OTU_2177	0.000137779	1.6314e-05	5.16596e-05	0.000190317	0.000105016	7.4195e-05	0.00011773	7.78796e-05	0.000106895	0.00012164	8.02439e-05	6.32191e-05	7.23048e-05	0.000102648	0.000126823	0.000129232	0.000176869	8.06679e-05	0.000121743	4.56558e-05	0	0.000308071	0.000139641	0.000110063	0.000377929	0.000129349	0.000256121	4.81672e-05	5.2843e-05	0	0.00012581	8.38504e-05	0.00018797	0.000293725	4.20398e-05	0.000158725	0.000143225	0.000228389	0.000356125	3.40483e-05	0	0	0.000310434	0.000249688	0.000206897	0.000114518	0.000276912	0	0.000351222
OTU_1969	0	0	0	0	0	7.4195e-05	0	0	0	2.43279e-05	2.6748e-05	3.16096e-05	2.41016e-05	0	0	0.000129232	3.93043e-05	0	0	0	0	0.00010269	8.37848e-05	0.000110063	3.43572e-05	0	0.000102449	4.81672e-05	1.76143e-05	0	6.2905e-05	0.000503102	0.000281955	0	0	0	0.000143225	3.80648e-05	0.000213675	3.40483e-05	0	0	0	2.49688e-05	0.000103448	0	0	0.000158529	0
OTU_646	6.88895e-05	6.5256e-05	5.16596e-05	3.80633e-05	3.50054e-05	0	0.00023546	0	5.34474e-05	9.73118e-05	0	6.32191e-05	2.41016e-05	0.000102648	4.22744e-05	0	7.86086e-05	4.0334e-05	0.000121743	0	0	0.00010269	5.58566e-05	3.66878e-05	6.87144e-05	0.000258699	5.12243e-05	4.81672e-05	5.2843e-05	0.000112524	0.00270491	0.00184471	0.0012218	5.34045e-05	0	7.05442e-05	0.000143225	0.000190324	0.0002849	6.80967e-05	5.68473e-05	0	0.000124173	0	3.44828e-05	5.7259e-05	2.3076e-05	0.000158529	0.000140489
OTU_3738	0	0	0	3.80633e-05	0	0	0	0	0	0	0	0	0	0	0	0	0	0	0	0	0	0.000205381	5.58566e-05	3.66878e-05	6.87144e-05	0	0	0	5.2843e-05	0	0	0	0	2.67023e-05	0	0	0	3.80648e-05	0	0	0	0	3.10434e-05	2.49688e-05	0	0	2.3076e-05	0	0
OTU_4573	6.88895e-05	1.6314e-05	0	0	3.50054e-05	0	0	0	0	0	0	0	2.41016e-05	0	8.45487e-05	0	0	0	0	0	0	0	0	0	0	0	0	0	1.76143e-05	0	0	0	9.3985e-05	2.67023e-05	0	0	0	0	0	0	0	0	0	2.49688e-05	0	0	0	0	0
OTU_2287	0	1.6314e-05	0	0	0	0	0	0	0	2.43279e-05	0	3.16096e-05	0	3.42161e-05	0	0	0	0	0	0	0	0	2.79283e-05	0	0	0	0	0	0	0	0	0	0	0	0	0	0.000286451	0.000152259	0.000249288	0	0	0	3.10434e-05	0	0	0	0	0	0
OTU_3069	0.000137779	4.8942e-05	2.58298e-05	0	0.000105016	0	0	0	0	0	0	0	2.41016e-05	3.42161e-05	0	0	1.96522e-05	0	0	0	0	0	0	0	0	0	0	0	0	0	0.00012581	8.38504e-05	9.3985e-05	5.34045e-05	0	1.76361e-05	0.000572902	0.000304518	0.000249288	3.40483e-05	0	0	3.10434e-05	0	3.44828e-05	2.86295e-05	4.61521e-05	0	0
OTU_1218	6.88895e-05	1.6314e-05	0	0.00011419	0	0	5.88651e-05	5.19197e-05	5.34474e-05	0	0	3.16096e-05	4.82032e-05	0	8.45487e-05	0.000129232	0.000137565	8.06679e-05	0	0	0	0.00010269	2.79283e-05	0	0.000103072	0.000129349	0.000153673	4.81672e-05	0.0001233	0	0.000566145	0.000335402	0.000657895	5.34045e-05	4.20398e-05	7.05442e-05	0.000429676	0.000913555	0.00110399	3.40483e-05	0	0	6.20867e-05	4.99376e-05	0	0	0	0.000158529	0
OTU_4574	0	0	0	0	3.50054e-05	0	0	0	0	0	0	0	0	3.42161e-05	4.22744e-05	0	0	4.0334e-05	0	0	0	0	0	0	3.43572e-05	0	0	4.81672e-05	0	0	0	0	0	0	0	0	0	0.000152259	0.000249288	0	0	0	0	0	0	5.7259e-05	6.92281e-05	0	0
OTU_1401	6.88895e-05	8.15701e-05	7.74893e-05	0	0	0.00014839	0	2.59599e-05	0	0	0	0	2.41016e-05	0	4.22744e-05	0	0	4.0334e-05	0	9.13117e-05	0	0	0	7.33756e-05	0	0	0	0	1.76143e-05	0	0.00037743	0.000167701	0.00018797	0	4.20398e-05	0	0	3.80648e-05	3.56125e-05	0	0	0	0	0	0	0	0	0	7.02445e-05
OTU_2809	0	0	0	0	0	0	0	0	0	0	0	6.32191e-05	0	0	0	0	0	8.06679e-05	0	0	0	0	0	0	3.43572e-05	0	5.12243e-05	0	0	0	0.000691954	0.000754654	0.00056391	0	0	0	0	0	0	0	0	0	0	0	0	0	0	0	7.02445e-05
OTU_4177	0	0	0	0	0	0	0	0	0	0	0	0	0	0	0	0	0	0	0	4.56558e-05	0	0	0	0	0	0	0	0	0	0	0.00025162	0.000670803	0.000281955	2.67023e-05	0	0	0	0	0	0	0	0	0	0	0	0	0	0	0
OTU_2728	0	0	0	0	3.50054e-05	0	0	0	5.34474e-05	0	0	0	0	6.84322e-05	0	0	0	4.0334e-05	0	0	0	0	0	3.66878e-05	3.43572e-05	0	0	0	0	0	0	0	0	0	0	1.76361e-05	0	7.61296e-05	3.56125e-05	3.40483e-05	0	0	9.31301e-05	0	0.000344828	0	0	0	0
OTU_991	6.88895e-05	1.6314e-05	7.74893e-05	0	0	0	5.88651e-05	7.78796e-05	0	2.43279e-05	0	0	2.41016e-05	3.42161e-05	4.22744e-05	0.000129232	0.000157217	0	0.00109569	0.00182623	0.00283213	0.000205381	5.58566e-05	3.66878e-05	0	0	5.12243e-05	0	1.76143e-05	0	0.000188715	8.38504e-05	9.3985e-05	0	8.40795e-05	0	0.000143225	3.80648e-05	3.56125e-05	0	0	0	0	2.49688e-05	6.89655e-05	0.000114518	0	0	0
OTU_3984	0	0	0	0	7.00109e-05	0	5.88651e-05	2.59599e-05	0	0	0	3.16096e-05	0	0	0	0	0	0	0	0	0	0	0	0	0	0	0	0	0	0	0	0	0	0	0	0	0	0	0	0	0	0	0	4.99376e-05	0	2.86295e-05	9.23041e-05	0	0
OTU_4099	6.88895e-05	0	2.58298e-05	0	0	0	0	0	0	0	0	0	2.41016e-05	0	0	0	0	0	0	0	0	0.00010269	2.79283e-05	0	0	0	0	0	0	0	0	8.38504e-05	0	0	0	0	0	0	0	0	0	0	0.00018626	0.000124844	0.000241379	2.86295e-05	0	0	0
OTU_1211	0	8.15701e-05	7.74893e-05	0.000418697	0.000420065	0	5.88651e-05	0.000363438	0.000160342	4.86559e-05	8.02439e-05	0.000158048	0.000216915	0.000136864	0.000338195	0.000129232	3.93043e-05	8.06679e-05	0	4.56558e-05	0	0.00010269	5.58566e-05	0.000110063	0.000171786	0.000129349	0.000461018	0.000144502	0.0001233	0.000337572	6.2905e-05	8.38504e-05	0	2.67023e-05	4.20398e-05	0.000123452	0	3.80648e-05	0.00014245	0.00020429	0.000170542	0	9.31301e-05	4.99376e-05	6.89655e-05	0.000486702	0.000853813	0.000634115	0.00119416
OTU_511	6.88895e-05	0.000114198	0.000103319	0.000266443	0.000280043	0.00029678	0	5.19197e-05	0.000213789	0.000267607	0.000187236	0.000221267	0.000506134	0.000513242	0.000549567	0	0.000117913	0.000121002	0.000121743	9.13117e-05	0	0.000308071	0.000111713	0.000183439	3.43572e-05	0	5.12243e-05	4.81672e-05	0.0001233	0.000337572	0	8.38504e-05	9.3985e-05	2.67023e-05	8.40795e-05	8.81803e-05	0.000286451	0.000304518	0.00014245	0.000102145	5.68473e-05	0	0.00217304	0.00237203	0.00272414	0.000257666	0.000646129	0.000792644	0.000140489
OTU_313	0.000137779	0.000179454	5.16596e-05	0.000380633	3.50054e-05	7.4195e-05	0.00011773	0.000129799	0.000213789	0.00012164	0.000187236	0.000126438	0.000241016	0.000479026	0.000465018	0.000129232	9.82608e-05	0.000161336	0.000121743	9.13117e-05	0	0.00010269	5.58566e-05	0.000183439	0.0002405	0	0.000102449	0.000289003	0.000158529	0.000337572	0.00037743	0	0.000281955	0.000133511	4.20398e-05	8.81803e-05	0.000143225	0.000228389	0.000178063	6.80967e-05	0.000227389	0.0013541	0.000310434	7.49064e-05	0.000103448	0.00555412	0.00514596	0.00237793	0.000210733
OTU_1864	6.88895e-05	1.6314e-05	0	7.61267e-05	0.000175027	0	5.88651e-05	0.000129799	5.34474e-05	2.43279e-05	2.6748e-05	3.16096e-05	4.82032e-05	0	0	0.000129232	7.86086e-05	0	0	4.56558e-05	0.000128733	0	8.37848e-05	3.66878e-05	0.000137429	0.000129349	0.000204897	9.63345e-05	7.04573e-05	0.000112524	0	0	0	0	0	5.29082e-05	0	0	0.000106838	0	0	0	9.31301e-05	0.000149813	0.000344828	0.000200407	0.000299988	0.000158529	0.000210733
OTU_3024	0	0	0	0	0	0	0	0	0	0	2.6748e-05	0	0.000120508	0	0.000253646	0	0	0	0	0	0	0	0	0	0	0	5.12243e-05	4.81672e-05	1.76143e-05	0	0	0	0	2.67023e-05	0	1.76361e-05	0	0	0	0	0	0	6.20867e-05	0	0	0	0	0	0
OTU_3051	0	0	0	3.80633e-05	0	0	0	0	0	0	0	0	0	6.84322e-05	8.45487e-05	0	3.93043e-05	4.0334e-05	0	0	0	0	0	0	3.43572e-05	0	0	0	1.76143e-05	0	6.2905e-05	8.38504e-05	0	2.67023e-05	0	0	0	0	0	0	0	0	0	4.99376e-05	0	0.000200407	0.000276912	0.000475587	0
OTU_4195	0	0	0	0	0	0	0	0	0	0	2.6748e-05	0	0.000168711	0.000136864	8.45487e-05	0	0	0	0	0	0	0	0	0	6.87144e-05	0	0	0	0	0	0	0	0	0	0	0	0	0	3.56125e-05	0	0	0	0	0	0	2.86295e-05	0	0	0
OTU_1431	0	0	0	0	0	0	0	0	0	2.43279e-05	0	3.16096e-05	0.000168711	0.000239513	0.000169097	0	0	0	0	0	0	0	0	3.66878e-05	0	0	0	0	0	0	6.2905e-05	0	0	2.67023e-05	0	0	0	3.80648e-05	0	3.40483e-05	0	0	6.20867e-05	0	0	5.7259e-05	0.000138456	0	0
OTU_2882	0	1.6314e-05	2.58298e-05	7.61267e-05	0	0	5.88651e-05	2.59599e-05	5.34474e-05	7.29838e-05	0.000187236	0.000189657	0.000216915	6.84322e-05	0	0	9.82608e-05	0	0	0.000182623	0	0	5.58566e-05	0	0.000137429	0	0	0	1.76143e-05	0	0	0	9.3985e-05	2.67023e-05	0	7.05442e-05	0	0	0	3.40483e-05	5.68473e-05	0	0.000248347	0.000249688	0.000344828	0.000200407	0.000346141	0.000317058	7.02445e-05
OTU_2052	0	0	0	0	0	0	0	2.59599e-05	5.34474e-05	0	2.6748e-05	3.16096e-05	4.82032e-05	3.42161e-05	0	0	1.96522e-05	4.0334e-05	0	0	0	0	0	0	0	0	5.12243e-05	0.000144502	7.04573e-05	0.000112524	6.2905e-05	0	9.3985e-05	8.01068e-05	0.000126119	1.76361e-05	0.000143225	0	0	0	0	0	3.10434e-05	4.99376e-05	0	0.000200407	0.000346141	0.000317058	0.000351222
OTU_3993	0	1.6314e-05	2.58298e-05	0	0	7.4195e-05	0	0	0	0	2.6748e-05	0	2.41016e-05	0	0	0	0	0	0	0	0	0	2.79283e-05	0	0	0	0	0	0	0	0	0	0	0	0	1.76361e-05	0	0	0	0	0	0	0	0	0	0	2.3076e-05	0.000158529	7.02445e-05
OTU_649	0	3.2628e-05	0	3.80633e-05	0.000105016	7.4195e-05	5.88651e-05	2.59599e-05	0.000106895	7.29838e-05	2.6748e-05	6.32191e-05	4.82032e-05	0.000136864	0.000169097	0	5.89565e-05	0.000121002	0	0	0	0	2.79283e-05	0	6.87144e-05	0	0	4.81672e-05	8.80716e-05	0.000112524	0	0	9.3985e-05	2.67023e-05	0	5.29082e-05	0	0	0	3.40483e-05	5.68473e-05	0	3.10434e-05	4.99376e-05	0	0.00160325	0.00103842	0.0011097	7.02445e-05
OTU_2903	0	0	0	0	0	0	0	0	0	0	0	0	0	3.42161e-05	0	0	0	0	0	0	0	0.00010269	0	0	0	0	5.12243e-05	0	0	0	0	0	0	0	0	0	0	0	0	0	0	0	0	0	0	0.000171777	0.000207684	0.000158529	0
OTU_3835	0	0	0	0	0	0	0	0	0	0	0	3.16096e-05	0	3.42161e-05	0	0	1.96522e-05	4.0334e-05	0	0	0	0.00010269	0.000195498	0.000146751	3.43572e-05	0	0	0	0	0	0	0	9.3985e-05	8.01068e-05	0	1.76361e-05	0	0	0	0	0	0	9.31301e-05	4.99376e-05	0	0	0	0	0
OTU_4851	0	0	0	0	0	0	0	0	0	0	0	0	2.41016e-05	0	0	0.000129232	7.86086e-05	0	0	0	0	0	2.79283e-05	0	0	0	5.12243e-05	0	0	0	0	0	0	0	0	1.76361e-05	0	0	0	3.40483e-05	0	0	3.10434e-05	2.49688e-05	0	0	0	0	0
OTU_3652	0	1.6314e-05	5.16596e-05	0	3.50054e-05	0	0	0	5.34474e-05	2.43279e-05	0	3.16096e-05	4.82032e-05	3.42161e-05	0	0	0	0	0	0	0.000128733	0	8.37848e-05	0	3.43572e-05	0	5.12243e-05	0	0	0	0.00012581	0	0	2.67023e-05	4.20398e-05	0	0	0	0	3.40483e-05	0	0	6.20867e-05	4.99376e-05	0	0	2.3076e-05	0	0
OTU_2188	6.88895e-05	1.6314e-05	7.74893e-05	7.61267e-05	3.50054e-05	0.00014839	0.00023546	0.000181719	0	0.00012164	0	0.000158048	7.23048e-05	0	4.22744e-05	0	7.86086e-05	4.0334e-05	0.000121743	0.000182623	0.000128733	0	2.79283e-05	0.000146751	0.000103072	0.000129349	5.12243e-05	0.000144502	3.52286e-05	0.000112524	0	8.38504e-05	0.000281955	0.000106809	8.40795e-05	8.81803e-05	0.000286451	3.80648e-05	3.56125e-05	0	0	0	9.31301e-05	0	0.000137931	5.7259e-05	9.23041e-05	0	7.02445e-05
OTU_2657	0.000137779	1.6314e-05	2.58298e-05	0	3.50054e-05	7.4195e-05	5.88651e-05	7.78796e-05	0	2.43279e-05	5.3496e-05	3.16096e-05	2.41016e-05	0	0	0	5.89565e-05	4.0334e-05	0	4.56558e-05	0	0.00010269	0	0	3.43572e-05	0	0	9.63345e-05	7.04573e-05	0.000112524	6.2905e-05	0.000167701	0	5.34045e-05	4.20398e-05	1.76361e-05	0	7.61296e-05	0	0	0	0	3.10434e-05	7.49064e-05	0	5.7259e-05	4.61521e-05	0	0
OTU_2075	6.88895e-05	0	0	0.000266443	0.000105016	0	0	0	0.000160342	0	8.02439e-05	3.16096e-05	2.41016e-05	3.42161e-05	0	0.000129232	0	4.0334e-05	0	0	0	0	5.58566e-05	0	6.87144e-05	0	5.12243e-05	0	0	0	0.00012581	0	0	0	0	3.52721e-05	0.000286451	3.80648e-05	7.12251e-05	0	0	0	0.000310434	0.000174782	0.000137931	5.7259e-05	2.3076e-05	0.000158529	7.02445e-05
OTU_1308	0.000137779	6.5256e-05	2.58298e-05	3.80633e-05	3.50054e-05	0	0	0	0	2.43279e-05	0	0	0.000409727	0.000307945	0.000295921	0	1.96522e-05	0	0	0	0.000128733	0	2.79283e-05	3.66878e-05	0	0	0	0	1.76143e-05	0	0.000314525	0.000251551	0	0	4.20398e-05	1.76361e-05	0	0	0	0	0	0	0	4.99376e-05	3.44828e-05	0.000171777	6.92281e-05	0	7.02445e-05
OTU_1617	0	0	0	0	0	0	0.00011773	2.59599e-05	0	2.43279e-05	0	0	0	3.42161e-05	0	0	3.93043e-05	4.0334e-05	0	0	0	0	2.79283e-05	0	0	0	5.12243e-05	4.81672e-05	0	0	6.2905e-05	0	9.3985e-05	0	0	0	0	0.000152259	3.56125e-05	0	5.68473e-05	0	0.000589824	0.000224719	0.000517241	0	2.3076e-05	0	0
OTU_1730	0.000137779	0.000228396	0.000154979	0	0	0	0	2.59599e-05	0.000106895	2.43279e-05	0	0	0	0	0	0	1.96522e-05	0	0.000121743	0	0	0.00010269	0	3.66878e-05	0	0	0.000102449	0	1.76143e-05	0	0	8.38504e-05	0	0	4.20398e-05	5.29082e-05	0.000286451	0.000380648	0.000356125	0	5.68473e-05	0	0	0	0	0	2.3076e-05	0	0
OTU_3487	6.88895e-05	6.5256e-05	5.16596e-05	3.80633e-05	3.50054e-05	0	0.00011773	2.59599e-05	0	0.00012164	0	3.16096e-05	7.23048e-05	3.42161e-05	0	0	1.96522e-05	4.0334e-05	0	4.56558e-05	0	0	0.000111713	0.000110063	3.43572e-05	0	5.12243e-05	9.63345e-05	5.2843e-05	0	0	8.38504e-05	0	2.67023e-05	4.20398e-05	0	0.000143225	0	7.12251e-05	6.80967e-05	0	0	3.10434e-05	9.98752e-05	6.89655e-05	8.58885e-05	6.92281e-05	0	0.000140489
OTU_4666	0	0	0	3.80633e-05	0	0	0	0	0	0	0	0	4.82032e-05	6.84322e-05	4.22744e-05	0	1.96522e-05	0	0	0	0	0	0	0	0	0	0	0	0	0	0	0	0	0	0	0	0	0.000114194	3.56125e-05	0.000102145	0	0	0	2.49688e-05	0	0	0	0	0
OTU_3837	0	1.6314e-05	2.58298e-05	0	7.00109e-05	7.4195e-05	0	2.59599e-05	0	4.86559e-05	0	0	0	0	0	0	0.000137565	8.06679e-05	0	0	0	0.000205381	0	0	0	0	0	0.000144502	1.76143e-05	0	0	0	9.3985e-05	5.34045e-05	4.20398e-05	1.76361e-05	0.000143225	0	0	0	0	0	3.10434e-05	4.99376e-05	0	2.86295e-05	2.3076e-05	0	0
OTU_2881	0	0	0	0	3.50054e-05	0	0	0	0	0	0	0	0	0	0	0	0	8.06679e-05	0	0	0	0	0	0	0	0	0	0	0	0	0	0	9.3985e-05	0	0	1.76361e-05	0	0	0	3.40483e-05	0	0	0	0	3.44828e-05	0	0	0	7.02445e-05
OTU_3285	0	8.15701e-05	2.58298e-05	0	0	7.4195e-05	0	0	0	2.43279e-05	2.6748e-05	0	4.82032e-05	3.42161e-05	4.22744e-05	0	0	0	0.000121743	4.56558e-05	0	0.000205381	0.00016757	3.66878e-05	0	0	5.12243e-05	0	0	0.000112524	0.00012581	0.000503102	0.000281955	0.000267023	0	1.76361e-05	0.000286451	0	3.56125e-05	0	0	0	0	0	0	2.86295e-05	6.92281e-05	0	0
OTU_3366	0	1.6314e-05	0	3.80633e-05	0	0	0	0	0	2.43279e-05	2.6748e-05	0	0.000289219	0.000239513	8.45487e-05	0	0	0	0	4.56558e-05	0	0	2.79283e-05	0	0	0	0	0	0	0.000112524	0	0	0	0	0	3.52721e-05	0	0	0	3.40483e-05	0.000113695	0	0	0.000174782	0	2.86295e-05	9.23041e-05	0	0.000140489
OTU_3552	0	3.2628e-05	0	7.61267e-05	0	0	5.88651e-05	2.59599e-05	0	2.43279e-05	2.6748e-05	0	0	3.42161e-05	0	0	0	0	0	4.56558e-05	0	0	0	0	0	0	0	0	1.76143e-05	0	0	0	0	0	0	1.76361e-05	0	3.80648e-05	0	0	0	0	0	0	3.44828e-05	0	0	0	0.000561956
OTU_2441	0	0	0	0	0	0	0	0	0	0	0	0	0	0	4.22744e-05	0.000258465	0.000176869	8.06679e-05	0	9.13117e-05	0	0.00010269	0	0	0	0	0	0	1.76143e-05	0	0	0	0	2.67023e-05	0	0	0	0	0	0	0	0	0	0	0	0	0	0	0
OTU_4344	6.88895e-05	0	0	0	0	0	0	0	0	2.43279e-05	0	0	0	0	0	0	0	0	0	0	0	0	2.79283e-05	0	0	0	0	0	1.76143e-05	0	0	0	0	0	0	1.76361e-05	0	0	0	0	0	0	0	0	0	0	9.23041e-05	0.000317058	0
OTU_3173	6.88895e-05	4.8942e-05	7.74893e-05	0	0	0.00014839	0	2.59599e-05	0	2.43279e-05	0	6.32191e-05	2.41016e-05	6.84322e-05	4.22744e-05	0	5.89565e-05	0	0	4.56558e-05	0.000257467	0	5.58566e-05	7.33756e-05	6.87144e-05	0	5.12243e-05	4.81672e-05	5.2843e-05	0	0	8.38504e-05	9.3985e-05	0.000106809	4.20398e-05	1.76361e-05	0	3.80648e-05	0.000106838	0.000102145	5.68473e-05	0	3.10434e-05	0.000124844	6.89655e-05	5.7259e-05	6.92281e-05	0	0
OTU_1144	0	1.6314e-05	0	0	3.50054e-05	0	0	0	0	0	0	0	2.41016e-05	0	0	0	0	0	0	0	0	0	0	0	0	0	5.12243e-05	4.81672e-05	3.52286e-05	0	0	0	0	2.67023e-05	0	5.29082e-05	0	0	0	3.40483e-05	0	0	0.000403564	0.000599251	0.000758621	2.86295e-05	0	0.000158529	7.02445e-05
OTU_843	6.88895e-05	0.000114198	0.000129149	3.80633e-05	0.000140022	7.4195e-05	5.88651e-05	0.000103839	5.34474e-05	9.73118e-05	0.000106992	9.48287e-05	9.64064e-05	0.000171081	0.000253646	0	0.000196522	0.000161336	0.000243487	9.13117e-05	0.000128733	0	0.000111713	0.000110063	3.43572e-05	0.000129349	0.000153673	9.63345e-05	8.80716e-05	0.000337572	0.00012581	8.38504e-05	9.3985e-05	5.34045e-05	0.000252239	8.81803e-05	0.000143225	3.80648e-05	0.000106838	3.40483e-05	5.68473e-05	0	0.000124173	2.49688e-05	3.44828e-05	8.58885e-05	0.000184608	0	0
OTU_1728	0	1.6314e-05	5.16596e-05	0	0	0	0	0	0	0	2.6748e-05	0	0	6.84322e-05	0	0	5.89565e-05	0	0	0	0	0.000308071	0.000279283	0.000146751	3.43572e-05	0	0	0	1.76143e-05	0	0	0	0	0.00024032	4.20398e-05	5.29082e-05	0.000286451	0.000266454	0.000249288	0	0	0	9.31301e-05	4.99376e-05	6.89655e-05	0	0	0	0
OTU_3816	0	4.8942e-05	2.58298e-05	0	0	0	5.88651e-05	2.59599e-05	0	0	5.3496e-05	0	2.41016e-05	0.000102648	0	0.000129232	1.96522e-05	0	0	4.56558e-05	0	0	2.79283e-05	0	0	0	0	0	0.0001233	0	0	0	0	0	4.20398e-05	3.52721e-05	0	0	0	0	0	0	3.10434e-05	0	6.89655e-05	2.86295e-05	2.3076e-05	0.000158529	0
OTU_4951	6.88895e-05	0	2.58298e-05	3.80633e-05	3.50054e-05	7.4195e-05	5.88651e-05	0	0.000106895	2.43279e-05	5.3496e-05	0	0	6.84322e-05	0	0	3.93043e-05	4.0334e-05	0	9.13117e-05	0	0	0	0	0	0.000129349	0	0	3.52286e-05	0	0	0	0.00018797	5.34045e-05	0	0	0	0	0	0	0	0	6.20867e-05	0	0	0	6.92281e-05	0	0
OTU_2488	6.88895e-05	4.8942e-05	2.58298e-05	0.00011419	0	0	5.88651e-05	0.000103839	0	2.43279e-05	8.02439e-05	6.32191e-05	7.23048e-05	6.84322e-05	8.45487e-05	0	5.89565e-05	4.0334e-05	0	4.56558e-05	0.000128733	0	0.00016757	7.33756e-05	3.43572e-05	0.000129349	0.000153673	9.63345e-05	5.2843e-05	0.000112524	0	0.000167701	9.3985e-05	5.34045e-05	0.000168159	0.000123452	0.000143225	3.80648e-05	0.00014245	0.000102145	5.68473e-05	0	9.31301e-05	4.99376e-05	0.000103448	5.7259e-05	9.23041e-05	0	0
OTU_1150	0	1.6314e-05	5.16596e-05	0	3.50054e-05	0	0	0	0	0.000462231	0.000294228	0.000410924	0.00014461	0.000171081	0.000169097	0	0	4.0334e-05	0	0	0	0	0	0	0	0	5.12243e-05	4.81672e-05	1.76143e-05	0	0	0	0	0	0	1.76361e-05	0	7.61296e-05	3.56125e-05	3.40483e-05	0	0	0	4.99376e-05	0	5.7259e-05	2.3076e-05	0	0
OTU_4616	0	1.6314e-05	0	0	0	0	0	0	0	0	0	0	0	0	0	0	1.96522e-05	0	0	0	0	0	0	0	0	0	0	0	0	0	6.2905e-05	0	0.00018797	0	0	0	0	0	0	0	0	0	0	0	0	0	2.3076e-05	0	0
OTU_3735	0	0.000114198	0.000103319	3.80633e-05	0	7.4195e-05	0	0	5.34474e-05	0	0	0	0	3.42161e-05	4.22744e-05	0	0	0	0.000121743	0	0	0	0	3.66878e-05	0	0	0	0	1.76143e-05	0	0	0	0	0	0	3.52721e-05	0	0.000266454	3.56125e-05	0	0	0	0	2.49688e-05	0	8.58885e-05	2.3076e-05	0	0
OTU_2026	0	0	0	0	0	7.4195e-05	0	0	0	0	2.6748e-05	0	2.41016e-05	0	0	0	0	0	0	0	0	0	0	3.66878e-05	3.43572e-05	0	0	0	0	0	0.00025162	0.000586953	0.000845865	0	8.40795e-05	0	0	0	0	0	0	0	3.10434e-05	2.49688e-05	0	0	2.3076e-05	0	0
OTU_3590	0	0	0	0	0	0	0	0	0	0	0	0	0	0	0	0	0	0	0	0	0	0	0	0	3.43572e-05	0	0	0	0	0	0.00012581	0.000419252	0	0	0	0	0	3.80648e-05	0	0	0	0	0	0	0	0	0	0	0
OTU_577	0.000206669	3.2628e-05	0	7.61267e-05	0	0	0	2.59599e-05	0.000160342	2.43279e-05	0	6.32191e-05	7.23048e-05	0	0	0	5.89565e-05	8.06679e-05	0	0	0.000128733	0	5.58566e-05	3.66878e-05	3.43572e-05	0	0	4.81672e-05	0.000105686	0	0.00276782	0.00285091	0.0031015	8.01068e-05	0	7.05442e-05	0.000143225	0.000114194	3.56125e-05	0.000102145	0	0	3.10434e-05	2.49688e-05	3.44828e-05	5.7259e-05	4.61521e-05	0	0
OTU_1440	0	0	0	7.61267e-05	3.50054e-05	7.4195e-05	0	5.19197e-05	0	4.86559e-05	5.3496e-05	0	0	3.42161e-05	4.22744e-05	0	0	0	0	0	0	0	0.000111713	0.000110063	0	0	0	0	0	0.000112524	0	0	0	5.34045e-05	8.40795e-05	0.000141088	0	0	7.12251e-05	3.40483e-05	5.68473e-05	0	0.000155217	0.000599251	0.00037931	2.86295e-05	4.61521e-05	0	0.000140489
OTU_3341	0	3.2628e-05	2.58298e-05	0	0.000105016	7.4195e-05	5.88651e-05	0	5.34474e-05	0	2.6748e-05	0	0.000385626	0.000273729	0.000126823	0	0.000176869	0.000121002	0	0.000273935	0	0.00010269	5.58566e-05	3.66878e-05	0.000103072	0	0.000102449	4.81672e-05	3.52286e-05	0	0	0	0	0	0.000210199	0	0	0	0	0.000102145	0	0	0.000124173	7.49064e-05	0	0	0	0	0.000140489
OTU_1198	0.000344448	0.000212082	0.000206638	0.00178898	0.00140022	0.00155809	0.00023546	0.000311518	0.000160342	0.000267607	0.000508212	0.000410924	0.00173532	0.00116335	0.000930036	0.000775394	0.000825391	0.000443674	0.000243487	0.000228279	0.000643666	0.00010269	0.000279283	0.000440254	0.000481	0.000646747	0.000307346	0.000385338	0.000475587	0.00056262	0.00025162	0.000167701	0.00018797	0.000373832	0.000546517	0.000423265	0.000429676	0.000152259	0.00042735	0.000442629	0.00102325	0	0.00204886	0.00359551	0.00217241	0.00057259	0.000553825	0.000475587	0.00119416
OTU_100	0.000688895	0.000734131	0.000645745	0.00129415	0.00154024	0.00118712	0.000882976	0.00101243	0.00117584	0.000364919	0.0006687	0.00069541	0.00074715	0.00133443	0.000718664	0.00103386	0.00110052	0.000968015	0.000608717	0.00100443	0.00102987	0.000821524	0.000949562	0.000880508	0.00377929	0.00465658	0.00353447	0.00110785	0.00112732	0.00202543	0.000754859	0.000167701	0.00056391	0.00392523	0.00315298	0.00326267	0.00128903	0.000609037	0.000747863	0.00228124	0.0031266	0.0013541	0.000558781	0.000449438	0.000862069	0.00257666	0.00334603	0.00380469	0.00259904
OTU_2301	0	4.8942e-05	5.16596e-05	3.80633e-05	7.00109e-05	7.4195e-05	5.88651e-05	2.59599e-05	0	0	8.02439e-05	3.16096e-05	0	0	0	0	3.93043e-05	0	0.000121743	0	0.000128733	0	8.37848e-05	3.66878e-05	3.43572e-05	0	5.12243e-05	4.81672e-05	1.76143e-05	0	0	8.38504e-05	0	0	4.20398e-05	0	0	3.80648e-05	0.000178063	0.000102145	0.000170542	0	0.00027939	0.000349563	0.000241379	5.7259e-05	2.3076e-05	0.000158529	0
OTU_2123	0	1.6314e-05	0	0	3.50054e-05	0	0	0	0	0	2.6748e-05	0	0	0	4.22744e-05	0	1.96522e-05	0	0	0	0	0	0	0	0	0	0	9.63345e-05	3.52286e-05	0	0.00025162	0.000503102	0.00018797	2.67023e-05	4.20398e-05	0	0.000143225	0.000609037	0.00042735	3.40483e-05	5.68473e-05	0	0	0	3.44828e-05	5.7259e-05	0	0	0
OTU_2571	6.88895e-05	8.15701e-05	0	3.80633e-05	0	0	0	5.19197e-05	0	0	0	3.16096e-05	4.82032e-05	0	0	0	0	0	0	0	0	0	0	0	6.87144e-05	0.000129349	0	0	1.76143e-05	0	0.00025162	0.000251551	0.00018797	0	0.000210199	1.76361e-05	0.000286451	0.000228389	0.00014245	0	0	0	0	4.99376e-05	0	5.7259e-05	4.61521e-05	0	0
OTU_3491	0	0	0	0	0	0	0	0	0	0	2.6748e-05	0	0	6.84322e-05	0	0	0	0	0	0	0	0	0.000111713	0.000110063	0	0	0	0	0	0	0.00012581	0.000167701	0	0	8.40795e-05	3.52721e-05	0	3.80648e-05	7.12251e-05	0	5.68473e-05	0	0	0	0	2.86295e-05	0	0	0
OTU_3462	0	1.6314e-05	0	0	0	0	0	0	0	0	0	0	0	0	0	0	0	0	0	0	0.000128733	0	0	3.66878e-05	0	0	0	0	3.52286e-05	0	0.00025162	0.000419252	0.000281955	0	4.20398e-05	0	0	0	0	0	0	0	0	0	3.44828e-05	2.86295e-05	2.3076e-05	0	0
OTU_2650	6.88895e-05	1.6314e-05	7.74893e-05	3.80633e-05	0	0	0	0	0	0	0	0	2.41016e-05	0	4.22744e-05	0	1.96522e-05	4.0334e-05	0	0	0	0	2.79283e-05	0	0	0	0	0	0	0	0	0	9.3985e-05	0	0	1.76361e-05	0.000143225	0.000152259	0.000106838	0	0	0	0	0	0	0	4.61521e-05	0	7.02445e-05
OTU_4712	0	0	0	0	0	0	0	0	0	0	0	0	0	0	0	0	0	4.0334e-05	0	0	0	0	0	0	0	0	0	0	0	0	0.000314525	0	0	0	0	1.76361e-05	0	3.80648e-05	0	0	0	0	0	0	0	0	0	0	0
OTU_1987	0	0	0	0	0	0	0	0	0	0	0	0	0	0	0	0	0	0	0	0	0	0	0	0	0	0	0	0	0	0	0	0.000335402	0	0	0	0	0	0	0	0	0	0	0	0	3.44828e-05	0	0	0	0
OTU_1648	0.000137779	0.00024471	0.000464936	0	0	7.4195e-05	0	0	0	0	0	3.16096e-05	0	0	4.22744e-05	0	0	4.0334e-05	0	9.13117e-05	0.000128733	0	5.58566e-05	0	6.87144e-05	0	0	0	0	0	6.2905e-05	0	0	5.34045e-05	0.000168159	3.52721e-05	0	0	0	0	0	0	9.31301e-05	4.99376e-05	0.000103448	0	2.3076e-05	0	0
OTU_4722	0	3.2628e-05	0	0	3.50054e-05	0	0	0	0	0	0	0	0	0	4.22744e-05	0	3.93043e-05	0	0	0	0	0	0	0	0	0.000258699	0	0	0	0	0.000188715	0.000503102	9.3985e-05	0	0	0	0	0	0	0	5.68473e-05	0	3.10434e-05	0	0	2.86295e-05	0	0	0
OTU_4361	0	1.6314e-05	0	0	3.50054e-05	0.00014839	0	0	0	2.43279e-05	5.3496e-05	3.16096e-05	0	6.84322e-05	0	0.000129232	3.93043e-05	0	0.000121743	0	0	0	0	0	3.43572e-05	0	0	0	5.2843e-05	0	0	0	0	2.67023e-05	4.20398e-05	3.52721e-05	0	0	0	6.80967e-05	0	0	0	0	3.44828e-05	0	4.61521e-05	0	0
OTU_2419	0	0	2.58298e-05	3.80633e-05	0	0	5.88651e-05	0	0	2.43279e-05	0	0	2.41016e-05	0	0	0	0	0	0.000121743	0.000136968	0.000128733	0	0	3.66878e-05	6.87144e-05	0.000129349	0	0	3.52286e-05	0.000112524	6.2905e-05	8.38504e-05	0.00018797	8.01068e-05	0	3.52721e-05	0.000143225	7.61296e-05	0	3.40483e-05	5.68473e-05	0	0	2.49688e-05	0.000137931	5.7259e-05	2.3076e-05	0	0
OTU_1325	6.88895e-05	8.15701e-05	5.16596e-05	3.80633e-05	0	0	0	2.59599e-05	0	4.86559e-05	0.000187236	0.000189657	0.000313321	0.000205297	0.000380469	0	1.96522e-05	0	0	0	0	0	0	0	0	0	0.000102449	0	0	0.000112524	0	0.000167701	0	2.67023e-05	4.20398e-05	8.81803e-05	0	0.000114194	0.000106838	3.40483e-05	0	0	0.000155217	0.000124844	6.89655e-05	5.7259e-05	0.00011538	0	0
OTU_2987	0	0	2.58298e-05	3.80633e-05	3.50054e-05	0	0	0	0	0	0	0	2.41016e-05	0	0	0	3.93043e-05	0	0	0	0	0.00010269	2.79283e-05	7.33756e-05	0	0.000129349	0	4.81672e-05	1.76143e-05	0	0.000188715	0.000167701	0.00018797	0.000320427	0	7.05442e-05	0	0	0	0	0	0	0	0	0	0	0	0.000158529	0
OTU_1857	0.000137779	0.000277338	0.000413277	3.80633e-05	0	0	0	0	0	2.43279e-05	0	0	0	0	0	0.000129232	0	0	0	0	0	0	0	3.66878e-05	3.43572e-05	0.000129349	5.12243e-05	0	0	0	6.2905e-05	0	0	0	4.20398e-05	1.76361e-05	0	0	0	0	0	0	0	0	0	0	4.61521e-05	0	0
OTU_2528	0	0	2.58298e-05	0.00011419	3.50054e-05	7.4195e-05	0	2.59599e-05	0	0	0	0	0	0	0	0	0	0	0	0	0	0	2.79283e-05	0	0	0.000129349	0	0	0	0	0	0	0	0.000186916	0.000294278	0.000211633	0	0	0	0	0	0	0	0	0	2.86295e-05	2.3076e-05	0	0
OTU_1423	6.88895e-05	3.2628e-05	2.58298e-05	3.80633e-05	0	7.4195e-05	0	7.78796e-05	0	2.43279e-05	0	0	0	6.84322e-05	4.22744e-05	0	7.86086e-05	0	0.000486973	0.000502214	0.000514933	0.00010269	8.37848e-05	0	3.43572e-05	0.000129349	0	0	0	0	0	0.000167701	0.00018797	2.67023e-05	0.000126119	5.29082e-05	0	7.61296e-05	7.12251e-05	0	0	0	0.000434607	0.000449438	0.000689655	0	4.61521e-05	0	7.02445e-05
OTU_4003	0	0	2.58298e-05	0	7.00109e-05	7.4195e-05	5.88651e-05	0	0.000106895	0	0	0	0	0	4.22744e-05	0	1.96522e-05	0	0	0	0	0	0	0	0	0	0	0	0	0.000112524	0	0	0	0.000106809	0	7.05442e-05	0	0	0	0	0	0	0	0	3.44828e-05	0	0	0	0
OTU_4609	0	6.5256e-05	2.58298e-05	0	0	0	0	0	0	0	0	3.16096e-05	0	0	4.22744e-05	0	0	4.0334e-05	0	0	0	0	0	0	0	0	0	0	0	0	0	0	0	0	0	0	0	0	7.12251e-05	0	0	0	3.10434e-05	0	0	2.86295e-05	2.3076e-05	0	0
OTU_2840	0	0	2.58298e-05	0	0	0	0	0	0.000106895	0	2.6748e-05	3.16096e-05	2.41016e-05	0	0	0	1.96522e-05	4.0334e-05	0	0	0	0.000205381	0	0	0	0	5.12243e-05	0	0	0	0.000691954	8.38504e-05	0.000469925	0	0	3.52721e-05	0	0	0	0	0	0	0	0	3.44828e-05	2.86295e-05	2.3076e-05	0	0
OTU_1100	0	3.2628e-05	2.58298e-05	0.000152253	0.000175027	0.00014839	5.88651e-05	0.000129799	0.000106895	2.43279e-05	5.3496e-05	6.32191e-05	0	3.42161e-05	4.22744e-05	0	1.96522e-05	8.06679e-05	0	4.56558e-05	0	0.00010269	5.58566e-05	3.66878e-05	0.000171786	0.000129349	0.000204897	9.63345e-05	3.52286e-05	0	0.00012581	0	0	5.34045e-05	4.20398e-05	7.05442e-05	0	0.000152259	3.56125e-05	3.40483e-05	0.000227389	0	9.31301e-05	2.49688e-05	3.44828e-05	2.86295e-05	4.61521e-05	0	0.000351222
OTU_1690	0	1.6314e-05	0	3.80633e-05	3.50054e-05	0	5.88651e-05	5.19197e-05	0	7.29838e-05	0	3.16096e-05	2.41016e-05	0	0	0.000258465	5.89565e-05	0	0	0	0	0	0	0	0.000206143	0.000129349	0.000102449	0	0	0	6.2905e-05	8.38504e-05	0	2.67023e-05	0	0	0	0	3.56125e-05	0.000102145	5.68473e-05	0	0	2.49688e-05	0	2.86295e-05	0	0	0
OTU_4139	0	0	0	0	0	0	0	2.59599e-05	0	0	0	0	0	0	0	0	0	0	0	0	0	0.000205381	0.000335139	0.000110063	0	0	0	0	0	0	0	0	0	0	0	0	0	0	0	3.40483e-05	0	0.000677048	0.000155217	4.99376e-05	6.89655e-05	0	0	0	0
OTU_679	0.000137779	9.78841e-05	2.58298e-05	0.00034257	0.000105016	7.4195e-05	0.000176595	0.000207679	5.34474e-05	0.00012164	0.00013374	9.48287e-05	0.000120508	0.000136864	0.000126823	0	0.000137565	0.000242004	0.000121743	0.000365247	0.000128733	0.000205381	0.000139641	0.000183439	0.000309215	0	5.12243e-05	0.000385338	0.000475587	0.000450096	6.2905e-05	0	9.3985e-05	0.000133511	0	0.000105816	0.000143225	3.80648e-05	0.000249288	0.00061287	0.000682167	0.000677048	0.000124173	0	0.000172414	0.000200407	0.000138456	0.000317058	0.000140489
OTU_99	0.000206669	0.000391536	0.000258298	0.000418697	0.000350054	0.000667755	0.000470921	0.000519197	0.000534474	0.000437903	0.000427968	0.000316096	0.000433829	0.000342161	0.000338195	0.000516929	0.000353739	0.000443674	0.000121743	0.000456558	0.000257467	0.000410762	0.000363068	0.000366878	0.000412286	0.000258699	0.000665915	0.000385338	0.000352286	0.00056262	0.00025162	0.000167701	0.000657895	0.000427236	0.000336318	0.000405629	0.000429676	0.000228389	0.000462963	0.000374532	0.000341084	0	0.00850588	0.0202996	0.0172069	0.000429443	0.000461521	0.000792644	0.000351222
OTU_658	0	8.15701e-05	7.74893e-05	0.000152253	7.00109e-05	0	0.00011773	7.78796e-05	0.000106895	0.00012164	8.02439e-05	0	9.64064e-05	0.000171081	4.22744e-05	0	0.000157217	0	0.000243487	4.56558e-05	0	0.000410762	0.000251355	0.00033019	3.43572e-05	0	5.12243e-05	0.000144502	0.000105686	0	0.000440335	0	0	0.000160214	8.40795e-05	8.81803e-05	0	0.000494842	0.000249288	3.40483e-05	0	0	0.00145904	0.00277154	0.00186207	0	2.3076e-05	0	0.000140489
OTU_1413	0.000275558	0.00048942	0.000387447	0	0	0	5.88651e-05	2.59599e-05	5.34474e-05	0	0	3.16096e-05	4.82032e-05	3.42161e-05	4.22744e-05	0	0	4.0334e-05	0.000121743	0	0	0.000205381	0.000139641	7.33756e-05	3.43572e-05	0.000129349	5.12243e-05	4.81672e-05	0	0	0.00025162	8.38504e-05	9.3985e-05	2.67023e-05	8.40795e-05	1.76361e-05	0	7.61296e-05	0	0	0	0	0.00037252	0.00019975	6.89655e-05	0	2.3076e-05	0	7.02445e-05
OTU_770	6.88895e-05	1.6314e-05	7.74893e-05	0	0	0.00014839	5.88651e-05	0	5.34474e-05	4.86559e-05	0.000106992	6.32191e-05	0	3.42161e-05	0	0	9.82608e-05	4.0334e-05	0	0.000136968	0	0.000205381	0.000390996	0.000220127	3.43572e-05	0	0.000153673	4.81672e-05	0.000105686	0.000112524	6.2905e-05	0	0	0.000160214	4.20398e-05	0.000105816	0	3.80648e-05	7.12251e-05	3.40483e-05	0.000113695	0.000677048	0.000124173	0.0027965	0.00255172	8.58885e-05	0.000138456	0.000158529	7.02445e-05
OTU_2228	0.000206669	0.000114198	0.000129149	0	0	0	0	2.59599e-05	5.34474e-05	2.43279e-05	0	0	0	3.42161e-05	0	0.000258465	0	4.0334e-05	0	0	0	0	0	0	3.43572e-05	0	0	0	1.76143e-05	0.000112524	0.000188715	0.000167701	0.000281955	5.34045e-05	0	3.52721e-05	0.000143225	3.80648e-05	0	3.40483e-05	5.68473e-05	0	0	0	0	0	2.3076e-05	0	0
OTU_4141	0	1.6314e-05	0	0	3.50054e-05	0	5.88651e-05	2.59599e-05	0	0	2.6748e-05	0	0	0	4.22744e-05	0	5.89565e-05	0.000121002	0	9.13117e-05	0.000257467	0	2.79283e-05	3.66878e-05	3.43572e-05	0	5.12243e-05	0	1.76143e-05	0	0	0	9.3985e-05	5.34045e-05	0	5.29082e-05	0	0	0	6.80967e-05	0	0	9.31301e-05	0.000174782	0.000241379	2.86295e-05	0	0	7.02445e-05
OTU_3336	0	0	0	0	0	7.4195e-05	0	0	0	0	0	0	2.41016e-05	0	0	0	1.96522e-05	0	0	0	0.000128733	0	0	0	0	0.000129349	0	9.63345e-05	3.52286e-05	0	0	0	0	0	0	0	0	0	0	0	0	0	0	0	0	0	0	0	0
OTU_4874	0	0	0	0	0	0	0	0	0	0	0	0	0	0	0	0	0	0	0	0	0	0	0	0	0	0	0	0	0	0	0	0	0	0	0	0	0	7.61296e-05	0	0	0	0	0	0	0	0	0	0	0
OTU_365	0.000137779	9.78841e-05	0.000103319	0.000266443	0.000315049	0	5.88651e-05	0.000129799	0	9.73118e-05	2.6748e-05	0.000126438	7.23048e-05	6.84322e-05	0.000169097	0.00297234	0.0032033	0.00233937	0.000121743	0	0.000257467	0.000205381	0.000111713	0.000110063	0.000377929	0.000517397	0.000512243	0.000337171	0.000211372	0	6.2905e-05	0	9.3985e-05	0.000106809	0.000210199	0.000105816	0.000429676	0.000114194	0.000178063	0.000680967	0.000568473	0	6.20867e-05	0	0.000551724	0.000200407	9.23041e-05	0.000317058	0.000280978
OTU_3156	0	0	0	0	0	0.00014839	0	0	0	0	0	0	0	0	0	0	0	0	0	0	0	0	0	0	0	0	0	0	1.76143e-05	0	0	0	0	0	0	0	0	0	0	0	0	0	0	0	0	2.86295e-05	0	0	0
OTU_4144	0	1.6314e-05	2.58298e-05	0	3.50054e-05	0	0	5.19197e-05	0	0	5.3496e-05	0	0	0	0	0	0	0	0	0	0.000257467	0	0	0	0	0	0	0	0	0.000112524	0	8.38504e-05	0	0	0	0	0	0	0	0	0.000113695	0	0	0	0	0	0	0	0
OTU_2523	0	0	0	0	0	0	0	2.59599e-05	0	7.29838e-05	0	3.16096e-05	0	3.42161e-05	4.22744e-05	0	0	8.06679e-05	0	0	0	0	0	3.66878e-05	0	0	5.12243e-05	0.000240836	0.000211372	0.000337572	6.2905e-05	8.38504e-05	0	2.67023e-05	4.20398e-05	1.76361e-05	0	3.80648e-05	3.56125e-05	0.000272387	0.00062532	0	3.10434e-05	2.49688e-05	3.44828e-05	2.86295e-05	4.61521e-05	0	7.02445e-05
OTU_3411	0	1.6314e-05	0	0	0	0	0	0	0	0	0	0	0	0	0	0	0	0	0	0	0	0	2.79283e-05	0	0	0	0	0	0	0	0	0	0	0	0	0	0	0	0	0	0	0	0	0	0	0	0	0	0
OTU_3524	0	1.6314e-05	2.58298e-05	0	3.50054e-05	0	0	0	0	0	0	0	0	0	4.22744e-05	0	0	8.06679e-05	0	4.56558e-05	0	0.00010269	0	3.66878e-05	0	0	5.12243e-05	0	1.76143e-05	0	6.2905e-05	0	0	0	0	3.52721e-05	0	0	0	0	0	0	3.10434e-05	4.99376e-05	0	8.58885e-05	9.23041e-05	0	0
OTU_720	0	3.2628e-05	0	0	0	0	0	5.19197e-05	0	0	0	0	0	0	0	0	0	4.0334e-05	0	4.56558e-05	0	0	8.37848e-05	3.66878e-05	3.43572e-05	0	0	0	1.76143e-05	0	0	0	0	0.00146862	0.000840795	0.000423265	0.000286451	0	0	0	0	0	6.20867e-05	7.49064e-05	0	0	2.3076e-05	0	0
OTU_2543	0	0	2.58298e-05	0	0	0	0	0	0	0	2.6748e-05	0	0	0	0	0	0	4.0334e-05	0.000121743	0	0	0	5.58566e-05	0	3.43572e-05	0.000129349	5.12243e-05	0	0	0.000112524	0.00012581	0	0.00018797	0.000106809	4.20398e-05	7.05442e-05	0	3.80648e-05	0	0	0	0	0.00018626	0.000274657	0.000103448	5.7259e-05	2.3076e-05	0	0
OTU_2745	0	3.2628e-05	0	0	0	0	0	0	0	0	0	0	0	0	0	0	1.96522e-05	4.0334e-05	0	0	0	0	2.79283e-05	0	0	0	0	0	0	0	0	8.38504e-05	0	2.67023e-05	0	0	0	0	0	0	0	0	0.000496694	0.000424469	0.000413793	0	0	0	0
OTU_3844	0	1.6314e-05	0	0	0	0	5.88651e-05	0	0	0	0	0	0	3.42161e-05	0	0	0	0	0	0	0	0.000205381	0.000195498	7.33756e-05	0	0	0	0	0	0	0	0	0	0	0	0	0	0	3.56125e-05	0	5.68473e-05	0	0	2.49688e-05	0	0	0	0	0
OTU_2608	0	0	0	0	3.50054e-05	0	0	0	0	4.86559e-05	0	0	2.41016e-05	0	0	0	0	0	0	0	0	0	2.79283e-05	0	0	0	0	0	0	0.000112524	0.000314525	0.000167701	0	0.000213618	0	0.000246905	0	0	0	0	0	0	3.10434e-05	0	3.44828e-05	0	0	0	0
OTU_4436	0	0	0	0	0	7.4195e-05	0	0	0	0	0	0	0	0	0	0	0	0	0	0	0	0	0	0	6.87144e-05	0	0	0	0	0	0	0	0	2.67023e-05	0.000294278	1.76361e-05	0	0	3.56125e-05	0	0	0	0	0	0	0	0	0.000158529	0
OTU_4748	0	1.6314e-05	0	0	0	0	0	2.59599e-05	0	0	0.00013374	3.16096e-05	0	0	4.22744e-05	0	0	0	0	0	0	0	2.79283e-05	0	0	0	0	0	0	0	0	0	0	0	0	0	0	0	0	0	0	0	0	0	0	0	0	0	0
OTU_3879	0	0	0	0	0	0	0	0	0	0	0	0	0	0	0	0	0	8.06679e-05	0	0	0	0	0	0	3.43572e-05	0	5.12243e-05	0	0	0	0	0	0	0	0	0	0	0	0	0	0	0	0	0	0	0	0	0	0
OTU_3017	0	0	0	7.61267e-05	0	0	0	0	0	2.43279e-05	2.6748e-05	0	0	0	0	0	0	0	0.000243487	0.000639182	0.000643666	0	0	0	0	0.000129349	0	0	0	0	0	8.38504e-05	0	0	0	0	0	0	0	3.40483e-05	0	0	3.10434e-05	0	0	2.86295e-05	2.3076e-05	0	0
OTU_1941	0	3.2628e-05	2.58298e-05	0	0	0	0	0	5.34474e-05	2.43279e-05	0	3.16096e-05	4.82032e-05	3.42161e-05	0	0	0	0	0.000486973	0.000958773	0.00141607	0	5.58566e-05	3.66878e-05	0	0	5.12243e-05	0	5.2843e-05	0	0	0	0	5.34045e-05	0.000126119	5.29082e-05	0	0	0	0	0	0	3.10434e-05	0	0	0	2.3076e-05	0.000158529	0
OTU_4931	0	0	0	0	0	0	0	0	0	0	2.6748e-05	0	0	0	0	0	0	0	0	0.000228279	0.000257467	0	0	0	0	0	0	0	0	0	0	0	0	0	0	0	0	0	0	0	0	0	0	0	0	0	0	0	0
OTU_2850	0	4.8942e-05	5.16596e-05	3.80633e-05	0	0.00014839	0.00011773	0	5.34474e-05	2.43279e-05	0.00013374	3.16096e-05	0	3.42161e-05	0	0	1.96522e-05	4.0334e-05	0	0	0	0	0	3.66878e-05	0.000103072	0	0.000153673	4.81672e-05	1.76143e-05	0	0	0	9.3985e-05	5.34045e-05	0	1.76361e-05	0	3.80648e-05	0	3.40483e-05	0	0	9.31301e-05	7.49064e-05	0	2.86295e-05	2.3076e-05	0	0
OTU_459	0	3.2628e-05	5.16596e-05	3.80633e-05	0.000175027	0.00014839	5.88651e-05	0.000103839	0.000160342	9.73118e-05	5.3496e-05	0	7.23048e-05	6.84322e-05	0.000126823	0.000129232	1.96522e-05	0	0.00231312	0.00456558	0.00553553	0	5.58566e-05	0.000146751	3.43572e-05	0	0.000102449	0.000192669	3.52286e-05	0	0	8.38504e-05	9.3985e-05	0.000160214	8.40795e-05	7.05442e-05	0.000143225	0.000114194	0.000106838	6.80967e-05	0.000170542	0	0	0	3.44828e-05	0	0.000161532	0.000158529	7.02445e-05
OTU_4977	0	1.6314e-05	0	0	0	0	0	0	0	0	0	0	0	0	0	0	0	4.0334e-05	0	0	0	0	2.79283e-05	0	0	0.000129349	0.000102449	0	0	0	0	8.38504e-05	0	2.67023e-05	0	3.52721e-05	0	0	0	0	0	0	0	0	3.44828e-05	0	0	0	0
OTU_1588	0.000137779	0	2.58298e-05	0	7.00109e-05	0	0	2.59599e-05	5.34474e-05	2.43279e-05	0	3.16096e-05	2.41016e-05	6.84322e-05	0	0	1.96522e-05	0	0	4.56558e-05	0	0	8.37848e-05	7.33756e-05	0.000171786	0	0.000153673	0	5.2843e-05	0.000225048	0	0	9.3985e-05	0.00024032	0.000294278	0.000440902	0	0	0	3.40483e-05	0	0	3.10434e-05	0	3.44828e-05	0	0	0	7.02445e-05
OTU_1986	6.88895e-05	0	2.58298e-05	0	0	0	0	0	0	0	0	3.16096e-05	4.82032e-05	3.42161e-05	0	0	0	0	0.000121743	4.56558e-05	0	0.000513452	0.000307211	0.000183439	0	0	5.12243e-05	4.81672e-05	3.52286e-05	0	0	0	0	0.00034713	0.000630597	7.05442e-05	0	0	0	0	0	0	3.10434e-05	2.49688e-05	3.44828e-05	2.86295e-05	4.61521e-05	0	0
OTU_4860	0	0	0	0.00011419	0.000105016	0.00014839	0	0	0	0	5.3496e-05	3.16096e-05	0	0	0	0	0	0	0	0	0	0	0	0	0	0	0	0	0	0	0	0	0	0	0	1.76361e-05	0	0	3.56125e-05	0	0	0	0	0	0	0	0	0	0
OTU_315	6.88895e-05	8.15701e-05	5.16596e-05	0	0.000105016	0	0.000176595	0.000259599	0.000213789	7.29838e-05	0.000160488	9.48287e-05	0.000216915	0.000136864	0.000169097	0	7.86086e-05	8.06679e-05	0.00803506	0.00712231	0.00708033	0.000205381	0.000195498	0.000183439	0.000103072	0.000129349	0.000153673	0.000144502	8.80716e-05	0.000225048	0.000188715	0	9.3985e-05	0.000267023	0.000168159	0.000193997	0	0.000114194	7.12251e-05	0.000136193	0.000113695	0	6.20867e-05	4.99376e-05	0.000103448	5.7259e-05	0.000138456	0	7.02445e-05
OTU_4595	0	1.6314e-05	0	0	3.50054e-05	0	0	0	0	0	0	0	0	0	0	0	0	0	0	0	0	0	0	3.66878e-05	0	0	0	0	0	0	0	0	0	2.67023e-05	0	0	0.000143225	7.61296e-05	3.56125e-05	0	0	0	3.10434e-05	0	3.44828e-05	0	2.3076e-05	0	0
OTU_4288	0	0	0	0	0	0	0	0	5.34474e-05	0	0	6.32191e-05	2.41016e-05	3.42161e-05	0	0	0	0	0	4.56558e-05	0	0.000616143	5.58566e-05	0.000220127	0	0.000129349	0	0	0	0	0	0	9.3985e-05	0	4.20398e-05	1.76361e-05	0	0	0	0	0	0	0	2.49688e-05	0	0	2.3076e-05	0	0
OTU_3181	0	0	0	0	0	0	0	5.19197e-05	0.000160342	2.43279e-05	2.6748e-05	0	2.41016e-05	0	0	0	0	0	0	0.000182623	0	0.000308071	0.000139641	0.000256815	3.43572e-05	0	0	4.81672e-05	1.76143e-05	0	0	0	0	5.34045e-05	0	1.76361e-05	0	3.80648e-05	3.56125e-05	0	0	0	0	2.49688e-05	3.44828e-05	0	0	0.000158529	0
OTU_311	6.88895e-05	9.78841e-05	2.58298e-05	0.00011419	0.000105016	0.00014839	0	0.000233639	5.34474e-05	9.73118e-05	0.00013374	6.32191e-05	0.000265118	0.000136864	0	0.000129232	3.93043e-05	8.06679e-05	0.00438276	0.00566132	0.0054068	0	5.58566e-05	3.66878e-05	0.000103072	0	0.000153673	9.63345e-05	0.000140915	0	0	0.000167701	0	0.000186916	4.20398e-05	7.05442e-05	0.000286451	3.80648e-05	3.56125e-05	0.000136193	0.000113695	0	0	0.000124844	6.89655e-05	0.000171777	9.23041e-05	0.000634115	7.02445e-05
OTU_1758	6.88895e-05	0	0	0	7.00109e-05	7.4195e-05	0	0	0	4.86559e-05	0.000106992	3.16096e-05	0.000120508	3.42161e-05	8.45487e-05	0	1.96522e-05	0	0.000121743	0	0	0.00010269	8.37848e-05	0	3.43572e-05	0.000129349	0	0	1.76143e-05	0	0	0	9.3985e-05	5.34045e-05	0.000126119	3.52721e-05	0.000143225	3.80648e-05	0	0	0	0	0	0	0	8.58885e-05	4.61521e-05	0	0.000140489
OTU_261	0.000137779	0.000130512	0.000103319	0.000190317	0.000175027	0.00014839	5.88651e-05	5.19197e-05	0	7.29838e-05	8.02439e-05	0.000158048	4.82032e-05	0	0	0	0.000216174	8.06679e-05	0.000121743	0.000182623	0.000128733	0.00010269	0.00016757	0.000256815	6.87144e-05	0.000388048	0.000204897	0.000240836	0.00114493	0.000112524	0.000188715	8.38504e-05	9.3985e-05	0.000106809	0.000210199	8.81803e-05	0.00615869	0.000342583	0.00655271	0.000136193	0.000113695	0.000677048	9.31301e-05	0.000149813	0.000172414	2.86295e-05	9.23041e-05	0	7.02445e-05
OTU_1013	6.88895e-05	3.2628e-05	7.74893e-05	0	0.000140022	0.00014839	5.88651e-05	5.19197e-05	5.34474e-05	0.00012164	5.3496e-05	0	0.00103637	0.000923835	0.000591841	0	3.93043e-05	4.0334e-05	0.000243487	0	0	0.000410762	8.37848e-05	0	0	0	0.000102449	0	1.76143e-05	0	6.2905e-05	0	0	0.000133511	8.40795e-05	7.05442e-05	0	7.61296e-05	0	3.40483e-05	0	0	0	9.98752e-05	0.000137931	0.00057259	0.000392293	0.000634115	7.02445e-05
OTU_1596	0.000344448	0.000261024	0.000335787	0	3.50054e-05	0	0	2.59599e-05	5.34474e-05	7.29838e-05	5.3496e-05	0.000158048	7.23048e-05	3.42161e-05	0	0	0	4.0334e-05	0.00073046	0.00123271	0.0007724	0	5.58566e-05	0	6.87144e-05	0	5.12243e-05	4.81672e-05	7.04573e-05	0	0.00062905	0.000922355	0.00103383	2.67023e-05	4.20398e-05	1.76361e-05	0	3.80648e-05	0.000106838	0	0	0	3.10434e-05	0	0.000137931	2.86295e-05	2.3076e-05	0	0.000210733
OTU_2585	0.000206669	0.00024471	0.000154979	7.61267e-05	0.000105016	7.4195e-05	0	0	5.34474e-05	0	0	0	4.82032e-05	0.000102648	0.000126823	0	3.93043e-05	4.0334e-05	0	4.56558e-05	0	0.00010269	0.000251355	0.000183439	3.43572e-05	0	0	4.81672e-05	5.2843e-05	0.000112524	6.2905e-05	0	0	8.01068e-05	0	3.52721e-05	0	3.80648e-05	0.00014245	0	0	0	3.10434e-05	4.99376e-05	3.44828e-05	2.86295e-05	4.61521e-05	0	0
OTU_1192	0	0	0	3.80633e-05	0	0	0	0	0	0	2.6748e-05	0	2.41016e-05	0	0	0	1.96522e-05	0	0	0	0	0.000205381	0.000251355	0.000440254	6.87144e-05	0	0	0	1.76143e-05	0	0	0	0	0	0	0	0	0	0	0	0	0	0	0	0	5.7259e-05	0	0	0
OTU_493	0.000137779	0.000146826	0.000180808	7.61267e-05	0.000245038	0.000222585	0.00023546	0.000181719	0.000213789	0.000218951	0.000160488	0.000284486	0.000313321	0.000410593	0.000169097	0.000258465	0.000117913	0.000161336	0.000121743	0.000365247	0.000257467	0.000410762	0.000335139	0.000256815	0.000206143	0	0.000153673	0.00443139	0.00359332	0.00461348	6.2905e-05	0.000251551	9.3985e-05	0.000186916	8.40795e-05	0.000105816	0.000859353	0.00190324	0.0042735	0.000170242	0.000113695	0.000677048	0.000310434	0.000299625	0.000241379	0.000286295	0.000184608	0.000158529	0.000210733
OTU_124	0.013089	0.00854854	0.00684489	0.000380633	0.000315049	0.00059356	0.00035319	0.000389398	0.000267237	0.000316263	0.000374472	0.000442534	0.000289219	0.00061589	0.000338195	0.000129232	0.000196522	0.000524342	0.000121743	0.000410903	0.0003862	0.000205381	0.00064235	0.000587005	0.000274857	0.000129349	0.000512243	0.000240836	0.000475587	0.00056262	0.00012581	0.000503102	0.000281955	0.000267023	0.000336318	0.000229269	0.000286451	0.000380648	0.000213675	0.000170242	0.000341084	0.000677048	0.00027939	0.000474407	0.000206897	0.000200407	0.000323064	0.000317058	0.000491711
OTU_776	0.00103334	0.00148458	0.001214	7.61267e-05	0.000105016	0.00014839	0.00011773	7.78796e-05	0.000106895	0.00012164	0	6.32191e-05	0.00014461	0	4.22744e-05	0	0.000117913	0.000121002	0.000121743	4.56558e-05	0.000257467	0	8.37848e-05	0.000183439	6.87144e-05	0	5.12243e-05	4.81672e-05	0.000193757	0.000112524	6.2905e-05	8.38504e-05	0	8.01068e-05	4.20398e-05	7.05442e-05	0	7.61296e-05	3.56125e-05	6.80967e-05	0	0	6.20867e-05	0.000174782	0.000103448	0.000143148	0.000161532	0	7.02445e-05
OTU_895	0	4.8942e-05	2.58298e-05	0	0	7.4195e-05	0	2.59599e-05	0.000106895	2.43279e-05	2.6748e-05	0	0	0.000102648	0	0	0	0	0	4.56558e-05	0	0	2.79283e-05	0	3.43572e-05	0	0	0.000963345	0.00130346	0.00056262	6.2905e-05	0	0.00037594	0	0	3.52721e-05	0	0	0	3.40483e-05	0	0	3.10434e-05	7.49064e-05	0	0	0	0.000158529	0.000140489
OTU_4526	0	0	0	0	0	0	5.88651e-05	2.59599e-05	5.34474e-05	0	2.6748e-05	0	0.000168711	0.000102648	8.45487e-05	0	0	0	0.000121743	0	0	0	2.79283e-05	0	0	0	0	4.81672e-05	0	0	0	8.38504e-05	0	0	0	1.76361e-05	0	0	0	0	5.68473e-05	0	0.000155217	9.98752e-05	0	2.86295e-05	0	0	0
OTU_4417	6.88895e-05	0	0	3.80633e-05	3.50054e-05	0	0	5.19197e-05	0	2.43279e-05	0	6.32191e-05	2.41016e-05	6.84322e-05	0	0	0	0	0	0	0	0	2.79283e-05	3.66878e-05	0.000171786	0.000646747	0	0	0.000105686	0.000337572	0	0	0	8.01068e-05	0	3.52721e-05	0	3.80648e-05	3.56125e-05	3.40483e-05	0	0	0	2.49688e-05	0	0.000114518	2.3076e-05	0	0
OTU_109	0.000413337	0.000603618	0.000568255	0.00068514	0.000805125	0.00059356	0.0194843	0.0194699	0.0183324	0.000681182	0.000561708	0.000347705	0.000482032	0.000513242	0.000760938	0.000646162	0.000353739	0.000524342	0.000608717	0.000730494	0	0.000924214	0.000754064	0.000880508	0.000858929	0.00116414	0.000768364	0.000337171	0.000510815	0.00123776	0.000566145	0.000838504	0.000657895	0.00491322	0.00479253	0.0030334	0.000572902	0.000609037	0.000498575	0.000374532	0.000454778	0.000677048	0.000620867	0.000399501	0.000551724	0.000343554	0.000807661	0.000792644	0.000491711
OTU_1176	0	0	0	3.80633e-05	0	0	5.88651e-05	0.000285559	5.34474e-05	0	2.6748e-05	0	0	3.42161e-05	0	0	0	0	0	0	0	0	5.58566e-05	7.33756e-05	3.43572e-05	0	0	9.63345e-05	0	0	0	0	9.3985e-05	0.000427236	0.000840795	0.000546718	0.000143225	0	0	6.80967e-05	5.68473e-05	0	3.10434e-05	2.49688e-05	3.44828e-05	8.58885e-05	4.61521e-05	0	0
OTU_4067	6.88895e-05	0	0	7.61267e-05	7.00109e-05	0	0	0	0	0	2.6748e-05	0	0	3.42161e-05	0	0	0	0	0	4.56558e-05	0	0	0	7.33756e-05	0	0	0	0	0	0	0	0	0	0.000106809	0	0	0	0	0	0	0	0	0	0	0	0	4.61521e-05	0.000158529	0
OTU_1916	0	3.2628e-05	0	0	0	0	0	0	5.34474e-05	0	0	6.32191e-05	0	0	0	0	0	0	0.000486973	0.000821805	0.000643666	0	2.79283e-05	0	0	0	0	0.000144502	0	0	0	0	0	2.67023e-05	0	1.76361e-05	0	0	0	0	0	0	0	0	0	0	4.61521e-05	0	0
OTU_2749	0	0	2.58298e-05	3.80633e-05	0	0	0	0	0	0	0	3.16096e-05	4.82032e-05	0	0	0	0	0	0.000608717	0.000319591	0.0007724	0.00010269	0	0	0	0	0	0	5.2843e-05	0	6.2905e-05	0	0	2.67023e-05	0	1.76361e-05	0	0	0	0	0	0	0	0	0	0	0	0	0
OTU_2947	0	1.6314e-05	0	0	3.50054e-05	0	0	0	0	2.43279e-05	0	3.16096e-05	0	3.42161e-05	0	0	0	0	0	0	0.000257467	0	2.79283e-05	3.66878e-05	0	0	0	4.81672e-05	5.2843e-05	0	6.2905e-05	0	9.3985e-05	0	0	0	0	0	0	3.40483e-05	0	0	0	2.49688e-05	0	2.86295e-05	4.61521e-05	0	0
OTU_2202	0	0	2.58298e-05	0	0	0	0	0	0	0	0	0	0	0	0	0	0	4.0334e-05	0	0	0	0	2.79283e-05	0	0	0	0	0	0	0	0	0	0	0.000293725	0	0	0	0	0	0	0	0	0	2.49688e-05	0	0	0	0	0
OTU_3135	0	0	0	0	0	0	0	0	0	2.43279e-05	0	0	0	0	0	0	1.96522e-05	0	0	0	0	0	0.000111713	0.000110063	3.43572e-05	0	0	0	0	0	0	0	0	0	4.20398e-05	0	0	0	0	0	0	0	0	0	0	0	0	0	0
OTU_4566	0	1.6314e-05	0	3.80633e-05	3.50054e-05	0	0	2.59599e-05	0	0	0	0	0	6.84322e-05	0	0	1.96522e-05	0	0	0	0	0.000205381	2.79283e-05	0	0	0	5.12243e-05	0	0	0	0	0	0	0	0	0	0	0	0	0	0	0	0	0	0	0	0	0	0
OTU_4668	0	0	0	0	0	0	0	2.59599e-05	0	0	0	0	0	0	0	0	0	0	0	0	0	0	0	0	0	0	0	0	1.76143e-05	0	0	0	0	5.34045e-05	8.40795e-05	7.05442e-05	0	0	0	0	0	0	0	0	0	0	0	0	7.02445e-05
OTU_83	0.016809	0.0128554	0.0117526	0.000761267	0.000595092	0.00074195	0.000412056	0.000363438	0.000694816	0.000364919	0.000454716	0.000442534	0.000482032	0.000513242	0.000591841	0.000387697	0.000452	0.000524342	0.00073046	0.000456558	0.0003862	0.000616143	0.000558566	0.000953883	0.000206143	0.000258699	0.000512243	0.000385338	0.000739801	0.00112524	0.000817764	0.000251551	0.00075188	0.000453939	0.000252239	0.000458538	0.000572902	0.000494842	0.00014245	0.000680967	0.000341084	0	0.000651911	0.000474407	0.000689655	0.000372184	0.000484597	0.000475587	0.000351222
OTU_127	0.0108157	0.0108488	0.00710319	0.00034257	0.000315049	0.00029678	0.000412056	0.000337478	0.000160342	0.000413575	0.000240732	0.000284486	0.000289219	0.000205297	0.00067639	0.000258465	0.00027513	0.00040334	0.000121743	0.000273935	0.000514933	0.000821524	0.000446852	0.000623693	0.000446643	0.000129349	0.000102449	0.000337171	0.000422744	0.000225048	0.00037743	0.000335402	0.00056391	0.00034713	0.000378358	0.000370357	0.000286451	0.000342583	0.000356125	0.000510725	0.000227389	0.000677048	0.000310434	0.000474407	0.00037931	0.000171777	0.000299988	0.000158529	7.02445e-05
OTU_4907	0	0	0	3.80633e-05	7.00109e-05	0	0	0	0	0	2.6748e-05	0	2.41016e-05	3.42161e-05	0	0	1.96522e-05	4.0334e-05	0.000852204	0.00123271	0.00180227	0	2.79283e-05	0	3.43572e-05	0	0	0	0	0	0	0	0	0	0	0	0	7.61296e-05	0	0	0	0	3.10434e-05	0	0	2.86295e-05	0	0	7.02445e-05
OTU_3958	0	0	0	0	0	0	0	0	0	0	0	0	2.41016e-05	0	0	0	1.96522e-05	8.06679e-05	0	0.000182623	0	0.00010269	0	0	0	0	0	0	0	0	0	0	0	0	0	1.76361e-05	0.000143225	0	0	0	0	0	0	0	0	0	4.61521e-05	0	0
OTU_2329	0	6.5256e-05	5.16596e-05	7.61267e-05	0.000140022	0.00014839	0.00011773	0.000181719	0.000106895	0.000145968	8.02439e-05	0.000126438	9.64064e-05	3.42161e-05	8.45487e-05	0.000129232	0.000117913	0	0	0.000182623	0.000128733	0.000205381	5.58566e-05	0.000110063	0.000103072	0.000258699	0.000153673	0.000144502	3.52286e-05	0	6.2905e-05	0	9.3985e-05	0.000160214	4.20398e-05	0.000105816	0.000143225	0	0.00014245	0.000102145	5.68473e-05	0	3.10434e-05	0.000124844	0.000103448	0.000143148	9.23041e-05	0	0
OTU_480	0.000826674	0.000473106	0.000464936	0.000723203	0.000770119	0.00089034	0.000647516	0.000389398	0.000694816	0.000462231	0.00101642	0.000821849	0.000771252	0.00109492	0.000718664	0.000904627	0.000471652	0.00108902	0.000608717	0.000958773	0.00141607	0.000410762	0.000893705	0.00084382	0.000412286	0.000517397	0.00071714	0.000818843	0.000792644	0.00112524	0.00119519	0.000503102	0.00075188	0.000881175	0.000546517	0.000617262	0.000716127	0.000380648	0.000676638	0.000646919	0.000454778	0.000677048	0.000869214	0.000399501	0.000793103	0.000830256	0.000807661	0.000317058	0.000842933
OTU_1738	6.88895e-05	6.5256e-05	5.16596e-05	7.61267e-05	0.000175027	7.4195e-05	5.88651e-05	0.000129799	0	7.29838e-05	5.3496e-05	6.32191e-05	0.000120508	0.000205297	4.22744e-05	0.000129232	9.82608e-05	0	0.000243487	0.000136968	0	0.00010269	0.00016757	3.66878e-05	6.87144e-05	0.000129349	5.12243e-05	9.63345e-05	3.52286e-05	0.000112524	6.2905e-05	0.000167701	9.3985e-05	0.000133511	4.20398e-05	8.81803e-05	0	3.80648e-05	3.56125e-05	3.40483e-05	5.68473e-05	0	3.10434e-05	7.49064e-05	3.44828e-05	5.7259e-05	0.000161532	0.000475587	7.02445e-05
OTU_138	0.000206669	0.000277338	0.000129149	0.000380633	0.000280043	7.4195e-05	0.00011773	0.000155759	0.000160342	0.000194624	0.000187236	0.000284486	0.000313321	0.000205297	0.000253646	0.0084001	0.0115751	0.00810713	0.000486973	0.000228279	0.0003862	0.00010269	0.000335139	0.000183439	0.000412286	0.000258699	0.000256121	0.000578007	0.000510815	0.000450096	0.00025162	0.000167701	0.00037594	0.000213618	0.000210199	0.000176361	0.000429676	0.000266454	0.000249288	0.000272387	5.68473e-05	0	0.000217304	0.000249688	0.000310345	0.000257666	0.000369217	0	0.000280978
OTU_359	0.000275558	3.2628e-05	0.000129149	7.61267e-05	7.00109e-05	7.4195e-05	0.00011773	7.78796e-05	0.000106895	0.000364919	0.000213984	0.000410924	0.00284399	0.00164237	0.00300148	0	7.86086e-05	8.06679e-05	0	9.13117e-05	0	0	5.58566e-05	7.33756e-05	6.87144e-05	0	5.12243e-05	0.000144502	5.2843e-05	0.000112524	0.00012581	0	9.3985e-05	0	0	7.05442e-05	0	0	7.12251e-05	3.40483e-05	5.68473e-05	0.000677048	6.20867e-05	0	3.44828e-05	0.000143148	6.92281e-05	0.000158529	0.000140489
OTU_3513	0	0	0	0	0	0	0	0	0	0	5.3496e-05	0	0.000168711	0.000102648	8.45487e-05	0	0	4.0334e-05	0	0	0	0	0	0	0	0	5.12243e-05	0	0	0	0	0	0	2.67023e-05	0	3.52721e-05	0	0	0	3.40483e-05	0	0	0	0	0	0	0	0	0
OTU_200	0.000551116	0.000799387	0.000568255	0.000989647	0.0012602	0.00074195	0.00105957	0.00137587	0.000694816	0.000924462	0.0006687	0.00107472	0.000795353	0.000786971	0.000422744	0.000775394	0.00115948	0.000887347	0.00073046	0.000730494	0.00102987	0.00174574	0.00100542	0.000880508	0.000858929	0.00103479	0.000922037	0.000915177	0.000810259	0.000450096	0.000880669	0.00109006	0.00159774	0.000640854	0.000882835	0.000599626	0.0011458	0.000494842	0.00121083	0.000680967	0.000739014	0	0.0011486	0.000724095	0.00113793	0.000658479	0.00124611	0.000792644	0.000913178
OTU_1718	0	1.6314e-05	0	3.80633e-05	7.00109e-05	7.4195e-05	5.88651e-05	2.59599e-05	5.34474e-05	2.43279e-05	0	0	2.41016e-05	0	4.22744e-05	0	1.96522e-05	0	0	0	0	0	0	0	0	0	0	0.000337171	0.000369901	0.000675143	0	0	9.3985e-05	8.01068e-05	0	1.76361e-05	0.000143225	3.80648e-05	0	0	0	0	0	2.49688e-05	0	2.86295e-05	0	0	0
OTU_93	0.000895564	0.000538362	0.000774893	0.0212774	0.0219134	0.0230746	0.00194255	0.00158355	0.00128274	0.00070551	0.000454716	0.00126438	0.00089176	0.000786971	0.000634115	0.000646162	0.000687825	0.000645343	0.000486973	0.00054787	0.000257467	0.00133498	0.000418924	0.000770444	0.00133993	0.00181089	0.00215142	0.000963345	0.00132107	0.000450096	0.000754859	0.000335402	0.000845865	0.000801068	0.000672636	0.000740715	0.000716127	0.000380648	0.000605413	0.000578822	0.000284236	0.00203114	0.000651911	0.000774032	0.000655172	0.000629849	0.00119995	0.000792644	0.000842933
OTU_2684	0	0	2.58298e-05	0	3.50054e-05	0	0	2.59599e-05	0.000106895	4.86559e-05	0.000160488	6.32191e-05	0	3.42161e-05	8.45487e-05	0	3.93043e-05	0.000121002	0	0	0	0	0	3.66878e-05	3.43572e-05	0	5.12243e-05	4.81672e-05	1.76143e-05	0	0	0	0	5.34045e-05	8.40795e-05	3.52721e-05	0	7.61296e-05	0	0	0.000113695	0.000677048	0	2.49688e-05	0	0	4.61521e-05	0	0.000702445
OTU_4761	0	0	0	3.80633e-05	0	0	0	2.59599e-05	0	4.86559e-05	0	0	2.41016e-05	0	4.22744e-05	0	0	0	0	4.56558e-05	0	0	2.79283e-05	3.66878e-05	3.43572e-05	0	0	4.81672e-05	0	0	0	0	0	0	0	3.52721e-05	0	0	3.56125e-05	0	0	0	0	0	0	0	2.3076e-05	0	0
OTU_338	0.000206669	0.000114198	7.74893e-05	0	0.000140022	0.00029678	5.88651e-05	0.000129799	0.000160342	9.73118e-05	8.02439e-05	0.000126438	0.000120508	6.84322e-05	0.000211372	0	7.86086e-05	0.000161336	0.000121743	4.56558e-05	0	0.000205381	0.00016757	0.000146751	0.00426029	0.00310438	0.00291978	0.000192669	0.000299443	0.00056262	6.2905e-05	0.000167701	0	5.34045e-05	0.000126119	0.000105816	0.000143225	0.000114194	7.12251e-05	6.80967e-05	5.68473e-05	0	3.10434e-05	4.99376e-05	0.000137931	5.7259e-05	4.61521e-05	0.000158529	0.000140489
OTU_3248	0	0	0	0	0	7.4195e-05	0	2.59599e-05	0	0	2.6748e-05	3.16096e-05	0	3.42161e-05	0	0	3.93043e-05	0	0.000486973	0.000410903	0.0011586	0	0	0.000183439	0.000103072	0	0	4.81672e-05	0	0	0	0	0	0	0	5.29082e-05	0	0	0	0.000102145	0.000113695	0	3.10434e-05	4.99376e-05	3.44828e-05	5.7259e-05	0	0	0
OTU_243	0.00427115	0.00308335	0.00307374	7.61267e-05	0.000280043	7.4195e-05	0.00011773	0.000285559	0.000160342	0.000243279	0.000294228	0.000252876	0.000241016	0.000307945	0.000253646	0.000258465	0.000196522	0.000121002	0.000121743	0.000273935	0.000128733	0.000205381	0.000223426	0.000110063	0.000171786	0.000388048	0.000153673	0.000915177	0.000264215	0	0.00012581	8.38504e-05	9.3985e-05	0.000106809	0.000126119	0.000176361	0.000143225	0.000647101	0.000356125	0.000238338	0.000170542	0	0.00018626	0.000349563	0.000137931	0.000257666	0.00023076	0.000158529	0.000140489
OTU_97	0.000482227	0.000783073	0.000619915	0.000761267	0.0019603	0.00237424	0.0483871	0.0250513	0.0388028	0.000656854	0.000722195	0.000821849	0.000554337	0.000650106	0.00109913	0.00219695	0.000746782	0.00112935	0.000852204	0.00054787	0.000257467	0.0011296	0.000893705	0.000880508	0.00481	0.00595007	0.00414917	0.00168585	0.00140915	0.00202543	0.000691954	0.000754654	0.00140977	0.000667557	0.000630597	0.000617262	0.0011458	0.00118001	0.00106838	0.000680967	0.000341084	0	0.00152113	0.000424469	0.000862069	0.000429443	0.000646129	0.000634115	0.000561956
OTU_22	0.0019978	0.00184348	0.00180808	0.00296894	0.00189029	0.00215165	0.00153049	0.0154721	0.00149653	0.00136236	0.00131065	0.00158048	0.001422	0.001266	0.0016487	0.00142156	0.00117913	0.00108902	0.00231312	0.00246542	0.001931	0.00174574	0.00234598	0.121253	0.002405	0.00103479	0.00220264	0.0026492	0.00354048	0.0075391	0.00163553	0.00167701	0.00225564	0.0046996	0.00151343	0.00162252	0.00601547	0.00361615	0.00886752	0.00129384	0.00142118	0.0013541	0.00155217	0.0182022	0.00741379	0.00183229	0.00179993	0.00206088	0.0025288
OTU_274	0.000413337	0.000130512	0.000284128	0.000266443	0.000525081	0.000222585	0.000412056	0.000493237	0.000587921	0.000316263	0.000187236	0.000221267	0.000409727	0.000342161	0.000380469	0	0.000176869	0.000161336	0.00036523	0.000365247	0.0003862	0.000205381	0.000279283	0.00033019	0.00501615	0.00426853	0.00230509	0.00630991	0.00417459	0.0056262	0.000188715	0.000167701	0.00037594	0.000293725	0.000168159	0.000264541	0.000429676	0.000342583	0.0002849	0.00102145	0.000511625	0.0013541	0.000310434	0.000249688	0.000137931	0.000200407	0.000438445	0.000317058	0.000491711
OTU_3701	0.00110223	0.00122355	0.00103319	0.00194123	0.00101516	0.00103873	0.0136567	0.0283222	0.00946018	0.00128938	0.00117691	0.00135921	0.00113278	0.00112913	0.00122596	0.000904627	0.000786086	0.00100835	0.00146092	0.00100443	0.00102987	0.00154036	0.00161984	0.00161426	0.00944822	0.0144871	0.0108595	0.00900727	0.0107095	0.00787667	0.00062905	0.000922355	0.000845865	0.00734312	0.00836591	0.00553772	0.000859353	0.000761296	0.000783476	0.00102145	0.000909556	0.00203114	0.000838171	0.0011236	0.000862069	0.000772997	0.00110765	0.0011097	0.00147513
OTU_3526	0	3.2628e-05	0	0	7.00109e-05	0	0	0	0	2.43279e-05	0	0	0	0.000136864	0	0	1.96522e-05	4.0334e-05	0.000243487	4.56558e-05	0	0	0	0	0.000824572	0.000646747	0.000409794	9.63345e-05	3.52286e-05	0	0	8.38504e-05	0	0	0	1.76361e-05	0	0	0	0	0	0	6.20867e-05	2.49688e-05	0	0	0	0	0
OTU_144	0.00744007	0.00492683	0.0039003	0.00091352	0.00112017	0.00059356	0.000647516	0.000648997	0.000855158	0.000681182	0.000936179	0.00107472	0.00515775	0.00407172	0.00342422	0.000387697	0.000491304	0.000685677	0.000852204	0.00054787	0.000257467	0.00143767	0.000865777	0.00110063	0.000996358	0.000776096	0.000614691	0.00289003	0.00315296	0.00258805	0.00025162	0.000586953	0.00075188	0.0011749	0.00134527	0.000969983	0.00529934	0.00392067	0.00975783	0.000374532	0.000454778	0.0013541	0.000713997	0.00182272	0.00227586	0.000944774	0.00101535	0.000792644	0.00168587
OTU_70	0.00186002	0.00212082	0.00204055	0.00369214	0.00350054	0.00356136	0.105722	0.0740635	0.0795831	0.00243279	0.00227358	0.00218106	0.00168711	0.00253199	0.00245191	0.00348927	0.00161148	0.00278304	0.00146092	0.00150664	0.00128733	0.00164305	0.00245769	0.0033019	0.002886	0.00336308	0.00276611	0.00298637	0.00357571	0.00686396	0.00220167	0.00184471	0.00338346	0.0023498	0.00269055	0.00218687	0.00386709	0.00403487	0.00270655	0.00143003	0.00125064	0	0.00304225	0.00182272	0.00227586	0.00143148	0.00265374	0.00142676	0.00414442
OTU_67	0.0119868	0.0115993	0.0108227	0.00117996	0.0012602	0.00111292	0.0011773	0.00101243	0.000908605	0.000656854	0.000561708	0.000885068	0.000698947	0.000786971	0.000930036	0.00103386	0.000609217	0.000726011	0.000243487	0.0011414	0.0003862	0.00195112	0.00178741	0.00183439	0.000618429	0.00103479	0.000870812	0.0196522	0.00302966	0.00303815	0.000691954	0.000838504	0.000281955	0.000934579	0.000882835	0.000687806	0.00988256	0.0141601	0.00619658	0.000749064	0.000511625	0.000677048	0.00158321	0.000674157	0.00062069	0.000830256	0.000830737	0.0011097	0.000772689
OTU_17	0.00213557	0.00172929	0.00229885	0.0843864	0.0786922	0.0937825	0.00223687	0.00199891	0.00320684	0.00233548	0.00187236	0.00319257	0.00180762	0.00205297	0.00367787	0.00168002	0.00227965	0.00286371	0.00267835	0.00150664	0.001931	0.00421031	0.00290454	0.00425579	0.00233629	0.00206959	0.00302223	0.00255286	0.00253646	0.00371329	0.0025162	0.00209626	0.00169173	0.00261682	0.00172363	0.00252196	0.00243483	0.00186517	0.00242165	0.0020429	0.00181911	0.00338524	0.00204886	0.0031211	0.00344828	0.00168914	0.00274605	0.00285352	0.00196684
OTU_3096	0.000137779	0	5.16596e-05	7.61267e-05	3.50054e-05	7.4195e-05	5.88651e-05	2.59599e-05	0	2.43279e-05	8.02439e-05	3.16096e-05	7.23048e-05	6.84322e-05	0.000126823	0	3.93043e-05	0	0.000121743	4.56558e-05	0	0.000410762	0.000251355	0.000476942	0	0	5.12243e-05	4.81672e-05	3.52286e-05	0.000112524	0	0	9.3985e-05	0	8.40795e-05	3.52721e-05	0	3.80648e-05	3.56125e-05	3.40483e-05	5.68473e-05	0	0	2.49688e-05	0	0.000200407	0.000415369	0.000634115	0
OTU_394	6.88895e-05	9.78841e-05	0.000129149	0.00022838	0.000210033	0.00029678	0.00011773	0.000233639	0.000267237	7.29838e-05	0.00013374	0.000221267	0.000120508	0.000239513	0.000169097	0	0.000137565	0	0.00401753	0.00520477	0.0065654	0.00236188	0.00242976	0.00385222	0.0002405	0.000129349	0.000153673	0	0.000158529	0.000450096	0.00012581	8.38504e-05	0.00037594	0.000293725	0.000336318	0.000246905	0.000143225	0.000228389	0.000178063	0	0	0	0.000124173	4.99376e-05	0	0.000143148	9.23041e-05	0.000158529	0.000210733
[truncated: 3,573 more rows]
[truncated: 9 more columns]
