# Supplementary material for: Municipal Solid Waste Landfills Harbor Distinct Microbiomes
Source: Front Microbiol. 2016 Apr 20;7:534. doi: 10.3389/fmicb.2016.00534 (PMC4837139; doi:10.3389/fmicb.2016.00534)
Supplement: Table S9 — Absolute abundance of OTUs detected in each landfill leachate sample. [file Table9.XLSX]

## Sheet: Table S8
Table S9: Absolute abundancea of OTUs detected in each landfill leachate sample.
#OTU ID	WY1	WY2	WY3	MN1	MN2	MN3	VT1	VT2	VT3	ME1.2	ME1.1	ME1.3	ME3.3	ME3.2	ME3.1	CA1	CA2	CA3	AZ1	AZ2	AZ3	AR1	AR2	AR3	OR2	OR3	OR1	KY3	KY2	KY1	TX2	TX3	TX1	OK1.3	OK1.1	OK1.2	CO3	CO2	CO1	FL1	FL3	FL2	OK2.2	OK2.3	OK2.1	ME2.1	ME2.2	ME2.3	IA3
OTU_2515	0	1	1	1	1	1	1	1	2	0	2	1	0	0	0	0	2	0	0	0	0	0	2	1	1	0	1	0	0	1	2	1	1	0	0	4	0	0	1	0	1	0	6	3	0	2	0	0	3
OTU_559	10	95	42	2	1	1	1	3	1	0	2	1	4	0	0	0	0	4	0	0	0	1	3	0	0	0	0	1	3	0	0	0	1	2	0	1	0	1	1	0	0	0	1	0	0	0	1	0	0
OTU_1384	14	77	45	4	2	0	1	1	1	3	4	2	0	1	2	1	4	1	0	0	0	3	2	3	12	1	5	2	7	0	3	1	2	9	2	5	0	0	4	2	0	0	1	5	0	5	6	0	0
OTU_758	13	69	38	3	1	2	1	3	0	0	1	2	4	5	3	1	1	5	0	1	0	1	3	2	1	0	1	3	5	1	6	2	2	2	0	3	3	13	18	1	0	0	3	1	0	1	2	0	4
OTU_34	5	29	24	15	20	8	4	7	11	20	14	15	21	20	10	210	1389	654	2	9	2	7	20	19	24	5	21	12	28	5	6	5	6	45	20	50	7	16	17	13	9	1	22	20	24	26	41	2	7
OTU_188	55	226	136	2	7	0	1	3	5	2	3	3	6	1	3	1	2	1	2	3	2	2	7	4	5	0	0	4	11	1	2	2	3	6	1	7	0	3	3	3	2	0	3	2	5	3	7	0	2
OTU_1344	0	1	0	1	0	0	0	0	0	0	1	1	2	0	0	1	0	0	0	0	0	2	14	0	0	0	0	0	0	0	1	0	0	38	17	31	0	0	0	0	0	0	0	0	1	0	1	0	0
OTU_427	2	5	4	2	3	1	3	5	3	3	3	4	1	5	3	4	11	8	2	3	2	1	7	3	5	1	3	3	11	3	133	89	46	4	4	15	15	58	33	5	1	0	5	4	6	3	7	1	1
OTU_45	10	47	39	26	46	14	12	28	13	42	26	34	31	20	12	8	74	27	6	19	5	10	46	30	15	8	12	21	48	8	11	9	10	47	30	50	273	1194	1152	26	8	1	38	33	21	17	47	6	12
OTU_212	5	17	7	9	7	1	4	4	3	6	6	8	4	7	2	1	9	10	2	4	3	1	8	4	9	1	5	5	11	3	181	127	110	2	5	10	0	5	6	3	1	1	9	5	4	4	14	2	7
OTU_3913	0	0	0	0	0	0	0	0	0	0	0	0	0	0	0	0	0	0	0	0	0	0	0	0	0	0	0	0	1	0	0	0	0	2	5	10	0	0	0	0	0	0	0	0	0	0	0	0	0
OTU_2	1778	5659	2123	43	47	16	36	48	35	54	56	48	52	38	36	18	81	45	17	25	12	13	76	68	28	13	29	34	103	16	25	14	22	42	27	82	12	45	38	48	13	2	60	73	44	38	67	6	23
OTU_522	20	93	82	2	1	1	1	1	0	3	1	2	0	2	0	1	0	0	0	0	0	0	1	2	1	0	1	0	1	0	1	0	0	2	0	0	0	0	2	2	0	0	2	1	2	2	1	0	1
OTU_507	1	6	2	7	2	1	1	3	2	3	6	8	8	2	3	1	4	2	2	0	1	2	16	5	15	6	15	1	6	0	2	2	2	73	26	96	0	2	1	3	0	0	7	6	1	3	5	2	12
OTU_550	34	213	168	7	2	0	2	2	1	6	3	6	5	4	3	2	4	1	3	3	1	0	9	6	0	1	2	0	3	0	12	3	3	20	13	37	1	10	10	2	1	1	0	4	5	3	4	0	2
OTU_402	3	11	6	9	17	7	5	9	9	10	2	6	3	8	4	19	59	43	1	5	3	4	8	5	42	14	23	39	181	33	3	1	1	7	4	11	0	3	3	25	18	2	4	8	2	4	8	1	2
OTU_1091	0	2	0	0	1	0	0	0	0	1	0	0	0	0	0	4	23	10	2	0	0	2	6	4	2	0	0	0	3	0	0	1	0	1	0	1	0	0	0	0	0	1	0	0	2	0	1	0	0
OTU_2980	0	4	5	0	1	1	0	1	1	0	3	1	0	0	1	0	1	2	1	0	0	2	0	2	1	0	0	0	1	1	0	0	0	1	1	0	0	0	1	2	0	0	1	4	2	1	1	0	0
OTU_1159	1	2	1	1	2	0	0	0	1	1	3	0	1	1	0	0	3	0	0	0	0	1	0	1	0	0	0	3	4	3	37	31	20	0	1	5	0	1	2	0	0	0	0	1	0	1	0	1	1
OTU_574	0	5	4	2	1	0	1	1	0	3	2	2	2	2	0	0	6	1	0	0	0	2	2	2	3	0	2	0	1	0	53	38	33	5	0	5	0	0	6	0	0	0	1	2	1	2	2	0	2
OTU_1505	0	1	1	0	1	0	0	0	1	1	1	0	1	0	0	0	0	0	0	0	0	1	1	0	1	2	1	0	0	0	1	1	0	6	3	26	0	0	0	0	0	0	16	6	5	1	3	0	0
OTU_977	1	8	6	4	1	1	0	1	1	1	2	4	3	0	0	1	32	2	0	1	0	8	24	15	2	1	1	1	4	0	2	0	1	5	1	3	2	13	5	3	6	1	1	5	5	1	0	1	2
OTU_168	2	23	10	20	17	4	2	13	5	13	6	15	25	11	11	7	20	15	5	4	1	6	29	23	18	1	11	6	18	1	12	12	8	98	48	139	75	265	252	6	6	0	35	24	10	9	28	4	15
OTU_449	26	99	88	1	0	1	0	2	0	0	1	0	0	1	0	0	3	2	1	2	0	1	4	4	1	0	1	0	1	0	2	3	1	12	12	13	0	3	1	0	0	0	0	2	1	2	0	0	3
OTU_1660	0	0	0	0	0	0	0	1	0	2	1	1	0	0	0	0	2	2	1	0	0	0	0	0	0	0	0	0	0	0	0	1	0	4	0	2	0	0	1	0	0	0	16	27	24	1	0	0	0
OTU_763	0	1	0	1	0	0	2	2	0	1	0	0	1	2	0	0	1	0	1	1	0	1	1	1	0	1	0	1	2	0	1	0	1	0	0	3	8	12	27	0	1	0	20	27	14	0	3	0	0
OTU_75	3	17	4	1	7	9	3	6	3	8	5	2	5	4	3	7	23	11	3	1	0	4	5	11	7	1	4	7	3	4	2	3	3	5	3	8	107	466	448	5	4	0	8	5	7	3	10	1	4
OTU_2104	2	18	6	3	0	1	2	0	1	2	0	2	3	3	0	0	0	2	0	2	0	1	5	2	6	0	0	1	5	2	1	0	2	2	0	5	0	1	1	0	1	0	3	1	1	5	9	6	9
OTU_250	61	404	286	8	10	1	7	3	4	8	4	5	4	8	6	1	14	6	1	2	0	3	15	11	9	0	5	2	15	6	11	6	10	14	9	17	12	21	24	10	1	1	9	4	3	7	8	2	6
OTU_3083	0	1	0	1	0	0	0	0	0	0	0	0	0	0	0	0	13	1	0	0	0	0	0	2	2	1	1	2	4	0	0	1	1	0	0	0	0	0	0	1	1	0	1	0	0	0	1	0	0
OTU_1016	0	3	1	0	0	0	0	1	0	0	0	0	0	0	0	0	0	0	0	0	0	0	0	0	1	0	0	0	1	0	0	0	0	16	14	10	1	0	0	0	0	0	0	0	0	1	0	0	0
OTU_320	61	201	145	1	4	1	2	1	3	3	5	1	2	4	1	2	9	2	1	5	1	2	7	4	3	1	1	2	11	2	0	0	2	2	3	11	1	6	4	1	3	2	8	4	2	9	20	1	1
OTU_342	0	4	2	1	2	0	2	0	0	2	2	5	4	3	2	0	7	0	1	1	0	4	5	4	1	1	1	1	6	1	2	1	2	5	1	5	0	9	11	2	1	0	51	58	99	11	6	0	1
OTU_2397	0	1	2	0	1	1	0	0	0	0	0	0	0	0	0	0	1	1	0	1	0	0	0	2	0	0	1	0	0	0	0	6	12	0	2	1	1	3	7	0	0	0	0	0	0	0	0	0	0
OTU_327	0	7	6	2	3	3	1	4	2	33	117	56	16	9	10	1	3	3	1	1	1	1	3	2	3	0	1	2	3	0	0	0	2	18	1	3	0	2	2	3	4	0	3	2	0	72	197	21	4
OTU_4692	2	4	2	0	0	0	0	0	0	0	0	0	0	0	0	0	0	0	0	0	0	0	0	0	0	0	0	0	0	0	0	0	0	0	0	1	0	0	0	0	0	0	0	0	0	0	0	0	0
OTU_719	4	14	14	13	5	7	1	3	4	4	9	10	16	9	8	10	34	6	0	0	0	1	5	9	6	3	13	1	4	6	27	11	8	3	2	5	8	36	46	4	1	0	3	3	4	54	95	11	10
OTU_1381	4	55	31	0	5	0	0	1	1	0	2	1	0	1	0	0	0	0	0	0	1	0	3	1	4	0	0	0	5	1	0	2	1	3	0	2	0	3	4	1	0	0	1	2	1	0	5	0	1
OTU_182	3	4	6	0	3	1	5	4	1	3	4	3	2	6	6	2	6	3	65	169	56	2	9	2	5	2	3	2	14	0	3	0	2	10	3	13	0	4	6	4	3	1	7	5	5	5	7	1	0
OTU_456	0	1	0	1	2	0	0	1	0	3	1	2	1	3	1	4	0	1	0	0	0	5	15	6	4	0	1	0	1	0	1	1	0	56	26	87	0	3	0	1	0	0	2	1	1	1	1	1	0
OTU_432	12	139	60	1	1	0	0	1	1	1	0	1	0	0	0	0	1	0	0	1	0	1	3	1	1	0	0	0	2	0	0	0	1	1	0	0	0	1	1	1	1	0	2	2	2	0	2	1	1
OTU_271	5	10	10	8	7	3	8	12	1	5	8	6	6	7	7	3	6	11	4	9	3	4	31	25	12	1	8	2	16	10	11	3	11	190	148	441	3	13	9	9	4	0	6	4	7	6	10	0	6
OTU_1661	0	2	1	4	3	0	0	0	0	0	1	0	0	0	0	4	11	3	0	1	0	1	2	0	5	1	2	6	24	1	0	0	0	3	2	1	0	0	0	1	0	0	1	1	0	0	2	0	0
OTU_1002	1	8	5	1	2	5	1	5	2	1	0	5	2	5	1	0	10	5	2	3	2	0	3	2	5	1	4	1	10	0	2	2	4	5	1	9	1	5	2	3	2	1	5	5	4	1	5	3	2
OTU_289	3	14	4	6	5	1	1	7	4	5	3	2	9	3	2	0	5	6	1	2	2	1	4	4	8	3	5	8	5	6	146	83	107	5	3	11	0	3	3	3	0	1	4	7	7	5	5	3	3
OTU_2561	1	2	2	1	0	0	0	0	0	0	1	1	3	0	0	0	0	2	0	0	0	0	0	2	0	1	0	1	0	0	13	15	16	1	2	5	0	0	0	0	0	0	0	0	0	0	1	0	0
OTU_1253	0	1	3	0	0	0	0	0	0	1	0	1	0	0	0	0	0	0	0	0	0	0	2	2	0	0	0	0	2	0	0	0	0	9	14	26	0	0	0	0	0	0	0	1	1	0	0	0	0
OTU_103	2	3	5	6	4	2	1	4	2	4	3	3	4	4	3	1	4	4	0	3	2	0	5	2	5	1	6	3	7	2	4	3	1	335	131	456	2	3	7	4	2	0	4	6	3	9	13	0	3
OTU_368	1	11	1	7	5	6	2	2	2	3	0	1	2	1	3	20	368	121	1	4	0	2	3	7	1	3	5	4	11	1	3	2	1	8	1	14	2	2	5	4	2	0	4	5	7	4	10	2	2
OTU_549	5	21	10	4	2	1	1	1	2	12	42	31	24	10	10	1	1	3	1	0	0	2	3	0	2	0	0	2	1	0	2	0	2	17	17	32	0	2	2	1	1	0	1	1	1	44	66	11	0
OTU_787	5	53	34	0	1	0	0	1	0	1	0	1	1	0	0	0	0	1	0	1	0	1	1	2	0	0	0	0	2	0	0	0	0	2	0	2	0	0	0	0	0	0	0	1	0	0	3	0	0
OTU_115	6	16	11	14	9	7	6	9	8	2	10	15	6	6	5	3	11	6	1	1	0	2	9	12	6	0	7	3	11	2	2	1	2	11	5	13	1	2	2	5	5	0	227	302	312	10	36	5	28
OTU_1049	0	0	0	0	0	0	0	0	0	0	0	0	0	0	1	3	33	21	1	0	0	0	0	1	1	0	0	2	0	0	1	0	0	0	0	0	1	0	1	1	1	0	0	1	1	0	1	0	0
OTU_270	2	9	9	1	2	1	3	8	2	3	4	4	7	5	4	0	6	5	38	113	47	1	2	7	3	2	1	1	4	1	2	1	6	4	1	6	3	8	0	13	8	0	3	4	7	2	10	0	2
OTU_317	3	8	7	2	7	1	0	7	1	10	4	6	4	7	1	1	6	7	0	3	1	0	3	5	9	1	3	0	6	3	142	74	59	8	1	10	2	2	1	1	1	0	3	4	4	2	11	0	3
OTU_230	1	8	4	1	2	0	2	4	1	2	4	0	4	2	2	0	5	1	0	2	1	1	3	7	6	0	1	1	2	1	144	129	53	2	2	6	0	5	0	2	0	0	2	3	1	0	3	0	0
OTU_473	4	14	14	12	17	5	4	7	9	12	8	7	15	5	7	9	94	49	6	5	2	11	37	21	65	14	39	38	146	19	4	6	3	22	18	49	2	4	3	43	35	4	19	15	6	10	5	1	16
OTU_1502	8	22	7	0	1	0	0	0	0	0	1	1	2	0	0	0	0	0	0	0	0	1	3	1	0	0	0	0	1	1	2	0	0	0	0	0	0	0	1	0	0	0	0	1	0	2	0	0	1
OTU_2122	0	0	0	0	0	1	0	0	0	0	0	0	0	0	0	0	0	0	0	0	0	0	0	0	0	0	0	2	1	0	6	3	10	0	0	3	0	1	2	0	0	0	0	0	0	0	0	0	0
OTU_1378	0	0	1	1	0	0	2	0	0	0	0	1	0	1	0	0	1	0	0	1	0	0	2	1	1	0	2	0	3	0	17	16	3	1	1	2	4	34	20	0	0	0	0	1	2	2	0	0	2
OTU_80	127	794	442	9	12	6	10	11	8	14	14	10	10	13	5	2	16	12	2	8	4	3	16	20	14	0	8	7	25	2	7	6	3	12	9	23	1	11	9	17	12	0	17	11	9	9	13	1	9
OTU_1450	0	1	0	0	0	0	2	0	0	1	1	0	0	0	0	0	0	0	0	0	0	0	0	0	0	1	0	0	0	0	0	0	0	12	3	23	1	0	0	0	0	0	0	1	0	0	1	0	0
OTU_3932	1	12	8	0	0	0	0	0	0	0	0	0	0	0	0	0	0	1	0	0	0	0	0	0	0	0	0	0	0	0	0	0	0	0	0	0	0	1	0	0	0	0	1	0	0	0	0	0	0
OTU_413	10	18	14	8	11	10	5	19	4	12	14	12	12	6	6	2	23	8	3	3	1	1	22	15	10	5	9	11	12	4	9	2	2	18	5	33	0	7	10	8	8	0	13	15	17	10	18	6	4
OTU_1014	11	51	40	2	5	0	0	2	0	0	2	0	0	2	0	4	7	4	1	1	0	0	7	1	1	0	1	2	3	0	30	17	18	7	0	2	2	5	4	2	1	0	5	0	1	1	1	1	0
OTU_1201	0	3	3	2	1	0	0	1	2	1	0	0	0	0	0	0	1	2	0	0	0	1	1	2	0	0	2	0	0	0	16	27	19	1	0	3	0	0	1	1	0	0	2	1	0	0	2	0	0
OTU_3230	1	10	8	1	0	0	0	0	0	2	3	3	1	2	0	0	0	0	0	0	0	0	2	2	0	0	0	0	0	0	1	0	0	0	1	2	0	1	1	0	0	0	0	0	2	1	3	1	0
OTU_314	5	7	7	4	3	1	4	6	2	3	4	4	6	3	6	5	8	5	1	2	1	2	10	13	4	1	4	4	11	1	179	141	82	12	8	9	0	5	6	5	2	0	4	3	2	4	7	2	1
OTU_339	0	2	1	9	10	4	0	8	2	1	2	1	2	1	6	1	7	3	2	0	0	0	2	2	36	9	34	4	13	2	1	0	1	2	1	5	1	0	4	5	6	1	4	2	4	3	3	0	5
OTU_217	2	16	3	5	8	3	20	40	15	8	2	6	7	9	3	16	81	39	1	5	3	0	10	10	172	30	124	35	62	9	4	1	4	10	6	17	1	3	4	11	3	2	6	7	6	7	8	4	3
OTU_2166	2	0	0	0	1	0	2	1	0	1	0	1	1	0	0	0	1	0	0	0	0	1	1	0	3	1	5	5	27	4	0	0	1	1	0	3	0	0	0	0	2	0	0	0	2	0	3	0	0
OTU_835	0	3	0	0	0	0	0	0	1	0	0	0	0	1	0	0	1	0	0	0	0	0	0	0	0	0	1	0	1	0	1	0	0	44	10	13	0	0	0	1	0	0	1	0	2	0	0	0	0
OTU_4548	0	1	0	0	0	0	0	0	0	0	0	0	0	1	0	0	0	0	0	0	0	0	1	0	0	0	0	0	1	0	1	0	0	0	0	0	0	0	0	0	0	0	0	0	0	4	2	1	0
OTU_2148	0	0	0	0	0	0	0	0	0	0	0	0	0	0	0	0	1	1	0	0	0	2	8	4	0	0	0	0	1	0	0	0	0	0	2	0	0	0	0	1	0	0	0	0	0	0	0	0	0
OTU_3448	0	2	3	0	1	0	0	0	0	0	0	0	0	1	1	2	15	5	1	0	0	1	1	1	0	0	1	0	1	0	0	0	1	1	0	3	0	0	0	0	0	0	0	2	0	2	0	0	3
OTU_1294	0	0	0	0	0	0	0	0	0	0	0	0	0	0	0	1	29	9	0	0	1	0	0	0	0	0	0	0	0	0	0	0	0	1	0	1	0	0	0	0	0	0	0	1	0	0	2	0	0
OTU_4634	0	0	1	0	1	0	0	0	0	1	1	1	0	0	0	0	0	1	0	0	0	0	0	0	0	0	0	0	0	0	0	0	0	0	0	0	0	0	0	0	0	0	0	0	0	2	3	0	0
OTU_734	1	5	6	9	5	2	2	5	2	0	3	3	6	4	3	4	34	17	1	5	1	3	7	7	23	8	15	20	57	8	0	0	2	1	3	4	0	1	3	28	28	1	1	3	2	2	9	0	5
OTU_2481	0	4	1	1	1	0	0	0	0	0	1	0	0	0	0	0	0	0	0	0	0	0	1	1	2	0	0	4	45	1	3	1	0	0	1	2	0	0	0	0	1	0	1	0	1	1	2	0	1
OTU_297	24	98	73	2	2	0	0	0	1	1	3	1	0	1	1	0	3	1	0	0	0	0	2	3	0	0	0	0	2	0	0	0	2	0	1	2	0	0	1	0	1	0	0	2	0	0	2	0	0
OTU_3062	0	0	1	0	0	0	0	0	0	0	0	0	2	0	0	2	20	11	1	0	0	1	0	0	0	0	0	1	1	0	0	1	0	0	0	0	0	0	0	0	0	0	1	0	0	0	0	0	0
OTU_158	6	15	15	13	8	4	6	11	7	9	11	17	20	18	12	2	5	6	4	5	4	1	8	6	7	2	5	6	7	3	1	4	3	7	6	9	5	6	13	9	7	0	342	245	269	18	25	1	1
OTU_1802	0	1	1	13	18	5	0	1	0	6	1	3	12	7	5	0	0	1	1	1	0	0	1	0	0	0	0	0	0	0	1	1	0	5	0	1	0	2	2	1	1	1	1	1	1	14	25	6	2
OTU_3970	0	0	0	0	0	0	0	0	0	0	0	0	3	0	0	0	0	1	0	0	0	0	1	0	2	0	0	0	0	0	0	1	0	2	1	0	0	1	2	0	0	0	1	0	0	0	1	0	0
OTU_2330	1	1	0	1	1	1	1	0	1	2	0	0	2	3	0	0	0	0	0	0	0	1	12	9	1	1	0	0	0	0	8	16	6	1	0	9	0	1	1	2	1	0	1	0	0	1	0	0	0
OTU_189	68	322	217	3	1	2	2	0	5	7	6	0	3	2	0	1	5	3	2	2	0	0	6	3	0	0	1	2	6	0	4	2	3	9	0	18	0	3	1	5	0	0	8	3	4	4	7	1	1
OTU_933	2	3	6	0	5	1	0	1	3	2	6	3	0	2	0	1	3	1	0	3	0	0	4	6	2	1	2	3	7	1	0	1	1	1	2	6	10	66	49	1	0	0	1	1	0	5	8	1	1
OTU_1291	0	0	0	0	0	0	1	0	0	0	0	1	1	0	0	0	0	0	0	0	0	0	1	0	0	0	0	0	1	0	0	0	0	1	5	15	0	0	0	0	0	0	0	0	0	0	0	0	0
OTU_378	3	14	4	7	2	3	6	2	3	15	34	11	14	6	7	1	6	3	1	3	0	4	7	2	4	1	2	1	3	2	0	3	1	9	1	4	0	2	3	4	2	0	5	9	14	140	232	33	2
OTU_1624	0	1	1	3	2	0	0	0	0	2	3	0	2	0	1	0	0	1	0	0	1	0	2	1	9	3	2	3	6	0	0	0	0	0	0	1	0	1	0	2	2	0	0	0	0	8	5	1	2
OTU_2483	0	1	0	1	0	2	0	1	2	1	0	1	1	0	0	0	0	0	0	0	0	0	0	1	1	1	1	0	0	0	15	3	2	0	1	1	0	1	0	0	0	0	0	1	0	1	0	0	0
OTU_1492	0	2	1	3	0	0	1	0	0	1	2	2	0	2	0	2	7	0	0	1	0	3	40	18	1	0	2	0	0	0	6	1	2	3	0	9	2	17	4	0	0	0	0	0	0	1	2	0	0
OTU_869	2	18	12	1	5	1	1	2	0	0	3	0	1	3	4	0	17	3	1	0	0	20	102	40	3	0	2	1	3	0	1	1	1	10	5	31	0	1	1	2	0	0	17	3	3	1	4	0	0
OTU_1467	0	2	1	1	0	0	0	0	0	0	0	1	0	2	0	1	2	5	0	0	0	0	0	0	0	0	0	0	0	0	0	0	0	14	4	7	0	0	0	0	0	0	0	0	0	0	1	0	4
OTU_161	77	359	220	2	4	2	1	3	1	3	5	1	2	5	1	4	6	6	1	3	1	2	4	6	3	1	2	0	11	0	2	0	2	8	2	6	0	5	2	5	0	0	6	6	5	1	7	0	1
OTU_506	1	3	2	1	3	1	3	2	1	2	4	1	8	1	1	0	10	3	0	0	0	10	66	34	2	1	3	5	5	0	3	6	4	3	8	9	10	55	64	6	3	1	6	7	3	2	4	1	0
OTU_1741	0	0	0	0	0	0	0	0	0	3	0	1	1	3	3	0	1	1	0	1	0	0	1	0	0	1	0	0	1	0	0	0	0	8	0	1	0	0	1	1	0	0	0	0	1	2	9	3	0
OTU_1538	0	2	1	0	1	0	1	1	0	0	0	0	0	0	0	1	0	2	0	0	0	0	0	3	0	0	2	0	1	0	14	11	22	0	0	3	0	0	0	1	1	0	2	0	0	1	0	1	0
OTU_988	1	1	1	2	0	1	0	2	0	2	0	1	2	0	0	11	76	29	0	0	0	0	3	4	4	3	5	5	18	2	1	0	1	0	0	0	0	1	1	0	1	0	0	0	0	2	6	0	0
OTU_96	1	8	2	7	6	3	0	9	4	4	4	4	3	0	0	0	6	4	0	2	3	6	35	14	4	3	4	2	6	1	1	2	2	263	121	462	1	5	2	5	1	0	7	5	4	4	1	1	0
OTU_385	32	114	80	1	3	0	1	3	0	1	1	0	2	0	1	1	2	3	0	0	0	0	2	3	1	0	0	0	1	0	1	1	0	1	0	0	0	3	0	1	0	0	2	1	0	1	1	1	1
OTU_3978	0	0	1	0	0	0	0	0	0	0	10	2	0	0	0	0	0	0	0	0	0	0	0	0	3	4	3	0	0	1	0	0	0	1	0	1	0	0	0	0	0	0	0	1	0	0	0	0	0
OTU_1489	0	1	2	1	0	0	0	1	0	1	1	1	1	0	1	2	9	6	0	0	0	0	1	0	0	0	0	0	0	0	0	1	1	61	12	21	0	2	2	0	0	0	0	1	0	0	1	1	0
OTU_303	2	5	6	6	5	2	3	2	4	5	3	6	3	3	2	1	6	13	2	0	0	5	4	4	7	0	2	3	4	1	142	82	58	11	7	25	0	8	5	4	3	1	3	9	1	3	4	2	2
OTU_403	1	0	2	0	1	1	0	1	1	2	1	1	3	2	2	0	2	0	1	1	0	0	3	1	2	0	0	0	1	0	5	3	3	55	22	95	0	1	0	1	0	0	2	1	2	0	5	0	1
OTU_2176	1	0	1	1	0	0	0	0	0	2	2	2	0	0	1	0	0	1	0	1	0	0	0	0	3	0	1	1	0	2	13	8	7	1	0	2	0	1	0	0	0	0	0	0	0	2	3	1	0
OTU_1031	0	0	0	2	1	0	0	1	0	0	0	2	0	1	0	0	2	0	0	1	0	0	1	0	1	0	0	1	2	1	0	0	0	14	15	45	0	0	0	0	0	0	1	1	0	2	0	0	0
OTU_2326	0	3	0	0	4	0	0	2	0	0	2	3	1	2	1	1	10	4	2	0	1	7	30	14	3	1	0	1	3	2	1	0	1	75	67	227	0	0	0	1	0	1	13	8	5	2	2	0	0
OTU_1814	0	0	0	0	0	0	0	0	0	5	20	9	0	1	0	0	2	0	0	0	0	0	0	0	0	0	0	0	0	0	0	0	0	0	0	0	0	0	0	0	0	0	0	0	0	0	0	0	0
OTU_2646	1	22	20	3	1	1	1	1	1	0	0	0	1	2	0	1	12	3	1	0	0	2	8	3	0	0	1	2	2	0	4	1	4	17	3	20	0	0	2	0	0	0	1	3	0	1	2	0	1
OTU_2404	3	11	8	0	0	0	0	0	0	0	0	0	0	3	0	0	1	0	0	0	0	0	0	0	0	0	0	0	1	0	0	0	0	0	1	0	0	0	0	0	0	0	0	0	0	1	0	0	0
OTU_2872	0	0	0	0	0	0	0	0	1	1	1	0	0	0	0	0	0	1	0	0	0	2	14	10	0	0	0	1	0	0	0	0	0	2	0	4	0	6	2	0	0	0	1	2	0	0	0	0	1
OTU_1886	0	0	0	4	3	0	0	2	2	1	0	1	1	0	0	0	0	2	0	0	0	0	0	2	0	0	0	0	0	0	0	1	0	3	0	4	0	1	2	0	1	0	0	0	0	6	6	2	4
OTU_4179	0	1	0	0	0	0	0	1	1	0	1	0	0	0	0	0	0	1	0	0	0	0	0	2	0	0	0	0	0	1	2	5	1	1	1	1	0	1	1	0	0	0	1	2	0	1	1	0	0
OTU_440	1	6	4	11	11	7	5	4	4	8	2	5	5	2	3	22	118	48	2	3	1	5	6	5	24	4	11	15	94	10	0	1	3	3	4	5	1	0	6	4	2	0	5	5	2	2	5	0	2
OTU_807	5	47	42	1	0	0	0	3	0	0	0	0	2	0	0	0	0	2	0	0	0	0	3	1	0	0	0	1	1	0	0	1	0	0	0	2	0	1	1	0	0	0	1	1	2	1	0	0	0
OTU_905	0	0	2	0	1	0	0	3	0	1	1	0	0	0	1	0	1	0	0	1	0	1	4	7	0	0	1	0	1	0	0	0	0	20	38	43	0	0	1	1	0	0	1	0	0	0	1	0	0
OTU_998	0	2	0	1	2	1	2	0	1	2	4	0	0	2	1	0	1	3	0	0	0	19	49	26	1	1	1	0	4	1	4	1	3	3	3	23	0	0	0	0	0	0	0	1	2	1	1	1	1
OTU_1752	1	1	1	0	2	0	2	0	0	1	4	1	1	2	1	0	1	0	0	0	0	3	3	5	0	0	0	1	2	0	7	1	6	5	16	17	0	2	0	0	0	0	3	2	1	1	2	1	1
OTU_361	35	154	96	5	1	6	1	2	1	0	0	2	3	4	0	1	0	2	0	1	0	1	0	3	2	1	1	1	3	1	2	1	2	11	1	4	0	3	0	1	1	0	1	2	0	5	0	0	6
OTU_3942	0	0	1	0	0	0	0	0	0	0	0	0	0	1	0	0	0	0	1	0	0	0	0	0	0	0	0	0	0	0	0	0	0	0	0	1	0	0	0	0	0	0	0	1	0	0	2	0	0
OTU_499	1	3	2	3	5	2	0	1	0	0	1	1	2	3	4	1	5	4	0	2	1	0	3	6	2	0	1	2	5	1	39	48	47	4	2	8	1	4	2	1	1	0	3	1	2	1	5	0	1
OTU_442	1	3	9	8	7	2	7	19	15	3	5	7	5	2	5	1	8	2	1	5	0	1	4	3	8	2	6	10	21	3	2	4	0	6	3	9	0	3	5	37	49	0	34	32	18	16	14	4	13
OTU_3681	1	1	2	1	1	0	0	0	3	0	0	0	1	1	1	0	0	4	0	0	0	7	17	10	1	2	0	0	1	0	5	2	0	1	0	2	0	1	2	1	1	0	0	0	1	0	3	0	0
OTU_355	19	151	105	2	1	1	1	1	3	3	1	3	6	4	1	1	3	3	1	1	0	2	6	4	0	0	3	1	5	0	2	0	1	6	0	7	0	0	2	1	0	0	4	2	0	1	6	0	1
OTU_1638	1	1	0	0	1	0	0	0	0	0	0	0	0	0	0	0	1	0	0	0	0	2	2	0	0	0	0	0	0	0	0	1	1	12	3	13	1	0	1	1	0	0	1	0	0	1	0	0	0
OTU_4703	1	9	6	0	0	0	0	0	0	0	0	0	0	0	0	0	0	0	0	0	0	1	0	0	0	0	0	0	0	0	0	0	0	0	0	0	0	0	0	0	0	0	0	0	0	0	0	0	0
OTU_3359	4	17	9	0	0	0	0	0	0	0	0	0	0	0	0	0	0	0	0	0	0	0	0	0	0	0	0	0	0	0	0	0	0	0	0	1	0	0	0	0	0	0	0	0	0	0	0	0	0
OTU_249	1	8	1	2	0	0	0	2	3	3	2	4	1	3	3	31	281	97	0	3	0	1	2	2	4	1	7	2	4	2	1	1	0	4	0	5	0	2	1	1	2	0	3	7	1	1	6	1	0
OTU_2302	3	12	18	0	0	1	0	0	0	1	1	0	0	0	0	0	0	0	0	0	0	0	0	0	1	0	0	0	0	0	0	0	0	0	0	0	0	0	0	0	0	0	0	0	0	0	0	0	0
OTU_3528	0	0	0	0	0	0	0	0	0	0	0	0	0	0	0	0	0	0	0	0	0	0	3	2	0	0	0	0	0	0	0	0	0	0	0	0	0	0	0	0	0	0	1	0	0	0	0	0	0
OTU_159	2	2	2	2	1	0	0	4	2	4	0	1	0	2	2	2	0	2	0	1	1	0	3	3	5	0	3	0	2	1	1	0	0	231	184	77	1	5	2	2	0	0	4	6	3	0	5	0	0
OTU_670	1	3	0	2	0	0	1	2	0	0	0	0	0	0	0	0	0	1	0	2	0	0	0	1	1	0	0	1	0	0	5	2	0	22	23	51	0	0	0	1	0	0	3	0	2	0	1	0	0
OTU_148	61	358	234	6	3	2	5	1	3	5	4	5	1	2	3	0	11	3	1	3	1	1	12	9	4	2	2	3	11	2	2	3	2	8	1	11	1	4	5	4	2	0	10	5	8	2	5	0	4
OTU_3458	0	0	0	0	0	0	0	1	0	0	0	0	0	0	1	0	0	0	0	0	0	0	1	0	0	1	2	0	1	0	0	1	0	0	0	0	0	0	0	0	2	0	0	0	0	1	0	0	0
OTU_1888	0	0	0	0	0	0	0	0	0	1	0	0	9	5	6	0	1	0	0	0	0	0	0	0	0	1	1	0	0	0	0	0	0	0	0	0	0	0	0	0	0	0	0	0	0	0	2	0	0
OTU_1229	0	2	0	1	2	0	2	2	0	1	0	0	1	1	1	1	0	0	1	0	0	0	1	1	1	1	0	0	0	0	3	5	1	0	1	0	4	33	19	2	0	0	0	2	0	2	1	0	0
OTU_3848	0	2	1	0	1	0	3	1	3	0	1	1	2	2	1	0	7	0	1	1	0	1	0	0	1	1	0	0	1	0	8	5	10	8	1	15	2	4	13	0	0	0	1	0	2	0	1	1	0
OTU_227	0	11	1	2	1	2	0	2	0	3	1	3	3	1	0	0	5	1	0	2	0	1	1	1	1	0	2	0	1	0	1	1	0	9	1	2	31	107	100	2	0	0	4	10	8	4	4	0	0
OTU_1736	0	0	0	0	0	0	0	0	0	0	0	0	0	0	0	0	0	0	0	0	0	0	0	2	0	0	0	0	0	0	0	0	0	6	5	3	0	0	0	0	0	0	0	0	0	0	0	0	0
OTU_3443	0	0	0	0	0	0	0	0	0	0	0	1	4	2	1	1	1	0	0	0	0	3	6	6	0	1	0	0	2	0	0	1	0	0	0	0	0	0	0	0	0	0	0	1	0	0	1	0	0
OTU_892	0	2	2	0	0	1	0	0	0	2	1	0	3	2	2	0	1	0	0	0	0	0	3	3	1	0	1	0	0	0	17	15	7	14	35	24	0	2	0	2	0	0	0	0	1	0	1	1	1
OTU_661	0	3	0	0	2	0	0	1	1	1	1	0	0	1	1	0	1	3	0	0	0	0	2	3	1	1	0	1	1	0	0	0	0	1	1	0	0	0	1	0	0	1	26	59	36	0	0	1	1
OTU_1962	0	2	0	1	6	0	0	1	1	0	0	0	5	1	0	0	0	0	0	1	0	1	1	0	0	0	1	1	1	1	0	1	0	5	4	8	3	3	3	0	1	0	0	0	0	11	13	1	0
OTU_3506	0	0	0	0	0	0	0	0	0	0	0	1	0	0	0	0	0	0	0	0	0	0	1	2	0	0	0	0	0	0	1	0	0	1	0	2	0	1	1	0	0	0	0	0	0	0	0	0	0
OTU_2580	1	1	1	0	1	0	0	3	0	0	2	0	1	0	0	0	3	0	0	0	0	0	0	1	1	1	0	1	1	0	0	1	0	1	2	0	0	3	1	0	2	0	1	0	2	2	0	0	1
OTU_1041	0	5	2	1	0	0	9	21	10	3	1	0	0	2	3	1	10	2	0	0	0	1	2	4	16	3	14	3	19	4	1	1	0	3	1	1	1	2	3	1	0	0	1	0	1	0	2	0	0
OTU_826	0	2	0	0	0	0	0	0	0	2	2	0	0	2	1	0	1	1	1	0	0	7	44	18	0	1	0	0	0	0	0	0	0	0	1	2	0	1	0	1	0	0	3	0	0	1	2	0	0
OTU_4065	0	0	1	0	2	0	0	0	0	0	1	0	0	0	0	0	1	0	2	8	4	0	1	0	0	0	0	0	1	0	1	2	1	0	0	0	0	0	0	0	0	0	0	2	1	1	0	0	1
OTU_1152	2	2	3	1	1	0	0	0	0	1	1	1	2	2	1	1	1	0	1	9	3	2	1	1	0	0	0	0	0	0	4	1	0	19	4	33	2	9	14	0	0	0	1	0	0	0	2	0	0
OTU_268	39	173	145	3	1	0	0	0	2	3	3	1	1	0	2	0	2	0	0	1	0	1	4	8	2	0	0	2	5	0	0	1	1	1	0	2	0	0	0	1	1	0	3	2	3	0	1	0	1
OTU_1009	3	30	27	0	0	0	0	0	0	0	0	2	0	2	0	0	1	1	0	0	0	0	0	0	1	0	0	0	1	1	0	0	0	0	1	1	1	1	2	0	0	0	0	0	0	1	0	0	0
OTU_4117	0	0	0	0	0	0	1	0	1	0	0	2	0	0	0	0	2	0	0	0	0	0	0	0	0	0	0	0	1	0	4	6	2	1	0	0	0	0	0	2	0	0	0	0	1	0	0	0	0
OTU_1135	1	12	3	5	4	2	0	5	2	5	3	4	4	5	0	0	3	3	1	2	1	0	6	7	7	2	2	4	5	1	2	0	3	4	2	5	0	4	2	3	1	0	3	2	3	1	0	1	3
OTU_572	0	3	1	0	1	0	0	2	1	2	1	2	0	0	4	1	16	3	0	0	0	5	17	4	1	0	0	0	1	1	6	1	0	24	28	72	0	2	3	3	1	0	0	2	1	2	3	0	1
OTU_2095	0	1	0	0	0	0	0	0	0	0	0	0	0	0	0	0	0	0	0	0	0	1	0	0	0	0	0	0	0	0	0	1	0	2	0	16	0	0	0	0	0	0	0	0	0	0	0	0	0
OTU_611	15	86	73	1	0	1	0	1	0	0	1	2	1	0	0	0	2	1	1	0	0	0	1	3	0	0	1	1	2	0	0	1	0	0	1	0	0	0	0	2	1	0	0	2	1	0	1	0	1
OTU_4170	0	2	0	3	2	1	0	1	0	1	4	0	0	0	0	0	0	2	0	0	0	0	0	1	0	0	1	1	0	0	0	0	0	0	1	0	0	0	0	1	0	0	0	0	4	2	9	0	1
OTU_2822	0	0	0	0	0	0	0	1	0	0	0	0	0	0	0	0	0	0	0	0	0	4	7	3	0	0	0	0	0	0	3	0	1	22	2	9	0	0	0	1	0	0	0	2	0	2	1	0	0
OTU_2796	0	0	1	0	0	0	1	0	0	0	1	0	0	0	1	0	0	1	0	0	0	0	0	0	0	1	1	0	2	0	0	0	0	4	0	1	2	6	7	0	0	0	2	0	0	0	1	0	1
OTU_3191	0	2	1	0	0	0	0	1	0	0	0	0	0	0	0	2	2	0	0	0	0	1	0	3	1	0	0	0	0	1	1	3	2	0	4	8	0	1	0	1	0	0	0	2	0	0	1	0	1
OTU_467	0	2	2	1	3	0	1	1	1	1	2	4	1	0	1	2	5	0	1	0	0	0	7	2	2	0	1	1	1	0	1	0	0	2	0	0	0	0	2	3	1	0	3	5	0	5	7	1	2
OTU_732	1	5	6	5	3	2	0	1	1	0	1	3	3	2	2	0	3	5	1	0	0	6	16	14	2	1	1	0	1	1	32	19	11	26	11	28	0	27	19	3	0	0	2	2	3	0	2	1	0
OTU_3979	0	0	0	1	0	1	0	0	0	0	0	1	1	0	0	0	1	0	0	1	0	0	0	0	0	0	0	0	1	0	0	0	0	1	0	1	1	3	7	0	0	0	0	0	0	1	0	0	0
OTU_1855	3	27	21	0	3	0	0	3	0	2	1	1	1	0	0	0	3	1	0	0	0	13	27	17	1	0	1	0	2	0	1	1	1	21	8	16	0	1	1	0	1	0	2	2	0	1	2	0	1
OTU_927	1	4	2	1	0	0	0	2	2	1	2	4	3	1	3	14	58	27	1	2	0	2	1	2	2	0	0	3	15	3	1	0	1	1	0	4	0	0	1	0	1	0	0	0	0	1	1	0	0
OTU_3435	1	4	4	2	1	1	0	1	2	3	1	2	1	1	1	0	3	0	1	0	3	0	3	4	0	0	1	1	4	1	2	0	1	1	5	2	0	0	4	3	1	0	2	2	1	1	0	1	1
OTU_4425	1	35	23	1	0	0	0	0	0	4	0	0	3	1	1	1	22	4	0	0	0	4	27	25	2	1	0	1	2	0	0	2	0	6	11	16	1	3	1	1	5	0	33	10	3	1	2	0	2
OTU_1735	0	0	0	1	1	1	0	1	0	0	1	1	0	1	1	0	1	0	0	1	0	7	15	4	0	0	0	0	1	0	0	0	0	17	7	12	0	0	0	0	0	0	0	3	0	1	0	0	0
OTU_1608	0	2	0	1	0	0	0	1	0	0	0	0	0	0	0	0	0	0	0	0	0	0	0	1	0	0	0	0	1	0	0	0	0	2	0	0	0	0	0	0	0	0	4	9	19	0	0	0	0
OTU_4059	0	0	0	4	8	3	0	0	1	0	0	0	1	1	1	0	0	0	0	0	0	0	0	1	0	0	0	0	0	0	0	0	0	1	0	1	0	0	1	0	0	0	0	0	0	0	0	0	0
OTU_4678	0	0	0	0	1	0	0	0	1	0	0	0	0	0	1	0	0	0	0	0	0	0	0	0	0	0	0	0	1	0	1	0	0	0	0	0	0	2	4	0	0	0	0	0	0	2	0	0	0
OTU_431	1	4	5	3	3	0	2	1	5	6	4	2	2	1	1	1	4	5	0	1	0	1	7	5	5	0	2	0	3	0	97	67	42	4	2	2	0	4	4	1	3	1	0	0	2	1	0	1	7
OTU_968	0	1	1	0	1	1	1	1	2	3	2	1	0	2	1	0	5	1	0	0	0	0	2	2	0	0	1	0	1	0	1	0	0	6	1	3	1	1	0	2	3	0	1	2	0	0	2	0	17
OTU_4598	0	0	0	0	1	0	0	0	0	1	0	0	0	0	0	0	0	0	0	0	0	0	0	0	1	1	1	0	0	0	4	1	0	0	0	0	0	0	0	0	0	0	1	0	0	0	0	0	0
OTU_2262	0	0	1	1	3	0	1	7	1	1	0	4	3	1	0	0	1	0	0	2	0	0	1	0	0	0	2	0	3	1	1	0	0	1	1	1	0	1	0	0	2	0	0	0	0	2	2	2	4
OTU_2701	0	0	0	0	0	0	0	0	0	0	0	0	0	0	0	0	0	0	0	0	0	0	1	1	1	0	1	0	1	0	0	0	0	7	2	8	0	0	0	0	0	0	1	0	0	0	0	0	0
OTU_2053	0	2	0	0	0	1	1	0	0	1	1	0	0	0	0	0	1	0	0	1	0	0	0	0	0	0	2	0	0	0	5	9	4	0	0	0	0	0	0	1	1	0	0	0	0	0	1	0	0
OTU_235	46	227	138	1	3	2	3	1	0	6	1	7	2	4	2	1	1	1	0	1	2	0	5	3	1	0	1	3	2	1	0	2	2	4	0	3	0	3	1	3	4	0	5	2	2	8	7	2	0
OTU_2183	0	0	1	0	0	0	0	0	1	2	0	1	0	0	0	3	39	17	0	1	0	0	2	1	1	0	0	0	1	0	0	0	0	0	0	1	0	0	2	3	0	0	1	0	1	0	2	0	0
OTU_819	3	0	0	2	0	1	2	1	0	1	0	1	2	1	1	16	49	46	0	0	0	0	1	2	1	0	0	1	0	0	1	0	0	4	1	3	0	0	0	0	1	0	2	0	1	0	1	1	0
OTU_2192	0	1	0	0	0	1	0	0	0	1	0	0	0	0	0	0	0	1	0	0	0	0	2	1	0	0	1	0	1	0	4	10	1	0	0	0	0	0	1	0	0	0	0	0	0	0	1	0	0
OTU_3653	1	0	0	0	0	0	0	0	0	0	0	0	0	0	0	0	0	0	0	0	0	0	0	0	0	0	0	0	0	0	0	0	0	1	0	0	0	0	0	1	0	0	0	0	0	0	0	0	0
OTU_523	11	74	52	2	0	1	0	0	0	0	1	0	0	0	1	0	0	0	0	0	0	0	2	1	1	0	0	3	1	0	1	1	0	1	1	1	0	0	0	1	0	0	1	2	1	0	0	0	0
OTU_1029	0	3	3	2	3	1	1	1	3	4	0	1	1	2	2	0	12	5	0	1	1	1	5	3	4	0	3	3	1	0	0	1	1	2	2	2	0	2	2	41	53	3	1	1	1	4	2	0	1
OTU_4527	0	0	0	0	0	0	0	0	0	0	0	0	0	0	0	0	0	0	0	0	0	0	0	0	0	0	0	0	0	0	1	0	2	0	0	0	0	0	0	0	0	0	0	0	0	0	0	0	0
OTU_438	1	6	4	1	1	1	1	2	1	2	6	1	5	3	3	4	15	7	0	0	0	0	1	1	17	4	4	35	174	25	1	1	1	3	2	2	1	1	1	3	1	0	2	3	3	0	5	0	5
OTU_490	0	1	0	0	1	0	0	1	0	0	1	0	0	1	0	0	1	3	0	0	0	0	3	1	1	0	0	0	0	0	1	1	0	43	31	81	0	0	1	1	0	0	0	0	1	0	0	0	0
OTU_1146	10	40	37	4	11	1	4	5	5	3	8	1	5	2	3	2	2	3	2	0	1	1	0	8	2	0	0	2	2	1	4	7	4	3	1	5	3	15	14	3	3	0	1	5	2	20	27	3	3
OTU_2738	0	0	0	0	1	0	1	0	0	0	2	0	0	0	0	0	0	0	0	0	0	0	0	1	0	0	0	0	0	0	0	0	0	1	1	1	0	0	0	0	0	0	0	0	0	2	2	0	0
OTU_4987	0	0	0	0	0	0	0	0	1	0	0	0	0	0	0	0	0	0	0	0	0	0	0	1	0	0	0	0	0	0	0	0	1	12	1	7	0	0	0	0	0	0	0	0	1	0	0	0	0
OTU_1862	0	2	0	0	0	0	0	0	1	1	0	1	1	2	0	0	0	0	1	0	1	1	0	1	1	0	0	0	1	0	7	4	7	0	0	3	0	0	0	0	0	0	1	0	0	0	0	0	0
OTU_377	1	1	2	1	2	1	0	0	0	1	0	0	0	1	1	0	1	5	0	0	0	0	1	0	1	0	0	1	0	0	1	0	1	45	41	107	0	0	0	1	0	0	1	0	0	0	1	0	1
OTU_608	0	0	2	1	0	0	0	1	0	0	0	0	1	3	0	5	84	26	1	0	0	2	0	3	2	0	0	1	2	0	0	0	0	2	0	3	1	0	2	1	1	0	2	0	0	1	1	0	2
OTU_1544	0	0	2	1	4	0	0	0	0	3	1	1	1	3	0	0	1	1	2	12	6	0	4	3	0	0	1	1	1	0	0	0	1	9	9	30	1	0	1	0	0	0	0	1	0	0	4	0	1
OTU_1383	1	1	0	3	1	2	2	1	3	1	1	1	1	1	1	1	3	2	0	0	0	0	2	1	1	0	1	0	2	0	0	0	1	1	0	1	0	0	1	1	0	0	0	1	2	1	0	0	4
OTU_2276	0	1	0	0	2	0	0	0	2	0	1	0	1	2	0	0	1	1	1	0	0	0	0	1	2	0	0	0	0	0	7	10	3	1	1	3	0	2	0	0	1	0	0	0	2	1	2	0	2
OTU_2356	0	0	0	0	0	0	0	0	0	0	0	0	0	0	0	0	0	0	0	0	0	0	0	1	0	0	0	0	0	0	0	0	0	3	2	19	0	0	0	0	0	0	0	1	1	0	1	0	0
OTU_2375	0	0	1	1	0	1	1	1	0	0	0	0	0	0	0	0	1	0	0	2	0	1	1	0	0	0	0	0	0	0	18	6	5	0	0	0	0	0	0	0	0	0	1	0	0	0	0	0	0
OTU_369	1	6	2	2	2	1	1	1	1	1	1	1	1	0	0	0	2	3	0	2	0	1	1	6	1	0	0	1	2	2	68	54	47	1	0	3	0	1	0	0	1	0	3	0	3	1	4	0	2
OTU_498	0	0	3	1	1	1	0	2	0	0	1	1	2	2	1	0	4	2	0	0	1	2	5	5	0	1	3	1	5	1	6	4	0	148	60	196	0	0	1	3	0	0	1	0	2	0	7	1	0
OTU_742	2	4	5	2	3	0	1	2	1	2	1	3	1	2	0	15	87	47	0	4	0	4	12	4	3	0	1	0	3	1	0	0	0	12	14	35	0	3	1	1	1	0	2	2	1	2	3	0	0
OTU_1606	1	3	5	4	3	3	1	1	1	0	2	0	1	1	0	6	38	7	0	3	1	4	10	13	6	3	3	0	6	1	3	0	0	3	4	6	0	1	5	16	9	1	5	2	2	4	4	1	0
OTU_483	11	92	54	1	1	0	0	0	0	0	1	1	3	1	1	0	4	4	0	0	0	1	1	1	1	0	0	0	1	1	2	0	0	1	1	2	0	0	1	0	0	0	3	1	1	2	1	0	1
OTU_2130	0	1	1	0	0	0	0	0	0	0	1	0	0	0	0	0	0	1	0	0	0	0	0	2	0	0	1	0	1	0	1	4	5	0	0	0	0	0	0	0	0	0	0	0	0	2	0	0	0
OTU_2763	0	1	0	1	0	0	0	0	0	0	1	0	0	0	0	0	0	0	0	0	0	0	15	4	0	0	0	1	1	1	0	0	0	0	1	1	0	0	0	0	0	0	0	0	0	0	0	1	0
OTU_1340	0	3	2	8	4	0	0	1	1	3	5	0	3	2	4	0	1	0	0	1	1	0	0	1	1	1	0	1	1	0	0	1	0	16	2	1	0	0	0	1	0	0	1	0	0	14	18	2	0
OTU_757	3	2	0	2	1	0	0	1	0	4	1	1	1	1	2	0	2	0	9	59	19	2	1	0	1	0	0	2	2	1	0	2	0	2	0	4	1	2	1	2	0	0	2	1	1	4	3	0	3
OTU_3736	0	1	0	2	1	1	0	0	0	0	0	0	0	1	2	0	0	0	0	0	0	0	10	3	0	0	0	1	2	0	0	2	0	0	0	6	0	0	1	0	0	0	0	0	0	0	0	0	1
OTU_1098	0	4	1	1	0	1	0	0	0	1	0	0	1	0	1	0	0	0	0	0	0	1	1	0	2	0	0	2	1	0	26	25	26	0	0	0	0	1	1	1	0	0	0	0	1	3	1	0	0
OTU_288	1	2	0	0	2	0	0	0	0	1	2	1	1	1	2	0	1	2	1	0	0	0	4	4	0	0	0	1	2	0	1	0	1	2	0	1	1	3	0	3	0	0	70	84	136	1	3	1	1
OTU_919	1	2	1	3	5	1	0	0	0	0	2	0	1	2	1	4	58	20	0	0	0	0	0	0	1	0	1	1	1	1	0	0	0	2	0	0	0	2	1	4	0	0	1	1	2	2	0	0	1
OTU_1455	0	0	1	3	0	0	0	0	0	0	0	0	0	1	1	0	3	0	1	1	0	0	5	1	0	0	0	0	1	0	0	0	1	5	10	15	0	0	1	0	1	0	40	1	0	0	1	0	0
OTU_3778	0	0	0	2	0	0	0	0	0	0	0	0	1	0	0	0	1	0	0	0	0	1	3	1	0	0	0	0	0	0	12	6	2	0	0	1	0	0	0	0	0	0	1	0	0	0	0	0	0
OTU_2732	1	1	0	0	0	0	0	0	1	2	0	0	0	0	0	0	0	1	0	1	0	6	13	3	1	0	0	0	2	0	1	0	0	0	0	0	0	0	0	1	0	0	1	1	1	2	1	0	0
OTU_3045	0	1	0	2	1	1	0	3	0	0	0	0	0	1	0	0	0	0	1	0	0	1	0	0	3	0	1	0	1	0	0	0	0	0	0	1	0	0	0	0	0	0	0	1	0	0	0	0	0
OTU_1914	1	1	1	1	1	0	0	1	0	0	0	0	0	0	0	0	1	1	0	0	0	0	2	3	0	1	0	1	0	0	14	16	11	1	6	4	2	0	0	0	0	0	0	2	1	0	3	0	0
OTU_3683	8	11	12	0	0	0	0	1	0	0	0	0	0	0	0	0	0	0	0	0	0	0	0	0	0	0	0	0	1	0	0	1	0	1	1	0	0	2	0	0	0	0	0	0	0	0	0	0	0
OTU_4667	0	3	2	1	0	0	0	0	0	0	1	0	1	0	0	0	2	0	0	0	1	0	2	1	2	0	0	0	0	1	0	0	0	2	0	0	0	0	1	1	0	0	0	0	0	0	0	0	0
OTU_2039	3	12	11	0	1	0	0	0	0	0	0	1	0	0	0	0	1	0	0	0	0	0	2	0	0	0	0	0	0	0	0	0	0	1	0	0	0	0	0	0	0	0	0	0	0	0	0	0	0
OTU_4769	1	1	4	2	1	1	2	0	1	0	1	1	0	0	1	1	2	2	0	0	0	0	1	0	0	1	0	0	0	0	0	0	1	0	0	0	0	2	1	2	0	0	1	0	2	0	0	0	1
OTU_953	0	0	1	0	0	0	0	0	0	1	1	0	0	0	0	0	0	1	0	1	0	0	0	0	0	0	0	0	0	0	0	3	3	6	20	10	0	0	1	0	1	0	0	3	1	0	1	0	0
OTU_3714	0	0	0	0	0	0	0	0	0	2	0	0	0	0	0	0	0	0	0	0	0	0	0	0	0	0	0	0	0	0	0	0	0	0	0	0	0	0	0	0	1	0	0	0	0	1	2	0	1
OTU_1212	0	9	7	14	11	5	1	2	0	2	0	1	3	0	0	0	0	1	0	0	0	0	1	0	0	0	0	0	2	0	1	1	1	1	0	0	0	1	0	1	0	0	3	0	0	0	1	0	8
OTU_4790	0	1	0	0	0	0	0	1	0	1	0	0	1	0	0	0	5	0	0	0	0	1	0	0	0	0	1	0	1	0	0	0	0	1	0	1	0	0	0	1	0	0	0	1	0	2	1	0	0
OTU_2566	0	0	0	0	0	0	0	0	0	0	0	0	1	0	0	0	0	0	1	0	0	1	1	2	0	0	0	0	0	0	1	0	0	0	0	0	0	0	0	0	0	0	0	0	0	0	0	0	0
OTU_2068	1	13	16	0	0	0	0	0	0	0	0	0	0	1	1	0	0	0	0	0	0	0	0	0	1	0	0	0	0	0	0	0	0	0	0	0	0	0	0	0	0	0	0	0	0	0	2	0	0
OTU_3648	1	5	7	0	1	1	0	0	0	0	0	0	0	0	0	0	0	0	0	0	0	0	0	0	0	0	0	0	1	0	0	0	0	0	0	0	0	0	0	0	0	0	0	0	0	0	2	0	0
OTU_3674	0	1	0	0	0	0	0	0	0	0	0	0	0	1	0	1	14	5	0	1	1	0	0	0	0	0	0	1	0	0	0	0	0	1	0	0	0	0	1	0	0	0	0	1	0	1	0	0	0
OTU_1421	0	1	1	1	1	1	0	0	1	0	1	0	0	0	0	0	0	0	0	0	0	0	1	0	1	0	1	0	1	0	8	15	6	6	4	13	0	0	0	0	1	0	0	0	0	1	1	0	0
OTU_1222	0	4	0	0	1	0	1	0	1	0	2	0	1	0	0	0	2	2	0	0	0	0	4	1	29	2	11	2	7	1	0	0	0	1	0	3	0	1	1	3	1	0	0	0	0	1	3	0	0
OTU_1153	1	0	0	0	0	0	0	0	0	0	0	1	0	0	0	0	0	0	0	0	0	0	1	0	0	0	0	0	0	0	0	0	0	6	5	6	0	0	0	0	0	0	0	0	0	0	0	0	0
OTU_2616	0	2	1	0	0	0	0	0	0	0	0	0	0	0	0	0	0	1	0	0	0	0	3	0	1	0	0	0	1	0	0	0	0	14	5	8	0	0	0	0	0	0	0	0	0	0	0	0	0
OTU_653	8	61	34	4	4	1	1	2	0	3	1	3	1	2	2	1	0	1	0	0	1	0	3	3	1	0	0	1	2	0	0	0	0	1	0	3	0	1	2	3	2	0	2	4	1	3	1	0	1
OTU_4125	0	0	0	0	0	0	0	0	0	0	0	0	0	0	0	0	0	0	0	0	0	0	0	0	0	0	0	0	0	0	0	0	0	7	0	7	0	0	0	0	0	0	0	0	0	0	0	0	0
OTU_2278	1	1	1	1	2	1	0	0	0	0	2	0	2	2	0	0	0	1	0	0	0	0	1	1	2	0	0	0	0	0	1	0	0	1	1	1	0	2	0	1	1	0	0	0	1	0	1	0	0
OTU_3925	2	7	5	4	2	1	2	1	0	5	5	3	2	3	2	0	0	0	0	0	0	6	5	4	0	0	1	0	1	0	9	4	5	16	2	7	0	1	0	1	0	0	8	3	1	8	8	0	2
OTU_1630	0	2	0	0	0	0	0	1	0	0	1	0	0	0	0	0	1	0	0	1	0	1	0	4	0	1	0	0	0	0	0	0	0	15	10	16	0	0	0	0	0	0	9	4	3	1	1	0	1
OTU_1988	0	0	0	1	0	0	0	1	0	0	1	0	0	0	1	1	0	0	0	0	0	0	0	0	0	0	0	0	0	0	9	4	10	0	0	0	0	0	0	0	0	0	0	1	0	0	0	0	0
OTU_1856	5	10	7	0	0	0	0	0	0	1	9	0	0	0	1	0	0	0	0	0	0	0	0	0	0	0	0	0	0	0	0	0	0	0	0	0	1	0	1	0	0	0	0	1	1	0	0	1	0
OTU_2084	2	2	3	0	2	1	0	0	1	1	1	0	0	1	0	0	2	0	0	0	0	3	9	10	0	0	1	0	0	0	2	0	0	5	3	14	0	0	0	0	0	0	22	11	8	0	0	1	0
OTU_1975	0	0	0	24	23	9	0	2	0	0	0	1	1	1	1	0	1	4	0	0	0	0	0	2	2	1	0	0	0	1	1	1	0	5	0	1	1	1	0	0	1	0	0	1	1	1	3	0	1
OTU_3559	0	0	0	0	0	0	0	0	0	0	1	0	0	0	0	0	0	0	0	0	0	0	7	5	0	1	0	0	0	0	0	0	0	1	0	2	0	0	0	0	0	0	0	0	0	0	0	0	0
OTU_1220	1	2	5	1	2	0	0	1	1	0	0	1	1	0	1	0	1	1	0	2	0	0	3	3	0	0	1	0	1	0	50	20	21	32	25	78	1	1	1	1	0	0	1	4	3	0	1	1	0
OTU_1803	0	0	0	0	0	0	0	0	0	0	1	0	2	0	1	0	0	0	0	0	0	0	1	0	0	0	0	0	1	1	0	0	0	6	5	22	0	0	0	0	0	0	0	0	0	0	0	0	0
OTU_2117	0	12	8	0	1	0	0	0	0	0	0	0	2	1	0	0	0	0	0	0	0	0	0	0	0	0	0	0	0	1	0	0	1	0	0	0	0	0	0	0	0	0	0	0	1	1	0	0	0
OTU_3429	0	0	0	0	0	0	0	1	0	0	0	0	0	0	0	0	1	0	0	0	0	0	0	0	0	0	0	0	1	0	0	0	0	3	6	2	0	0	0	0	0	0	0	0	0	0	0	0	0
OTU_4645	0	0	0	0	0	0	0	0	0	0	0	0	0	0	0	1	9	1	0	0	0	0	0	0	0	1	0	0	0	0	0	0	0	0	0	0	0	0	1	0	0	0	0	0	0	0	0	0	0
OTU_2388	0	1	1	0	1	0	0	0	0	1	1	1	0	1	0	0	0	0	0	0	0	0	3	1	0	0	0	0	2	1	5	9	8	5	1	2	0	1	0	1	1	0	1	2	0	0	0	0	0
OTU_389	1	1	5	2	2	0	1	3	0	5	1	1	2	0	3	2	3	2	2	1	1	0	6	2	2	1	4	75	203	8	1	1	1	3	1	3	0	0	2	4	0	1	2	4	4	0	3	1	3
OTU_1587	0	1	2	0	1	0	1	0	1	0	0	1	0	0	0	0	2	1	0	0	0	0	0	1	3	0	0	0	1	0	14	9	5	0	0	0	0	0	1	0	0	0	1	1	0	0	1	0	0
OTU_4301	0	1	0	0	0	0	0	0	0	0	0	0	0	0	0	0	0	0	0	0	0	0	0	0	0	0	0	0	0	0	0	0	0	0	0	0	0	0	0	1	0	0	0	0	0	0	0	0	2
OTU_1303	2	3	7	3	1	4	3	6	2	0	2	3	7	5	4	2	15	6	0	2	0	3	16	9	2	0	6	4	6	0	3	4	4	24	16	29	1	6	3	3	1	0	30	12	6	7	8	0	5
OTU_1815	0	0	0	0	0	0	0	1	0	0	0	0	0	0	0	1	0	0	0	0	0	1	0	1	0	0	0	0	0	0	0	0	0	4	6	23	0	0	0	0	0	0	3	2	5	0	0	0	0
OTU_1094	0	4	1	1	2	0	1	0	3	1	0	1	1	0	1	13	36	19	1	0	1	2	2	3	7	2	2	0	6	1	0	1	1	1	4	9	1	1	2	3	2	0	0	3	0	3	3	1	4
OTU_650	1	8	6	1	0	3	0	0	0	3	0	0	4	0	1	0	3	3	0	0	0	0	4	0	3	2	2	0	2	0	35	44	28	1	1	2	1	3	0	1	0	1	2	1	2	1	0	0	1
OTU_1578	1	1	0	3	5	2	0	1	0	1	0	3	3	1	1	1	0	0	0	0	0	0	0	0	1	0	0	0	0	0	0	0	0	2	0	0	0	0	0	0	1	0	2	1	1	3	7	0	1
OTU_3845	0	0	0	0	0	0	0	0	0	0	1	0	0	0	0	0	0	0	0	1	0	0	0	0	0	0	0	0	0	0	0	0	0	0	1	1	0	0	0	0	0	0	3	2	13	0	0	0	0
OTU_859	0	3	0	0	0	1	2	0	2	1	0	0	0	2	0	8	44	21	0	1	0	0	0	0	2	0	0	0	1	1	1	0	0	1	2	0	0	0	0	0	0	0	1	1	1	1	2	0	0
OTU_2067	1	12	5	0	0	0	0	0	0	0	0	1	0	0	2	0	0	0	0	0	0	1	1	0	0	0	0	0	1	0	0	0	0	0	0	0	0	0	0	1	0	0	0	1	0	0	0	0	0
OTU_4110	0	5	0	2	1	0	1	0	1	0	0	0	0	0	0	2	0	2	0	0	1	0	2	4	0	0	0	0	1	0	8	6	1	0	3	2	0	1	0	0	0	0	1	1	0	0	0	0	1
OTU_2271	3	17	10	1	2	0	1	0	0	0	0	0	2	0	0	0	3	0	0	0	0	1	9	5	0	0	0	0	3	0	0	0	0	16	0	10	1	2	1	1	1	0	17	3	1	1	0	0	1
OTU_2324	1	0	2	0	0	0	0	1	0	1	1	0	1	0	0	1	0	1	1	0	0	0	1	1	0	0	0	0	2	0	10	10	8	2	0	2	0	0	0	0	1	0	1	0	2	0	0	0	0
OTU_921	8	39	37	0	0	0	0	1	0	0	1	0	1	0	0	0	1	0	1	0	1	0	1	2	0	0	0	2	1	0	3	1	0	2	0	3	1	1	0	1	0	0	0	2	0	0	0	0	0
OTU_3274	0	0	0	0	1	0	0	0	0	0	1	0	0	0	0	1	0	0	0	0	0	0	0	0	0	0	1	0	0	0	0	0	0	1	0	0	0	0	0	0	0	0	0	0	0	0	0	0	0
OTU_1780	0	0	0	0	0	0	0	1	0	0	0	0	1	0	0	0	1	0	0	0	0	0	0	0	0	0	0	0	0	0	1	0	0	6	6	4	1	1	0	0	0	0	5	2	4	0	0	0	0
OTU_3639	0	0	1	0	0	0	0	0	0	0	0	0	0	0	0	0	0	2	0	0	0	0	0	0	1	0	1	1	8	0	0	0	0	0	0	0	0	0	0	2	0	0	0	0	0	0	0	0	0
OTU_1025	0	5	1	1	1	1	2	1	1	0	1	2	0	2	0	0	3	2	0	0	0	2	1	4	0	0	0	1	2	0	31	15	15	1	1	1	0	0	2	0	0	0	2	0	2	0	0	2	1
OTU_3596	0	1	0	2	1	0	0	0	0	0	0	0	0	2	0	0	0	0	0	0	0	0	5	1	1	0	0	0	3	0	0	0	0	12	1	2	0	0	0	0	0	0	2	0	0	0	1	0	0
OTU_2549	0	0	0	0	2	0	0	1	0	0	0	1	0	0	0	0	4	0	0	0	0	0	0	0	1	2	2	1	2	0	0	0	0	0	0	0	0	1	0	2	2	0	0	0	0	0	0	0	0
OTU_1686	0	2	0	1	1	0	0	0	0	0	1	0	0	0	0	0	0	0	0	0	0	0	0	0	0	0	0	0	1	0	0	0	0	1	0	1	0	0	1	0	0	0	1	0	0	0	0	0	3
OTU_561	0	2	0	0	0	0	1	0	2	1	0	1	1	0	1	0	0	1	0	1	0	0	6	0	0	0	2	1	2	0	36	47	39	1	6	4	0	0	0	1	1	0	0	1	1	2	2	1	0
OTU_3175	0	0	0	0	0	2	0	0	0	0	0	0	0	0	0	0	0	0	0	0	0	2	1	0	0	0	0	0	0	0	0	0	0	1	0	0	0	0	0	0	0	0	0	0	0	0	0	0	0
OTU_2340	1	0	0	0	0	0	0	0	1	1	0	1	0	2	0	0	1	0	0	0	0	0	0	0	0	0	0	0	0	0	0	0	0	0	0	0	0	0	0	0	0	0	0	0	0	0	0	1	0
OTU_1386	11	30	9	0	0	1	1	2	0	0	1	0	0	0	0	0	0	1	0	3	0	0	2	0	1	0	1	0	0	0	1	3	3	3	1	4	1	1	0	0	0	0	2	0	1	0	0	0	0
OTU_948	1	1	1	0	2	0	6	19	12	2	2	0	1	1	1	8	29	16	0	2	0	0	2	2	9	8	3	3	12	1	0	0	0	3	0	3	0	1	1	0	0	0	3	2	0	1	2	0	0
OTU_371	43	111	74	3	2	0	1	1	1	4	4	3	3	2	4	1	5	0	0	0	1	0	0	1	2	0	1	5	3	1	0	0	2	3	0	7	1	5	3	1	1	1	1	3	3	2	1	1	1
OTU_1377	1	5	3	0	1	0	0	0	1	2	2	0	2	0	0	0	3	0	0	0	0	0	0	0	1	0	1	0	0	0	17	10	13	0	0	0	0	0	0	1	0	0	0	1	0	0	1	0	0
OTU_636	0	1	0	0	0	0	0	1	0	0	0	0	0	0	0	0	0	0	0	0	0	0	0	0	0	0	0	0	0	0	0	0	0	20	15	42	0	0	0	0	0	0	1	0	0	0	1	0	0
OTU_2746	0	0	0	0	0	0	0	1	0	0	1	0	0	0	0	0	0	0	0	0	0	0	0	0	0	0	0	0	0	0	0	0	0	6	8	1	0	0	0	0	0	0	0	0	0	0	0	0	0
OTU_1749	1	0	0	0	0	0	0	1	2	0	0	0	0	2	1	0	0	1	0	0	0	0	1	0	0	1	0	0	0	1	0	0	0	2	0	1	0	0	1	0	0	0	0	0	1	14	13	1	0
OTU_4336	0	0	0	1	0	0	0	0	0	3	9	2	1	1	0	0	0	0	0	0	0	0	0	0	0	1	0	0	0	0	0	1	0	0	0	1	0	0	0	0	0	0	0	1	0	9	10	1	0
OTU_606	2	0	4	3	3	0	2	2	1	3	0	1	1	0	1	15	66	16	0	1	0	0	1	1	4	1	5	20	47	8	0	1	0	1	0	3	0	0	4	4	0	0	4	1	1	3	3	0	1
OTU_903	0	1	0	1	1	0	0	2	0	1	0	0	0	1	0	0	1	0	0	0	0	0	1	0	0	0	1	0	1	0	0	1	0	18	13	40	0	0	3	1	0	0	4	4	1	0	2	0	0
OTU_2274	0	0	1	1	2	0	0	1	1	1	1	0	0	0	0	3	18	7	0	0	0	0	3	1	0	1	0	2	0	0	0	0	0	3	0	1	0	0	3	2	1	0	21	6	0	1	0	0	0
OTU_2917	6	10	13	0	0	0	0	0	0	0	0	0	1	0	0	0	0	0	0	0	0	0	0	0	0	0	0	0	2	0	0	0	1	0	0	0	0	0	0	0	0	0	0	0	0	1	3	0	0
OTU_791	0	0	0	0	1	0	0	1	0	1	1	0	0	0	1	0	0	3	17	37	15	0	3	0	0	0	0	0	1	0	1	0	0	1	0	0	0	1	0	2	0	1	0	2	0	0	0	1	0
OTU_703	8	49	34	0	2	0	1	2	1	2	0	0	1	0	0	0	0	3	1	0	0	0	0	1	0	0	0	2	2	1	1	0	1	1	0	2	0	0	1	2	0	0	2	0	1	5	1	0	0
OTU_1766	1	8	4	2	4	3	1	2	2	1	3	3	5	3	1	0	4	2	1	1	1	1	5	4	2	1	3	4	3	1	0	3	0	6	0	6	1	3	0	7	4	2	1	2	4	4	8	0	1
OTU_3290	1	0	0	0	0	0	0	0	0	0	0	0	0	0	0	1	4	2	0	0	0	0	0	0	0	0	0	0	0	0	0	0	0	0	0	0	0	0	0	0	0	0	0	0	0	0	0	0	0
OTU_3091	0	1	0	0	0	0	0	0	0	2	5	1	3	1	1	0	0	1	0	0	0	2	0	1	1	0	1	2	6	0	0	0	0	0	0	0	0	0	0	0	0	0	2	1	0	2	3	1	0
OTU_2795	0	1	1	0	1	1	0	0	0	2	0	1	0	1	1	2	2	1	0	0	0	0	2	2	0	0	0	0	4	0	9	7	8	7	3	2	0	0	0	1	1	0	0	0	0	2	4	0	0
OTU_4961	1	0	1	0	0	0	0	0	0	0	0	0	0	0	0	0	3	2	0	0	0	0	1	0	0	0	0	0	0	1	0	0	0	0	0	0	0	0	0	0	0	0	0	0	0	0	0	0	0
OTU_1331	2	3	5	1	2	1	1	2	2	1	2	2	1	2	0	4	57	16	1	3	0	0	1	3	9	2	3	4	6	0	0	0	0	3	0	2	0	1	4	0	1	0	1	1	1	1	4	0	0
OTU_2285	2	25	8	1	0	0	0	0	0	1	0	1	0	0	0	0	1	0	0	0	0	0	0	0	0	0	0	0	0	0	0	0	0	0	1	2	0	0	0	1	0	0	1	0	0	0	0	0	1
OTU_1092	13	32	38	1	0	0	1	0	0	0	0	0	3	0	2	0	0	0	0	0	0	0	0	0	0	0	0	0	1	1	0	0	0	0	1	1	0	1	1	1	0	0	0	0	2	0	0	0	0
OTU_1664	0	1	0	1	1	1	0	0	1	0	0	0	2	1	2	0	2	0	1	0	0	0	1	0	0	0	0	1	0	0	0	0	0	2	0	0	0	0	1	0	1	0	0	0	3	9	11	0	1
OTU_1348	0	0	0	0	0	0	0	0	2	0	1	0	0	1	2	0	1	0	0	0	0	0	1	0	1	1	1	0	0	0	0	0	1	44	12	47	0	0	0	1	1	0	1	0	1	1	2	0	1
OTU_887	0	2	1	0	0	0	0	2	0	0	1	1	0	1	0	1	0	3	7	30	9	4	33	17	1	0	0	2	2	0	9	4	6	6	7	9	2	0	0	1	2	0	2	0	2	1	1	0	4
OTU_1370	0	2	0	1	2	1	2	2	1	0	0	0	3	1	0	0	0	0	0	1	0	0	1	1	0	1	0	0	4	0	0	0	0	2	0	5	3	5	3	0	0	0	4	8	3	0	1	0	3
OTU_206	1	1	1	1	3	0	3	1	1	1	2	1	1	2	0	0	0	1	0	0	0	3	3	5	2	0	0	0	3	1	1	0	0	135	72	118	3	7	8	5	0	0	2	3	1	0	3	0	0
OTU_2083	10	57	31	0	0	0	0	0	0	0	0	0	1	2	0	0	0	0	0	1	0	1	0	1	0	0	0	0	1	1	0	0	0	7	6	12	0	2	0	1	0	0	0	0	0	0	1	0	0
OTU_1462	0	0	0	0	0	0	0	0	0	0	0	0	0	0	0	0	0	0	0	0	0	0	0	0	1	1	0	1	29	1	0	0	0	0	0	1	0	0	0	0	0	0	1	0	0	0	0	0	0
OTU_3302	0	1	2	0	0	1	1	0	1	0	0	1	1	0	0	2	0	0	1	0	0	0	0	0	1	0	0	0	1	0	0	0	0	0	0	0	0	2	0	1	1	0	0	0	2	0	1	0	0
OTU_2768	0	2	1	3	0	0	0	2	2	0	0	0	1	1	2	0	0	0	0	0	0	2	3	0	1	0	1	1	1	0	0	0	0	3	0	0	0	0	0	0	0	0	0	3	0	0	0	0	4
OTU_1586	2	1	0	0	0	2	1	5	1	0	0	1	0	0	0	0	5	4	0	0	0	0	0	1	11	6	10	5	7	1	0	0	0	0	0	0	0	0	0	0	0	0	0	0	0	1	1	0	0
OTU_4577	1	0	0	0	0	0	0	0	0	0	0	2	3	1	4	0	0	1	0	0	0	0	0	0	0	0	1	0	0	0	0	0	0	0	1	0	0	0	0	1	0	0	0	0	0	6	4	0	0
OTU_593	0	0	3	3	1	0	0	1	1	2	0	0	0	0	1	0	3	2	1	0	0	0	3	1	2	0	1	0	3	1	38	26	25	0	2	2	1	2	0	0	1	0	2	1	2	1	1	1	0
OTU_1832	0	1	1	0	0	2	0	0	1	0	0	1	1	0	0	0	2	2	0	0	1	0	0	1	0	0	0	0	2	0	0	0	0	1	0	0	0	0	0	1	0	0	12	11	12	1	1	0	0
OTU_1476	0	1	0	1	0	2	0	1	0	0	1	0	3	4	0	0	2	0	0	0	0	4	24	9	1	0	0	0	0	0	0	0	0	7	11	11	0	1	0	0	0	0	3	0	0	0	0	1	0
OTU_4116	0	2	3	0	0	0	0	1	0	0	0	0	0	0	0	0	0	0	0	0	0	0	0	0	0	0	0	0	0	0	0	0	0	0	0	0	0	1	0	0	0	0	0	0	0	0	0	0	0
OTU_3564	0	2	1	0	0	1	0	0	0	0	1	0	0	0	0	0	0	0	0	1	1	0	0	0	1	0	0	0	1	0	4	3	4	0	0	1	0	0	0	0	0	0	1	0	0	0	0	0	1
OTU_2565	0	0	0	0	0	0	1	0	0	1	0	0	0	0	0	0	0	0	0	0	0	0	0	0	10	2	3	1	0	0	0	0	0	0	0	0	1	0	0	0	0	0	0	0	0	1	0	0	0
OTU_1390	0	0	0	0	0	0	0	0	0	0	0	1	3	0	0	0	0	0	0	0	0	1	15	7	0	0	0	0	1	0	0	1	1	13	18	31	0	0	0	0	0	0	1	0	0	0	0	0	0
OTU_2502	0	0	0	1	0	0	0	0	0	0	0	1	1	0	1	0	1	0	0	0	1	0	1	0	0	0	1	0	1	0	1	0	1	1	0	2	1	0	1	0	0	0	0	1	0	0	1	0	6
OTU_2506	0	0	0	0	0	0	0	1	0	0	0	0	1	2	0	5	26	27	1	1	1	0	0	0	0	0	0	0	1	1	1	0	0	0	0	2	0	1	0	0	1	0	2	0	0	1	1	0	0
OTU_1948	1	0	0	0	1	2	0	0	1	1	0	1	0	1	0	4	17	6	0	0	0	0	1	0	7	1	3	3	4	1	0	0	0	0	0	2	0	0	2	1	0	0	0	2	0	2	0	0	0
OTU_2158	0	0	0	1	0	0	0	0	0	0	0	0	1	0	0	0	0	0	0	0	0	0	0	0	0	0	0	0	0	0	5	0	2	6	3	7	0	0	0	0	0	0	0	0	0	0	0	0	0
OTU_3342	0	0	0	1	0	0	0	0	0	3	0	0	1	1	0	0	0	2	0	0	0	0	0	1	0	0	0	0	0	0	20	5	6	0	0	1	0	0	0	1	1	0	0	1	0	0	1	0	0
OTU_1499	15	76	39	0	0	0	0	0	2	2	0	0	1	0	0	0	0	0	0	0	0	0	1	0	0	0	0	0	1	1	1	0	0	0	2	0	0	1	0	0	0	0	2	0	0	3	0	1	0
OTU_2019	0	0	0	0	0	1	0	0	0	0	0	0	0	0	0	0	1	0	0	0	0	0	0	0	0	0	0	0	0	0	0	0	0	0	1	1	0	9	9	1	0	0	0	0	1	0	0	1	0
OTU_4254	0	1	1	3	1	1	1	0	1	3	1	1	0	0	0	0	0	0	0	0	0	1	3	0	1	0	0	1	1	0	0	1	0	1	0	3	0	0	0	0	2	0	0	3	4	0	3	0	0
OTU_1213	0	2	0	1	0	0	0	0	0	1	0	1	0	0	0	0	2	0	0	1	0	0	0	1	1	0	1	0	2	0	17	7	8	0	0	0	0	2	1	0	0	0	0	0	0	1	0	0	1
OTU_1043	1	1	1	1	0	0	0	1	1	1	1	1	1	4	0	0	3	0	1	0	0	1	3	1	0	0	1	1	2	0	0	1	6	0	1	1	7	31	19	2	0	0	1	0	2	0	2	0	0
OTU_380	0	0	1	1	2	1	0	1	0	2	1	1	6	5	7	0	1	1	0	0	0	1	4	2	1	0	2	1	0	0	11	5	1	56	15	73	1	3	0	1	0	0	0	0	2	1	2	0	0
OTU_1740	1	1	1	2	0	0	0	0	0	0	0	0	0	0	0	0	0	0	0	0	0	0	2	0	0	0	1	0	0	0	17	4	9	1	0	1	1	0	2	0	0	0	0	0	0	0	1	0	0
OTU_4247	0	0	0	1	0	0	1	2	0	0	0	1	0	1	0	1	2	0	0	0	0	0	0	1	1	0	4	0	1	0	0	0	0	0	0	1	0	0	1	2	0	0	0	0	2	2	1	0	7
OTU_3334	0	0	0	0	1	0	1	0	0	0	0	0	1	1	0	0	0	0	0	0	0	0	0	0	0	0	0	2	0	0	0	0	0	0	0	0	0	0	0	1	1	0	1	1	0	0	0	0	0
OTU_1835	1	3	1	0	0	0	0	0	0	1	1	0	1	0	0	0	2	0	0	1	0	1	0	1	0	0	0	0	0	0	13	6	18	0	0	1	0	0	1	0	0	0	0	0	0	0	0	0	0
OTU_3656	0	0	0	0	1	0	0	0	0	0	0	0	0	0	0	0	0	0	0	0	0	0	2	1	0	0	0	0	0	0	0	0	0	9	3	1	0	0	0	0	0	1	1	0	0	0	0	0	0
OTU_508	1	3	3	1	0	1	1	3	2	2	1	6	1	2	2	0	3	3	0	1	0	0	3	0	1	0	1	1	7	2	51	31	35	1	3	6	1	4	7	1	2	0	0	2	2	0	4	2	3
OTU_1940	0	0	1	0	1	1	1	0	0	0	0	0	0	0	0	0	1	1	0	0	1	0	0	0	0	0	0	0	0	0	9	4	1	0	1	0	0	0	1	0	0	0	1	0	1	0	1	0	0
OTU_1720	0	1	1	1	1	0	0	3	0	2	0	0	2	0	2	0	0	1	0	0	0	0	0	0	1	0	1	1	3	0	20	15	15	0	1	0	0	3	2	1	0	0	3	1	0	1	1	0	0
OTU_2348	0	0	0	1	0	1	0	1	0	0	0	0	0	1	0	0	1	0	1	0	0	1	2	1	0	0	3	1	0	0	4	4	2	0	1	1	4	7	10	0	0	0	1	0	3	2	2	0	0
OTU_3711	0	6	4	0	0	0	0	0	0	0	0	0	0	0	0	0	0	0	0	0	0	1	0	0	0	0	0	0	1	0	0	0	0	1	0	0	0	0	0	0	0	0	0	0	0	0	0	0	0
OTU_3252	0	2	0	0	1	0	0	1	0	0	0	0	1	1	2	0	1	2	0	0	0	0	0	0	0	1	0	0	0	0	3	6	0	0	0	1	1	1	3	0	0	1	1	0	0	0	1	0	1
OTU_2292	1	0	1	0	0	0	0	0	0	0	0	0	0	0	0	0	0	0	0	0	0	0	0	0	0	0	0	0	0	0	3	7	5	1	0	2	0	0	0	1	0	0	0	0	0	0	1	0	0
OTU_2750	0	0	2	1	0	0	1	1	1	1	0	1	1	0	0	2	14	3	0	0	0	0	1	0	2	1	1	0	0	0	0	0	0	1	0	0	0	0	0	0	1	0	4	4	3	0	1	0	2
OTU_3493	0	0	0	0	0	0	0	2	0	0	0	0	0	0	0	0	0	0	3	4	2	0	0	0	0	0	0	1	0	0	0	0	0	0	0	0	0	0	0	0	0	0	1	0	0	0	1	0	0
OTU_2542	0	0	0	0	0	0	0	0	0	0	0	0	0	0	0	0	0	0	0	0	0	0	0	0	0	0	0	0	0	0	0	0	0	0	0	0	0	0	0	0	0	0	0	3	9	0	0	0	0
OTU_1569	0	2	2	1	0	0	0	0	1	1	1	0	1	0	1	1	3	1	1	1	0	0	2	1	2	1	0	0	1	0	23	24	6	0	0	0	0	0	1	1	0	0	2	1	0	0	1	0	0
OTU_2283	0	1	1	0	0	0	0	1	0	0	0	0	0	0	0	1	0	0	0	0	0	0	0	0	0	1	1	1	2	0	0	0	1	0	0	3	2	9	11	1	0	0	1	0	0	0	0	0	0
OTU_2030	8	10	12	0	0	0	0	0	0	0	0	0	0	1	1	0	0	0	0	0	0	0	1	0	1	0	0	0	0	0	0	0	0	0	1	0	0	0	0	0	0	0	1	0	0	1	0	0	0
OTU_1237	7	20	19	0	0	0	0	0	0	0	0	0	1	0	0	0	0	0	0	0	0	3	6	4	0	0	1	0	1	0	0	0	0	1	0	3	0	0	0	0	0	0	1	0	1	0	1	0	0
OTU_594	1	2	1	0	1	0	1	0	1	3	0	2	3	1	0	2	10	4	0	0	1	6	10	5	0	0	1	0	2	0	0	0	0	31	21	53	1	0	2	1	0	0	0	1	1	0	1	0	2
OTU_805	0	3	3	0	1	2	0	0	0	0	0	0	1	1	2	2	1	1	0	0	0	1	11	6	1	0	2	0	5	0	31	27	19	1	10	10	0	0	1	2	0	0	2	1	2	0	0	0	1
OTU_1649	0	1	0	1	0	0	0	0	0	0	0	0	0	1	0	0	0	0	0	0	0	1	4	2	0	0	0	0	0	0	0	0	0	6	10	5	0	0	0	0	0	0	0	0	0	1	0	0	0
OTU_1976	2	17	10	0	1	0	0	0	0	0	0	0	1	2	0	0	1	0	0	0	0	1	0	0	1	0	0	0	1	0	0	0	1	0	1	1	0	0	1	0	0	0	0	0	1	1	0	0	0
OTU_1070	0	1	0	1	0	0	0	1	3	1	0	0	5	5	1	0	2	0	0	0	1	0	0	0	2	0	0	0	1	1	0	0	0	0	1	0	0	2	0	0	0	0	0	0	2	2	2	0	0
OTU_1459	0	0	0	0	0	0	0	1	0	0	1	0	0	1	0	0	0	0	0	0	0	0	0	1	0	0	0	0	0	0	0	0	0	17	5	7	1	1	0	0	0	0	1	0	0	0	1	0	0
OTU_1461	0	4	4	4	0	0	0	1	0	0	0	0	0	1	1	2	19	5	0	0	0	1	1	3	2	1	2	0	3	1	0	1	1	2	0	1	0	0	2	4	2	0	2	0	0	1	1	0	0
OTU_2577	3	22	5	0	0	0	0	0	0	0	0	0	2	0	0	0	0	0	0	0	0	0	1	1	0	0	1	0	0	0	0	0	0	0	0	0	1	1	0	0	0	0	1	0	0	1	0	0	0
OTU_1265	1	0	1	0	1	0	0	0	0	1	0	2	0	0	0	3	23	5	0	1	0	0	1	0	0	0	0	0	0	0	0	0	0	0	1	0	0	0	0	0	0	0	0	0	0	0	0	1	0
OTU_971	0	1	1	2	0	0	1	0	0	2	0	1	0	1	0	6	55	12	0	3	0	0	1	0	0	0	1	0	5	0	1	1	0	0	0	1	1	1	1	0	3	0	0	3	0	0	1	0	1
OTU_2072	1	26	19	1	0	0	1	0	0	0	0	0	0	0	0	0	0	0	0	0	0	0	0	0	0	0	0	0	0	0	0	0	0	0	0	1	0	0	0	0	0	0	2	0	0	0	0	0	1
OTU_4463	0	0	1	0	0	0	1	1	0	0	1	0	0	0	0	0	0	0	0	0	0	0	0	0	0	0	0	0	0	0	0	0	1	1	0	1	1	0	0	0	0	0	0	1	0	2	1	0	1
OTU_4194	1	6	5	0	0	0	0	0	0	0	1	0	1	0	0	0	1	0	0	1	0	0	0	0	0	0	0	0	0	0	0	0	0	0	1	1	1	0	0	0	0	0	0	0	1	0	0	0	0
OTU_2085	1	1	1	0	1	0	0	0	0	1	1	0	0	0	0	0	0	2	0	1	0	0	3	1	0	1	0	1	0	1	12	8	6	1	0	1	0	1	0	0	0	0	1	0	0	0	1	0	0
OTU_1719	0	0	0	0	0	0	0	0	0	0	0	0	0	0	0	0	0	0	0	0	0	0	0	0	1	0	0	0	1	0	4	8	3	0	0	0	0	0	0	0	0	0	0	1	0	0	1	0	0
OTU_4385	0	6	2	2	1	1	1	0	2	3	2	0	0	2	0	0	3	3	0	1	2	0	5	3	1	1	3	1	0	1	1	1	3	1	0	2	0	1	0	0	2	0	4	2	0	2	0	0	0
OTU_1249	0	3	1	0	0	0	0	1	0	0	0	0	5	1	0	2	44	9	0	1	1	4	6	12	2	0	2	0	0	1	2	1	1	0	4	10	0	2	0	2	1	0	2	4	3	2	5	0	0
OTU_1942	0	2	1	7	3	2	0	7	2	0	1	1	5	0	1	1	3	1	0	0	0	1	1	0	1	0	0	1	4	0	0	0	0	0	0	3	0	0	0	0	0	0	1	1	0	3	5	0	2
OTU_569	19	91	64	0	0	0	0	0	1	1	2	0	1	0	1	0	4	3	1	1	0	0	2	1	1	0	1	0	1	0	2	1	0	4	1	2	0	0	0	3	0	1	3	0	0	0	0	0	1
OTU_582	0	5	3	3	2	0	1	1	1	7	2	0	3	1	1	0	2	3	0	1	0	1	2	1	1	0	0	0	5	0	60	45	27	2	0	2	0	0	0	0	1	0	0	2	5	3	3	0	3
OTU_1020	0	1	2	5	0	0	1	4	2	3	1	0	2	0	0	1	3	0	1	1	0	0	4	0	2	1	0	1	5	0	0	1	0	1	2	1	0	1	0	0	1	1	4	5	3	3	3	0	9
OTU_2224	0	1	1	3	8	1	0	1	0	1	0	2	1	0	0	0	1	1	0	0	0	0	0	0	0	0	0	0	2	1	0	0	1	0	0	1	0	0	0	1	0	0	1	0	0	3	3	0	1
OTU_1151	0	8	6	3	2	0	0	2	1	0	1	0	2	3	1	0	1	0	1	0	0	0	6	4	0	0	0	1	1	1	38	26	23	12	6	19	1	1	3	0	1	0	4	1	2	1	0	0	0
OTU_995	3	0	2	3	0	0	0	0	0	0	2	0	1	0	0	2	56	14	0	3	0	1	2	0	1	0	2	2	7	3	1	0	2	4	3	2	0	1	0	7	4	0	2	0	1	2	4	1	1
OTU_2082	0	0	0	0	0	0	0	0	0	0	1	0	0	0	0	0	2	0	0	0	0	0	0	1	0	0	0	1	2	0	0	0	0	0	1	0	2	7	9	0	0	0	0	2	0	1	2	2	0
OTU_1982	0	0	0	0	0	0	1	0	0	0	3	0	0	1	0	4	15	13	0	0	0	0	1	0	2	0	0	0	1	0	0	0	0	1	0	0	0	1	2	1	0	0	0	0	0	1	2	0	0
OTU_2423	0	0	1	0	0	0	0	0	0	0	0	1	0	0	0	0	0	0	0	1	0	0	0	0	0	0	0	0	0	0	0	0	0	0	0	0	0	1	0	0	0	0	5	0	9	0	1	0	0
OTU_3525	0	1	0	0	0	0	0	0	0	0	0	0	0	0	0	0	3	0	0	0	0	0	0	0	1	0	3	0	0	0	0	0	0	1	2	1	0	2	1	1	0	0	0	0	1	0	0	0	1
OTU_1570	0	3	2	2	1	0	0	1	1	1	2	1	0	0	0	0	0	2	0	0	0	1	0	3	1	0	1	0	0	0	14	9	13	1	2	0	0	0	0	0	0	0	1	0	0	0	0	0	0
OTU_3304	0	1	0	0	0	0	0	0	0	0	0	0	0	0	0	0	0	0	0	0	0	0	0	0	0	0	0	0	0	0	0	1	0	5	0	3	0	0	0	0	0	0	0	0	0	0	0	0	0
OTU_4152	1	0	0	0	0	0	0	0	2	0	1	0	1	0	0	0	1	0	0	1	0	2	0	1	0	0	0	1	1	0	0	0	0	0	0	0	0	0	0	4	1	1	1	1	1	0	0	0	0
OTU_609	4	59	51	1	0	0	1	0	0	1	2	0	0	0	0	0	3	0	0	1	0	1	0	0	1	0	0	0	0	0	0	1	0	0	0	1	0	0	0	1	0	0	2	1	2	1	2	0	0
OTU_2486	0	0	0	1	1	1	0	0	0	0	0	0	0	0	2	0	1	0	0	0	0	0	2	0	1	0	2	2	2	1	0	0	0	0	0	0	0	0	0	2	1	0	0	0	0	0	0	0	0
OTU_3826	0	0	1	0	0	0	0	0	0	0	0	1	0	0	0	0	0	0	0	0	0	0	0	0	0	0	0	0	1	0	11	3	6	1	1	1	0	0	0	0	0	0	0	0	0	1	0	0	0
OTU_2381	3	9	5	0	0	0	0	1	0	0	0	0	0	0	0	0	0	0	0	0	0	0	0	0	0	0	0	0	0	0	0	0	0	0	0	1	0	0	0	0	0	0	0	0	0	0	0	0	0
OTU_4848	0	0	0	0	0	0	0	0	0	1	0	1	0	0	0	0	0	0	0	0	0	0	0	0	1	0	0	0	0	1	1	0	5	0	0	0	0	0	0	0	0	0	0	0	0	0	0	0	0
OTU_447	0	3	2	0	0	0	0	3	0	1	2	1	0	0	0	0	2	0	0	0	0	2	2	1	1	1	0	0	2	0	0	0	1	60	50	63	0	5	0	2	0	0	0	0	1	1	0	0	0
OTU_2685	0	1	0	0	0	1	0	0	0	1	1	0	0	1	0	0	0	0	0	0	0	0	0	0	0	0	0	0	0	0	0	0	0	2	0	0	1	16	9	0	0	0	0	0	1	0	1	0	0
OTU_1804	0	2	0	1	3	0	0	0	0	0	5	1	4	1	3	0	0	0	0	0	0	0	1	0	1	0	1	1	0	0	0	0	0	0	0	1	0	0	0	0	1	0	2	0	0	6	27	5	1
OTU_3099	0	0	0	1	0	0	0	0	0	0	0	0	0	0	0	0	1	0	0	0	0	0	1	0	0	0	0	0	0	0	5	5	4	0	0	0	0	0	0	1	0	0	1	0	0	0	0	0	0
OTU_1559	0	0	0	0	0	0	0	0	0	0	0	0	0	0	0	0	0	0	0	0	0	0	3	0	0	0	0	0	0	0	0	0	0	4	0	8	0	0	0	0	0	0	0	0	0	0	0	0	0
OTU_4064	0	0	0	0	0	0	0	0	0	0	0	0	0	0	0	3	10	2	0	0	0	0	0	0	0	0	0	0	0	0	1	0	0	0	0	0	0	0	0	0	0	0	0	0	0	0	0	0	0
OTU_2391	0	1	0	0	0	0	0	3	0	1	1	0	1	0	1	0	1	0	0	0	0	0	1	0	17	1	8	0	5	0	0	1	1	1	0	0	0	0	0	1	0	0	0	0	1	0	1	1	0
OTU_2037	0	0	0	0	1	0	0	0	0	0	0	0	0	0	0	0	0	1	0	0	0	0	0	0	0	0	0	0	0	0	2	3	2	6	6	6	0	0	0	0	0	0	0	0	0	0	1	0	0
OTU_3322	2	14	3	0	0	0	0	0	0	1	0	0	0	1	0	0	0	0	0	0	0	0	0	0	0	0	0	0	0	0	1	0	0	0	3	1	0	0	0	0	0	0	0	0	0	0	0	0	0
OTU_1836	0	0	0	2	4	1	1	0	0	0	0	1	0	0	1	1	5	1	0	1	0	1	0	0	3	1	5	1	3	0	1	0	0	3	0	2	0	0	1	0	0	0	0	2	0	0	1	0	1
OTU_1225	1	1	1	5	2	0	0	1	0	0	0	3	0	0	0	1	0	0	0	0	0	0	0	0	7	3	6	1	1	1	0	0	0	1	1	1	0	0	0	1	0	0	0	0	0	0	1	0	0
OTU_2699	0	1	0	0	0	0	0	0	0	1	7	5	1	1	1	0	0	0	0	0	0	0	0	0	0	0	0	0	0	0	0	0	0	0	0	0	0	0	0	0	0	0	0	0	0	0	0	0	1
OTU_3279	0	1	1	0	2	0	0	1	0	0	0	0	1	0	0	0	2	0	0	0	0	0	1	0	0	0	0	0	0	0	12	6	8	0	0	0	0	1	0	0	0	0	0	0	0	0	1	0	0
OTU_1900	0	1	0	0	0	0	0	0	0	0	1	0	0	0	1	0	3	0	0	0	0	0	1	0	0	0	0	0	0	0	0	0	0	0	1	0	1	16	16	0	1	1	0	2	0	1	0	0	0
OTU_3881	0	0	0	0	0	0	0	0	0	0	0	0	0	0	0	0	0	0	0	0	0	0	0	0	0	0	0	0	0	0	0	0	0	3	0	1	0	0	0	0	0	0	0	0	0	0	0	0	0
OTU_4939	0	1	0	0	0	0	0	0	0	2	7	7	0	0	1	0	0	0	0	0	0	0	0	0	1	0	1	0	0	0	0	0	0	0	0	1	0	0	0	0	0	0	0	0	1	0	0	0	0
OTU_3836	0	0	0	1	1	0	0	1	1	0	0	0	0	0	0	0	0	0	0	0	0	0	0	0	1	0	0	0	0	0	0	0	0	3	3	11	0	0	0	0	0	0	2	1	0	0	0	0	1
OTU_3632	0	0	0	0	0	0	0	1	0	0	1	0	0	0	2	1	0	1	0	0	0	0	2	0	0	0	1	0	3	0	0	1	0	0	0	2	0	1	1	0	0	0	2	2	0	7	9	0	4
OTU_3928	3	7	3	0	1	0	0	0	0	0	0	1	1	0	0	0	0	0	0	0	0	1	0	0	0	0	0	0	1	0	0	0	0	0	0	0	0	0	1	0	0	0	0	1	0	0	2	0	0
OTU_3212	0	0	1	1	2	0	1	1	0	0	1	1	1	0	0	0	4	2	0	0	0	1	2	2	1	1	3	1	9	1	1	0	0	3	1	2	0	1	0	1	0	0	0	0	0	0	1	0	0
OTU_668	0	1	1	1	0	0	0	3	0	0	0	0	0	1	0	1	0	1	0	0	0	0	0	2	0	2	2	0	0	0	0	0	0	22	13	52	0	0	0	1	0	0	1	2	1	1	1	0	1
OTU_3363	0	0	0	0	0	0	0	1	0	0	0	0	0	0	1	0	0	0	0	0	0	0	0	2	0	0	0	0	0	0	0	0	5	5	2	3	0	0	0	0	0	0	1	0	0	1	0	0	0
OTU_4266	0	1	1	0	0	0	0	0	0	1	0	0	0	0	0	0	0	0	0	0	0	0	0	0	0	0	0	0	0	0	2	3	2	2	2	6	0	0	0	0	0	0	1	0	0	0	0	0	0
OTU_1903	1	3	1	0	2	0	0	1	0	1	1	0	0	0	1	11	55	13	0	0	0	0	0	0	0	0	0	0	1	0	0	0	0	1	0	1	0	2	2	1	0	0	1	2	2	0	2	1	0
OTU_2170	0	0	0	1	1	1	0	0	0	1	1	4	3	2	5	0	0	0	0	0	0	0	1	0	0	0	1	0	1	0	0	0	0	0	0	1	0	0	0	0	0	0	1	1	1	1	9	0	1
OTU_2384	1	0	0	2	0	0	0	0	1	0	0	0	0	1	0	0	2	0	0	0	0	0	0	0	1	0	1	1	2	0	0	0	0	0	0	2	1	0	0	1	0	0	2	1	1	0	2	0	3
OTU_1813	0	0	0	0	0	0	0	0	0	0	23	0	1	0	0	0	1	0	0	0	0	0	1	0	0	0	0	0	0	0	0	0	0	1	0	0	0	0	0	0	0	0	0	0	2	0	0	0	0
OTU_2080	1	2	0	5	2	0	0	1	0	0	0	1	9	5	6	0	1	0	0	0	0	0	4	2	1	1	1	1	1	0	1	1	0	18	6	24	0	1	2	1	0	0	2	4	1	4	1	1	1
OTU_2047	0	1	2	2	2	0	0	1	1	1	0	0	2	1	0	0	1	0	0	1	0	0	0	0	1	0	0	0	1	0	1	0	0	0	0	1	0	0	0	1	0	0	1	0	0	9	18	3	7
OTU_4962	0	1	0	2	3	0	0	2	0	0	0	1	0	0	0	0	0	0	0	1	0	0	1	0	0	0	0	0	0	0	0	0	0	0	0	0	1	0	1	0	0	0	0	0	1	0	0	0	0
OTU_2893	0	0	0	0	0	0	0	0	0	0	0	0	0	0	0	0	2	2	0	0	0	0	0	2	0	0	0	0	0	0	0	1	0	0	0	0	0	11	8	0	0	0	0	0	0	0	0	0	0
OTU_3805	0	1	1	2	1	1	1	0	0	0	3	0	1	0	0	0	0	0	0	0	0	0	1	0	0	0	0	0	0	0	3	1	1	0	0	0	0	0	0	0	0	0	0	0	0	1	5	0	0
OTU_3935	0	0	0	0	0	0	0	0	0	0	0	0	0	0	0	0	0	0	0	0	0	0	0	0	0	0	0	0	1	0	0	0	0	0	0	0	0	0	0	1	0	0	0	0	0	1	1	0	3
OTU_2254	1	1	0	0	0	0	0	0	0	0	0	0	0	0	1	0	8	4	0	0	0	1	6	4	2	1	2	0	2	0	0	0	0	3	5	3	0	0	0	1	0	0	0	0	0	0	0	0	1
OTU_3918	0	5	5	0	1	0	0	0	0	0	0	0	1	0	0	0	0	0	0	0	0	0	0	0	0	0	0	0	0	0	0	0	0	0	0	0	0	0	0	0	0	0	0	1	0	0	0	0	0
OTU_1938	2	0	1	1	0	3	0	0	1	0	0	1	1	0	1	0	3	0	1	0	0	1	17	7	1	0	0	0	9	1	0	0	0	9	1	3	1	0	0	1	1	0	2	2	0	1	1	0	1
OTU_3106	0	0	0	0	0	0	0	0	0	0	0	0	0	0	1	0	0	0	0	0	0	2	6	2	0	0	0	0	1	0	2	4	0	2	0	0	0	0	0	1	0	0	0	0	0	0	0	0	0
OTU_1368	0	2	0	5	8	1	2	11	2	1	1	1	2	1	1	2	3	2	1	2	0	0	1	1	3	0	1	1	0	0	0	2	0	2	1	1	1	5	2	1	0	0	1	0	2	0	2	0	10
OTU_2584	0	0	0	1	0	0	0	1	0	0	0	0	2	0	0	0	0	0	0	0	0	0	0	1	2	0	1	0	0	0	0	0	0	6	5	8	0	0	0	0	0	0	0	0	1	0	0	0	0
OTU_3177	0	0	0	0	0	0	0	0	0	0	0	0	0	1	1	0	0	0	0	0	0	0	0	0	0	0	0	0	0	0	0	0	0	0	0	0	0	0	0	0	0	0	0	0	0	3	2	0	1
OTU_1665	0	0	1	0	0	0	2	0	0	1	0	0	1	0	0	0	0	3	0	1	1	0	0	2	1	0	1	0	2	0	23	9	10	1	0	5	0	1	1	1	0	0	0	2	1	0	1	1	0
OTU_4718	0	0	0	1	0	0	1	0	0	0	0	0	0	0	0	0	0	0	0	0	0	1	1	1	0	0	0	0	0	0	0	0	0	3	0	8	0	0	0	0	0	0	0	0	0	0	0	0	0
OTU_3356	0	0	0	0	1	0	0	0	0	0	0	0	1	0	0	3	6	4	0	0	0	0	0	0	0	1	1	0	0	0	1	0	0	0	0	1	0	0	1	0	0	0	0	0	0	0	0	0	0
OTU_3114	0	2	1	1	1	1	1	1	0	1	1	3	0	0	1	0	0	1	0	0	0	1	0	0	0	1	0	0	0	0	0	0	1	0	0	1	0	0	1	0	0	0	0	0	2	3	3	2	4
OTU_4880	0	0	0	0	0	0	0	0	0	0	0	0	1	0	0	0	3	1	0	0	0	0	0	0	0	0	0	0	0	0	0	1	0	0	0	1	0	1	1	0	0	0	0	0	0	0	1	0	0
OTU_1503	13	23	12	0	0	0	0	1	0	0	1	0	1	1	0	0	0	0	0	1	0	0	0	0	2	0	0	3	1	0	0	1	1	1	0	5	0	0	0	2	0	0	0	0	0	1	2	0	1
OTU_3041	0	0	0	0	0	0	0	0	0	0	0	0	0	0	0	0	0	1	0	0	0	0	0	0	1	0	0	0	0	0	0	0	0	0	0	0	0	0	0	1	0	0	0	0	0	0	0	0	0
OTU_1190	8	41	34	1	0	0	0	0	0	1	1	0	0	0	0	1	2	0	0	0	1	0	1	3	0	0	0	1	1	1	0	0	0	2	0	0	0	0	0	0	0	1	2	1	1	1	1	1	1
OTU_1812	0	0	1	0	0	2	1	2	0	0	1	1	1	0	1	0	1	1	0	1	0	7	43	9	0	0	0	0	1	0	0	0	0	4	1	6	0	0	1	1	0	0	8	1	2	0	0	0	1
OTU_3277	0	0	5	0	0	0	2	1	0	2	2	2	0	2	1	0	1	1	0	0	0	0	0	2	0	0	1	0	2	0	0	0	0	4	1	1	0	2	1	1	0	0	3	2	2	1	2	0	0
OTU_2858	0	0	0	0	1	0	0	0	0	0	0	0	0	0	0	0	2	0	0	0	0	0	11	5	0	0	0	1	3	0	0	0	0	1	0	5	0	0	0	0	0	0	2	1	4	0	0	0	0
OTU_3549	0	0	1	0	1	0	0	0	1	0	2	0	0	0	0	0	1	1	0	1	0	0	0	1	1	0	0	0	1	0	0	0	0	3	0	0	0	1	1	0	0	0	0	0	0	1	0	0	4
OTU_2519	0	0	0	0	0	0	0	0	0	0	0	0	0	0	0	0	0	0	0	0	0	3	7	4	0	0	0	0	0	0	0	0	0	0	0	0	0	2	0	0	0	0	0	0	1	0	1	0	0
OTU_1844	0	1	0	0	0	0	0	0	1	0	0	0	0	0	0	1	1	0	0	0	0	1	2	0	3	1	0	1	9	0	0	0	0	0	0	0	0	0	0	0	0	0	1	0	0	0	0	0	0
OTU_1790	1	18	12	1	0	0	0	0	0	0	0	0	0	1	0	0	0	0	0	1	0	0	0	0	0	0	0	0	2	0	0	0	0	0	0	0	0	0	0	0	0	0	0	0	1	0	0	0	0
OTU_1488	0	0	0	0	1	1	0	1	0	1	1	0	1	0	0	0	1	0	0	0	0	8	19	6	0	0	0	0	2	0	1	0	0	1	0	2	0	0	0	0	0	0	0	1	0	0	1	0	0
OTU_587	0	1	0	0	0	0	0	0	0	0	0	1	2	0	0	0	0	0	0	1	1	0	0	1	1	0	0	0	2	0	0	0	0	11	17	30	0	1	0	0	0	0	2	0	0	0	0	0	0
OTU_3090	2	22	13	5	2	2	0	0	0	0	0	0	1	1	0	0	1	1	0	0	1	0	1	0	1	0	0	0	0	0	1	0	0	1	0	0	0	0	1	0	0	0	0	0	0	1	1	2	1
OTU_3974	0	0	0	0	0	0	1	0	0	0	0	0	0	0	0	0	2	1	0	0	0	0	0	0	0	0	0	0	0	0	1	0	0	1	7	1	0	0	0	0	0	0	1	0	0	0	0	0	0
OTU_2677	0	3	1	0	1	2	0	0	0	0	0	0	0	0	0	0	0	0	0	0	0	0	0	0	0	0	0	0	0	0	9	6	4	0	0	2	0	0	0	0	0	0	1	1	1	0	1	0	0
OTU_1129	0	0	1	2	2	0	0	0	0	2	1	0	1	2	0	0	2	1	0	0	0	0	0	0	0	0	0	0	2	1	3	4	3	8	16	20	1	0	0	1	1	0	0	0	0	0	0	0	0
OTU_3961	0	1	1	0	0	0	0	0	0	0	1	0	1	0	1	0	0	0	0	0	0	0	0	0	0	0	0	0	0	0	7	2	0	0	0	0	0	0	0	0	0	0	0	0	0	1	0	0	0
OTU_4825	0	0	0	0	0	0	0	0	0	0	0	1	0	0	0	0	0	0	1	0	0	0	0	0	0	0	0	0	0	0	0	0	0	0	0	0	0	0	0	3	4	0	0	0	0	0	1	0	0
OTU_4193	0	0	2	1	0	1	1	0	0	1	0	0	1	0	2	0	0	1	0	0	0	0	2	0	1	0	1	0	3	0	0	0	1	2	0	0	1	3	1	0	0	0	1	0	0	2	2	0	0
OTU_2182	0	0	0	1	0	0	0	1	0	0	0	0	0	0	0	0	0	0	0	1	1	0	2	0	0	0	0	0	0	0	1	2	6	0	0	0	0	0	0	0	0	0	0	0	0	0	1	1	0
OTU_2277	1	0	0	1	0	0	0	1	0	0	1	0	0	0	0	0	0	0	0	0	0	0	0	0	0	0	0	0	1	0	0	0	0	6	1	6	0	2	0	0	1	0	0	1	0	0	1	0	0
OTU_3864	0	1	0	0	0	0	0	1	0	1	1	0	0	2	0	0	1	0	0	0	0	0	0	0	1	0	0	0	0	0	0	0	0	0	0	0	0	0	0	1	0	0	0	0	1	0	0	0	0
OTU_2011	0	0	0	1	0	1	0	0	1	4	2	1	18	11	11	0	3	0	0	0	0	0	0	1	1	0	0	0	1	1	0	0	0	0	0	2	0	0	0	1	0	0	0	0	1	2	4	0	1
OTU_3142	2	2	1	1	0	0	0	2	1	0	0	2	2	1	1	1	1	2	0	1	0	1	4	1	0	0	0	0	4	0	3	2	1	0	2	0	0	1	1	2	2	0	1	5	1	2	2	0	0
OTU_2444	0	0	0	0	1	0	0	0	0	2	0	0	0	1	0	0	0	0	0	1	0	0	1	1	0	0	0	0	1	0	2	6	0	0	0	0	1	3	3	0	0	0	0	0	1	1	0	0	0
OTU_1480	0	3	1	1	0	0	1	0	0	1	1	2	3	0	1	0	1	0	0	0	0	0	1	3	1	0	0	0	0	0	0	0	0	2	2	3	0	2	0	0	0	0	10	3	13	1	0	0	5
OTU_1560	0	1	0	0	0	0	0	0	0	1	0	0	0	1	0	0	0	0	0	0	0	0	0	0	0	0	0	0	0	0	0	0	0	2	6	14	0	0	0	0	0	0	0	0	0	0	0	0	0
OTU_629	1	3	1	0	0	0	1	1	0	0	1	2	1	0	1	2	4	0	19	53	22	0	1	2	0	0	0	0	6	0	1	0	0	1	0	1	0	1	0	0	1	0	0	2	0	1	2	0	1
OTU_1200	0	0	0	0	0	0	0	0	0	0	1	1	2	1	0	1	0	0	0	0	0	2	2	4	0	0	1	1	1	2	0	1	0	7	7	3	0	1	0	0	0	0	1	1	1	0	2	0	3
OTU_1879	0	1	1	0	0	0	0	0	1	0	0	0	0	0	0	0	0	1	0	0	0	1	7	4	0	0	0	2	4	0	1	0	0	7	2	34	1	0	1	0	1	0	2	2	0	0	0	0	0
OTU_3483	0	1	0	1	1	0	1	0	1	1	1	0	0	2	3	0	0	2	0	0	0	0	0	1	1	0	0	0	0	0	0	0	0	1	1	2	0	0	0	0	1	0	0	0	0	4	8	3	0
OTU_1056	1	7	4	4	5	2	1	0	1	3	3	4	4	3	1	0	2	1	0	0	0	2	2	4	0	0	3	1	3	0	17	15	12	0	0	4	2	26	25	11	3	0	3	3	1	9	11	1	1
OTU_2601	0	1	1	0	0	0	1	0	0	1	0	0	1	0	0	0	0	1	0	0	0	0	1	0	0	0	0	0	3	0	11	17	9	6	1	7	0	0	0	1	1	0	0	0	1	1	1	0	0
OTU_2962	0	0	0	0	0	0	0	0	0	0	0	0	0	0	0	0	0	0	0	0	0	1	4	2	0	0	0	0	0	0	0	0	0	9	14	9	0	0	0	0	0	0	2	0	0	1	0	0	1
OTU_1354	1	2	0	0	0	0	2	2	0	1	0	0	1	0	1	0	2	1	0	0	0	4	20	18	0	0	1	0	1	0	9	3	1	0	0	0	0	0	1	1	0	0	2	1	0	0	0	0	0
OTU_1120	0	1	0	0	0	1	0	1	0	1	0	1	1	1	0	2	19	8	0	0	0	0	1	0	0	1	0	0	4	0	0	0	1	0	1	0	1	0	0	0	0	0	0	0	0	0	1	0	0
OTU_1154	12	50	49	2	0	0	1	1	0	1	3	0	0	0	2	0	0	1	0	1	0	0	1	2	0	0	1	0	0	0	0	0	0	1	0	1	0	0	0	0	0	0	0	1	0	1	0	0	2
OTU_1996	0	0	0	0	0	0	0	0	1	0	0	0	0	0	1	1	19	3	0	0	0	0	0	0	1	0	0	0	1	0	0	0	0	0	0	1	0	0	1	2	0	0	0	0	0	0	1	0	0
OTU_2008	0	0	0	0	0	0	0	0	0	3	0	1	1	0	1	2	16	5	0	0	0	0	0	1	2	0	3	1	4	0	0	0	0	0	0	0	0	0	1	11	6	1	3	1	0	0	2	0	0
OTU_1983	0	0	0	1	4	1	2	1	1	0	2	1	0	1	0	0	0	1	0	0	0	0	0	1	0	0	0	0	0	0	0	0	0	0	0	2	0	0	0	0	0	0	0	1	0	0	1	0	1
OTU_3400	0	0	1	1	0	0	0	1	0	0	1	0	0	2	0	0	0	1	0	0	0	1	1	1	1	0	0	1	0	0	6	5	5	1	1	3	0	0	0	0	0	0	0	1	0	0	0	1	0
OTU_1082	1	1	0	0	0	0	0	2	0	0	0	0	0	0	0	3	42	18	0	2	0	0	0	2	1	0	0	0	0	0	0	1	0	0	0	1	0	0	0	0	1	0	0	1	1	1	0	0	0
OTU_4411	0	0	0	0	0	0	0	0	0	0	0	0	1	1	0	0	1	0	0	0	0	0	0	0	1	0	1	2	3	0	0	0	0	0	0	0	0	0	1	0	0	0	1	0	0	1	0	0	0
OTU_2098	0	1	1	0	0	0	0	0	0	0	0	0	0	0	1	0	0	0	0	0	0	0	0	0	0	1	0	0	1	0	0	0	0	1	0	1	0	0	0	16	12	1	0	1	0	0	2	0	0
OTU_4456	0	1	0	0	0	0	0	0	0	1	0	0	0	0	0	0	0	0	0	0	0	0	0	0	2	0	0	1	2	0	0	0	0	0	0	0	0	0	0	0	0	0	0	0	0	0	0	0	0
OTU_1995	0	1	0	0	1	0	1	1	1	1	0	1	1	0	2	0	3	1	0	0	0	0	1	2	0	0	1	1	0	0	0	1	1	2	1	1	0	0	0	2	0	0	0	0	0	5	2	0	5
OTU_1577	8	27	30	0	0	0	1	0	0	1	0	0	1	0	0	0	0	0	0	0	0	0	0	0	0	0	0	0	0	0	0	0	0	0	1	1	0	0	0	0	0	0	0	0	0	0	1	0	0
OTU_4776	1	0	1	0	0	0	0	0	0	0	1	0	3	1	2	0	3	0	0	0	0	0	1	0	2	0	0	0	0	1	1	0	0	7	2	3	0	0	0	0	0	0	0	0	0	4	5	0	0
OTU_4420	0	0	0	0	0	0	0	0	0	0	0	0	0	0	0	0	0	0	0	0	0	0	0	0	0	0	0	0	0	0	0	0	1	0	6	1	0	0	0	0	0	0	0	0	0	0	0	0	0
OTU_2862	1	0	0	0	0	0	0	0	0	0	1	0	0	0	0	0	18	4	0	0	1	0	0	0	0	0	1	0	0	0	0	0	0	3	0	0	0	0	0	0	0	0	0	0	0	0	2	0	0
OTU_4131	0	0	0	0	0	0	0	0	0	0	0	0	0	0	0	0	0	0	0	0	0	0	0	0	0	0	0	0	0	0	0	0	0	1	5	0	0	0	0	0	0	0	0	1	1	0	0	0	0
OTU_4432	0	1	0	0	0	0	0	0	0	0	0	0	0	0	1	0	0	0	0	0	0	0	1	0	0	0	0	0	0	0	0	0	0	0	0	2	0	0	0	0	0	0	1	0	0	0	0	0	0
OTU_1967	0	2	0	0	0	0	0	0	0	0	0	0	0	0	0	0	1	0	0	1	0	0	0	0	1	0	0	0	0	0	0	0	0	0	0	0	3	10	4	0	0	0	0	0	0	0	0	0	0
OTU_4771	0	0	1	1	0	0	0	1	0	0	0	0	0	0	0	0	2	1	0	1	0	0	2	0	0	0	0	0	0	0	8	2	1	1	0	2	0	0	0	0	0	0	0	0	0	0	0	0	0
OTU_4320	0	1	0	0	1	0	0	1	0	1	0	0	0	0	0	0	1	0	0	0	0	0	0	0	0	0	0	0	0	0	0	0	2	0	0	0	0	2	5	0	0	0	0	0	0	0	0	0	0
OTU_1243	1	1	0	1	0	0	1	0	0	1	1	1	0	2	1	0	0	0	0	0	0	1	0	0	1	0	0	0	3	1	0	0	1	1	0	0	0	0	0	1	0	0	12	13	21	0	0	0	0
OTU_3944	0	0	0	1	0	0	0	0	0	0	0	1	0	1	0	0	0	1	0	0	0	0	0	0	0	0	0	0	0	0	0	0	0	0	0	0	0	0	0	1	0	0	0	1	0	17	6	0	0
OTU_2291	0	0	0	1	8	1	0	0	0	2	0	1	0	0	0	0	0	0	0	0	0	0	0	1	1	0	1	0	0	0	0	0	1	1	0	1	0	0	0	0	1	0	0	0	0	3	2	0	0
OTU_2873	0	0	0	0	0	0	0	0	0	0	0	0	0	0	0	0	0	0	0	0	0	0	0	0	1	0	0	1	0	0	4	4	2	0	0	0	0	0	0	0	0	0	1	1	0	0	0	0	0
OTU_1558	0	2	0	1	1	1	0	0	0	0	0	0	0	0	0	0	1	0	0	1	0	0	0	0	0	0	0	0	0	0	16	13	13	0	1	1	0	0	1	0	0	0	0	0	0	0	0	0	0
OTU_3755	0	1	1	1	3	1	0	0	1	0	2	0	0	1	3	0	2	1	0	0	0	0	0	0	0	0	0	0	1	0	0	0	0	0	0	0	0	0	0	2	2	0	1	1	3	0	0	0	0
OTU_1072	0	1	0	0	0	0	0	1	0	0	0	0	0	0	0	0	1	0	1	0	0	0	0	0	0	0	0	1	1	0	0	0	0	0	0	0	6	17	9	0	0	0	0	0	0	0	1	0	0
OTU_2708	3	17	17	0	1	0	1	0	0	1	0	0	0	0	1	0	1	0	1	0	0	3	6	4	0	0	0	0	1	0	2	0	1	1	3	4	0	1	1	1	1	0	6	3	2	0	0	0	0
OTU_2514	0	1	1	1	1	0	1	3	3	1	0	2	1	1	1	0	2	0	0	1	0	0	1	0	0	2	4	2	1	3	5	2	0	0	0	1	0	1	1	1	1	1	1	1	0	3	6	1	0
OTU_4286	0	0	2	0	0	0	0	1	0	0	0	1	1	0	0	0	0	0	0	0	0	0	0	1	0	0	1	0	0	0	6	2	5	0	0	0	0	0	0	0	0	0	1	1	0	0	0	0	0
OTU_1517	1	0	2	0	0	0	0	0	0	0	0	0	1	1	1	0	1	0	0	0	0	0	2	1	1	0	0	0	1	0	1	0	0	0	0	2	1	16	11	0	0	0	0	1	0	1	0	0	0
OTU_1820	0	1	0	0	2	0	0	0	1	1	0	1	8	9	2	1	0	0	0	0	0	0	0	1	0	0	0	0	1	0	0	0	0	3	1	2	0	1	7	0	0	0	2	0	0	1	2	0	0
OTU_2513	3	1	2	1	1	1	0	2	1	1	2	0	1	1	1	0	0	0	0	0	0	0	0	0	1	0	0	0	3	0	0	0	1	0	1	1	0	1	2	0	0	0	1	2	4	0	1	0	3
OTU_1526	0	1	0	0	0	0	0	0	0	1	0	0	0	0	0	0	0	0	0	0	0	0	3	0	0	0	1	0	0	0	0	0	1	14	7	11	0	0	0	0	1	0	1	1	0	0	1	0	0
OTU_2934	0	1	0	0	1	0	0	1	1	2	1	0	0	0	0	1	7	0	0	1	0	1	1	3	1	1	0	0	1	0	0	0	0	3	0	3	0	0	0	4	3	0	0	1	1	0	0	0	0
OTU_4660	3	7	8	0	0	0	0	0	0	0	0	0	0	0	0	1	1	0	0	0	0	0	1	0	0	0	0	0	1	0	0	0	0	1	0	0	0	0	0	1	0	0	0	0	0	0	0	0	0
OTU_3237	0	0	0	0	0	0	0	0	0	0	0	0	0	0	0	0	0	0	0	0	0	1	0	0	0	0	0	0	0	0	0	0	0	3	0	1	0	0	0	0	0	0	0	0	0	0	0	0	0
OTU_2612	0	7	3	0	0	0	0	0	0	0	0	0	0	0	0	0	0	0	0	0	0	0	0	0	0	0	0	0	0	0	0	0	0	0	0	0	0	0	1	0	0	0	0	0	0	0	1	0	0
OTU_2925	0	0	0	0	0	0	0	0	1	0	0	0	0	0	0	0	0	0	0	0	0	0	0	0	0	0	0	0	0	0	0	0	0	0	2	0	0	0	0	0	0	0	0	0	0	0	0	0	0
OTU_1127	0	3	1	0	0	0	0	0	0	0	1	0	0	0	0	1	0	0	2	0	0	0	1	0	0	0	0	1	1	0	0	0	0	12	3	14	0	1	0	0	0	0	0	1	0	0	0	0	0
OTU_4926	0	0	0	0	1	1	2	2	0	0	0	0	0	0	0	0	0	0	0	0	0	1	0	0	0	0	0	0	1	0	0	0	0	1	1	3	0	0	0	0	0	0	0	1	1	0	0	0	3
OTU_2478	0	1	0	0	0	0	0	0	0	0	0	0	0	0	1	0	0	0	0	0	0	0	1	0	0	0	0	0	0	0	4	1	1	0	1	0	0	0	0	0	0	0	0	0	0	1	0	0	0
OTU_2946	0	3	1	0	1	0	0	0	0	0	0	1	0	0	0	1	0	0	0	0	1	0	1	0	0	0	0	0	0	0	4	1	7	1	1	1	0	0	0	0	0	0	1	1	0	0	0	0	0
OTU_2710	0	2	0	1	2	0	0	0	0	0	0	2	5	0	0	0	2	0	0	0	0	1	3	1	0	0	2	1	0	0	16	11	3	1	0	6	0	0	0	0	0	0	0	0	0	1	1	0	1
OTU_3585	0	0	0	2	2	1	0	0	0	0	0	0	0	5	2	0	1	1	1	0	0	1	2	1	1	0	1	0	3	0	0	0	0	4	0	6	0	0	1	0	1	0	0	0	2	1	2	0	1
OTU_1658	0	1	1	0	1	0	0	2	1	3	12	6	50	27	14	0	3	3	0	0	0	2	1	0	2	0	1	0	1	0	1	0	1	0	1	1	0	0	0	2	0	0	3	2	1	7	11	1	0
OTU_1121	0	3	1	0	1	0	2	0	1	1	0	1	0	1	0	0	0	3	0	2	1	1	1	2	1	1	1	0	0	0	40	36	23	3	1	1	1	0	1	0	1	0	4	2	1	1	0	0	0
OTU_3385	0	0	0	0	0	1	0	0	0	0	0	0	0	0	0	0	0	0	1	0	0	0	0	0	0	0	0	0	0	0	4	0	3	0	1	0	0	0	0	0	0	0	0	0	0	0	0	0	0
OTU_4857	0	0	1	0	0	0	0	0	0	2	2	0	0	0	1	0	0	0	0	0	1	0	8	5	0	0	0	0	0	1	0	0	0	0	0	0	0	0	1	1	0	0	0	0	0	3	8	0	0
OTU_1400	1	1	1	1	2	0	0	1	0	1	1	1	0	0	0	0	1	0	0	0	0	0	0	2	2	0	1	0	1	0	1	0	0	5	0	2	7	23	13	2	0	0	0	1	1	1	3	0	0
OTU_4234	0	0	0	0	0	0	0	0	0	3	1	0	0	0	0	0	0	0	0	0	0	0	1	1	0	0	0	0	1	0	1	6	1	0	0	0	0	0	0	0	0	0	0	4	1	0	0	0	0
OTU_3707	1	7	5	0	0	0	0	0	0	0	0	1	0	0	0	1	2	0	1	1	0	0	0	1	0	0	0	0	0	0	5	1	0	1	0	0	1	0	0	0	0	0	0	0	0	0	1	0	0
OTU_2976	0	1	1	1	0	0	2	0	0	0	0	0	2	0	0	0	0	0	0	0	0	1	4	1	0	0	0	0	0	1	3	2	1	3	6	6	0	1	0	1	0	0	1	0	0	0	0	0	0
OTU_3658	2	4	3	0	1	1	1	0	0	1	0	0	1	0	0	0	0	0	0	0	0	0	0	0	0	0	0	0	0	0	0	0	0	0	2	3	0	0	0	0	0	0	0	0	1	0	1	0	0
OTU_3299	0	18	12	0	0	0	0	1	0	0	0	1	0	0	0	1	1	0	0	1	0	1	3	1	0	0	0	0	1	0	12	3	1	21	15	22	1	0	0	0	0	0	2	1	1	0	0	0	0
OTU_4896	1	1	1	1	0	0	0	0	0	0	0	0	0	0	0	0	0	0	0	0	0	1	2	2	0	0	0	0	0	0	0	0	0	0	0	0	0	0	1	1	0	0	0	1	0	0	0	0	0
OTU_2797	0	1	0	2	0	1	0	0	0	2	0	1	0	1	0	0	0	3	0	1	0	0	1	0	0	0	1	1	1	0	7	3	14	3	1	15	0	1	0	0	0	0	2	1	0	1	0	0	0
OTU_1794	0	0	2	0	0	0	0	1	1	0	0	0	0	0	0	0	0	0	0	0	0	5	23	3	0	0	0	0	0	0	0	0	0	0	0	0	0	0	0	0	0	0	0	0	0	0	0	0	0
OTU_4004	0	0	0	0	1	1	0	0	0	1	0	0	0	1	1	0	0	0	0	0	0	0	0	0	0	0	0	0	1	0	0	0	0	0	0	2	0	0	0	0	0	0	0	0	0	0	10	0	0
OTU_1149	0	0	0	0	0	0	0	1	0	0	0	0	0	0	0	0	0	3	0	0	0	0	0	1	0	0	0	0	0	0	1	0	2	7	13	9	0	0	0	0	0	0	0	0	0	0	0	0	0
OTU_4794	0	0	0	1	0	0	0	0	0	1	0	0	0	0	0	0	0	0	0	0	0	2	0	0	0	0	0	0	0	0	0	0	0	0	0	0	0	0	0	0	0	0	0	0	0	0	0	0	0
OTU_4272	0	0	0	0	1	1	0	0	0	0	0	0	0	0	0	0	0	0	0	1	0	0	0	0	0	0	0	0	0	0	0	0	0	5	3	1	0	0	0	1	0	0	1	0	0	0	0	0	1
OTU_2289	0	0	0	0	0	0	0	0	0	1	0	0	0	0	0	6	12	6	0	0	0	0	0	0	1	0	0	0	1	0	0	0	0	0	0	0	0	0	0	0	0	0	0	0	0	0	0	0	0
OTU_2450	1	0	0	0	1	1	0	0	0	0	1	1	0	0	0	0	1	1	0	1	0	1	2	2	1	0	1	0	1	0	2	2	0	0	0	2	3	20	12	2	0	1	1	1	0	0	0	0	0
OTU_3822	1	4	4	0	0	0	0	0	0	0	0	0	0	0	0	0	0	0	0	0	0	0	0	0	0	0	0	0	0	0	0	1	0	0	0	0	0	0	0	0	0	0	0	0	0	0	0	0	0
OTU_2680	0	2	0	0	2	0	0	0	0	0	0	0	1	0	2	0	1	0	0	0	0	0	0	0	0	0	0	0	0	0	1	0	0	2	6	9	0	0	0	0	0	0	0	1	2	0	0	0	0
OTU_3272	0	0	0	0	1	0	0	1	0	0	0	0	0	0	0	0	0	0	0	0	0	0	0	0	0	1	0	0	1	0	0	0	0	0	0	8	0	0	0	1	0	0	1	0	1	0	3	0	3
OTU_2190	0	3	1	0	0	0	1	1	0	1	0	2	3	1	1	0	1	0	0	1	0	0	1	0	1	0	0	1	2	0	0	1	1	4	0	1	0	2	0	0	1	0	2	1	2	0	1	0	0
OTU_1977	0	0	1	0	1	0	0	0	0	0	1	0	0	0	0	0	0	0	0	0	0	0	0	1	0	0	0	0	0	0	1	0	0	28	1	5	0	0	0	0	0	0	0	0	0	0	0	0	0
OTU_2905	0	0	0	1	0	0	0	0	0	0	0	0	0	0	0	0	0	0	0	0	0	0	1	0	0	0	0	0	0	0	3	2	3	0	0	0	0	0	0	0	0	0	1	0	0	0	0	0	0
OTU_3830	0	0	0	1	0	0	0	0	0	0	0	0	0	0	0	0	0	0	0	0	0	0	0	0	1	0	0	0	0	0	4	3	2	0	1	0	0	0	1	0	0	0	1	0	1	0	0	0	0
OTU_2843	0	0	1	1	1	0	0	0	1	2	1	1	0	6	0	0	3	0	0	0	0	1	2	1	0	0	1	0	0	1	14	11	1	1	1	0	1	2	3	2	1	0	0	1	0	0	0	0	0
OTU_3982	0	0	0	0	0	0	0	0	0	0	0	0	0	0	0	0	0	0	0	0	0	0	0	0	0	0	0	0	1	0	0	0	0	0	0	0	3	5	5	0	0	0	0	0	0	0	0	0	0
OTU_2736	1	18	19	0	0	0	0	1	0	0	2	0	0	0	0	0	0	0	0	0	0	0	0	0	0	0	1	0	0	0	0	0	0	0	0	0	0	0	0	1	0	0	1	1	0	1	0	0	0
OTU_766	2	2	1	0	0	0	1	0	0	3	0	0	1	0	1	0	2	1	0	2	1	2	6	3	0	0	0	0	0	1	5	3	0	1	17	30	0	5	4	0	0	0	0	0	1	0	0	0	0
OTU_2490	0	1	2	1	1	1	0	0	2	0	0	2	0	0	1	2	8	5	0	0	0	0	0	0	4	3	7	1	2	2	0	0	0	0	1	1	0	0	0	0	3	0	0	0	0	0	1	0	0
OTU_1798	2	13	4	0	0	0	0	0	0	0	0	0	0	0	0	0	1	0	0	0	0	0	0	0	0	0	0	0	2	0	0	0	0	0	1	0	1	0	0	0	0	0	0	0	0	2	2	0	0
OTU_3999	0	0	0	0	0	0	0	0	0	0	0	0	0	0	0	0	0	0	0	0	0	0	0	0	0	0	0	0	0	0	0	0	0	3	0	3	0	0	0	1	0	0	0	0	0	0	0	0	0
OTU_1318	5	28	22	1	0	0	1	0	0	2	0	1	3	1	1	1	1	2	0	1	0	0	1	0	0	0	1	1	0	0	3	6	0	1	1	2	0	0	1	0	1	0	1	0	2	1	1	0	1
OTU_3481	0	0	0	0	1	0	0	0	0	2	2	2	2	0	2	0	1	0	0	0	0	1	3	1	0	0	0	0	0	0	0	0	0	0	0	2	0	0	1	0	0	0	1	0	0	5	4	0	0
OTU_4915	0	1	6	0	0	0	0	0	0	1	0	0	0	0	0	0	0	0	0	0	0	0	0	0	0	0	0	0	0	0	0	0	0	0	0	0	0	0	0	0	0	0	0	0	0	0	0	0	0
OTU_4517	0	4	1	0	2	0	0	2	0	2	0	0	1	1	0	0	1	0	2	2	0	0	3	3	1	1	1	1	1	1	1	0	1	2	0	1	0	1	0	0	0	0	2	2	0	0	2	0	1
OTU_2458	2	2	0	1	2	0	0	1	1	1	1	0	1	0	0	0	2	1	0	1	1	0	1	2	2	0	1	2	4	0	0	0	0	0	1	0	0	3	0	1	0	0	3	3	2	3	2	0	2
OTU_2871	0	1	1	0	0	0	1	1	0	0	0	0	1	0	0	0	1	1	0	0	0	1	14	4	1	0	0	0	0	0	0	1	0	15	0	13	0	0	1	0	0	0	8	3	1	0	1	0	0
OTU_4546	0	0	0	0	0	1	0	0	1	1	0	0	0	0	0	0	0	0	0	0	0	0	0	0	1	0	0	0	0	0	0	0	0	0	0	0	0	3	2	0	0	0	2	4	1	0	1	0	0
OTU_2265	0	1	0	0	0	0	0	0	0	0	0	0	0	1	0	0	0	0	0	0	0	0	0	1	0	0	0	0	1	0	8	3	5	0	0	0	0	0	1	0	0	0	0	0	0	0	0	0	0
OTU_2729	0	0	1	0	0	0	1	0	0	0	0	0	0	1	0	2	18	8	0	0	0	0	0	0	0	0	0	1	0	0	0	0	0	0	0	1	0	0	0	0	0	0	0	0	0	0	1	0	1
OTU_4083	0	2	1	1	1	2	3	0	0	3	0	2	2	0	0	0	1	1	0	1	0	0	1	3	0	0	0	0	4	0	0	0	0	0	1	1	0	4	1	0	0	0	4	2	2	0	4	0	1
OTU_1721	6	19	20	2	0	0	1	0	0	1	1	0	1	0	0	0	3	0	0	0	0	0	1	0	1	0	0	1	0	0	0	0	1	1	1	2	0	0	0	0	0	0	0	0	0	0	1	0	0
OTU_3972	0	0	0	0	0	0	0	1	0	0	3	1	0	1	0	0	1	0	0	0	0	0	0	0	0	2	0	0	0	0	0	0	0	0	0	0	0	0	0	0	0	0	0	0	0	1	1	0	0
OTU_2671	4	4	9	0	0	0	0	0	0	0	0	1	0	0	0	0	0	0	0	0	0	0	0	0	0	0	0	0	0	0	0	0	0	0	0	0	0	0	0	0	0	0	0	0	0	0	0	0	0
OTU_2789	0	0	0	0	0	0	0	0	0	0	1	0	1	0	0	0	0	0	0	0	0	0	0	0	7	2	4	2	4	0	0	0	0	0	1	0	0	0	0	1	0	0	0	0	0	1	0	0	0
OTU_4380	0	0	1	0	1	0	0	0	0	1	1	0	0	0	0	0	0	0	0	0	0	0	0	0	0	0	0	0	1	0	0	1	0	4	1	12	0	0	1	0	0	0	0	0	0	0	0	0	0
OTU_1913	2	13	5	0	0	0	0	0	0	0	0	2	0	0	1	0	0	0	0	0	0	0	0	0	0	0	0	0	1	0	0	0	0	0	0	0	0	0	1	1	0	0	1	0	0	1	1	0	0
OTU_1575	0	0	0	0	0	0	1	0	0	1	1	0	1	1	0	0	0	0	0	0	1	0	0	0	0	0	0	0	1	0	0	0	0	17	10	16	0	0	0	0	0	0	0	0	0	0	1	0	0
OTU_3267	1	0	1	0	1	0	0	0	0	1	0	0	0	0	1	0	0	0	0	0	0	1	0	0	0	0	1	0	0	0	0	0	0	0	0	0	0	0	0	1	0	0	0	0	0	0	0	0	4
OTU_3882	4	9	12	1	0	0	0	0	0	0	0	0	0	0	0	0	0	0	0	1	0	0	0	0	0	0	0	0	0	0	0	0	0	0	0	0	0	0	0	0	0	0	0	0	0	0	0	0	0
OTU_2111	0	0	0	0	0	0	0	0	0	0	0	0	0	1	0	0	1	0	0	1	0	0	0	0	0	0	0	0	1	0	2	4	5	0	0	0	0	0	0	0	0	0	1	0	0	0	1	0	0
OTU_4889	0	0	0	0	0	0	0	0	0	0	0	0	0	1	0	0	0	0	0	0	0	1	2	1	0	0	0	0	1	0	2	4	3	0	0	0	0	0	0	0	0	0	0	0	0	0	0	0	0
OTU_2143	1	1	1	0	1	1	0	2	1	1	1	0	1	1	0	0	2	0	0	0	0	0	0	0	1	0	0	1	2	0	1	0	1	0	0	0	0	0	0	9	11	0	1	0	0	0	2	1	0
OTU_2321	3	3	1	2	1	1	0	0	0	0	1	1	0	2	1	0	1	1	0	0	1	0	0	0	0	0	0	0	1	0	2	0	0	0	0	1	0	1	1	0	0	0	0	1	0	1	2	0	0
OTU_3539	1	0	1	0	0	0	2	2	0	1	0	1	0	0	0	0	0	1	0	0	0	1	2	0	0	0	0	0	1	0	0	0	0	0	0	0	0	0	1	0	0	0	0	0	1	1	4	1	3
OTU_3470	0	0	1	0	0	0	0	0	0	0	0	0	0	0	0	1	1	0	0	1	0	0	1	0	0	0	0	1	1	0	5	5	6	0	0	1	0	0	1	0	0	0	0	1	1	0	0	0	0
OTU_2187	3	10	10	0	0	0	0	1	0	0	0	0	0	0	1	0	0	0	0	1	0	0	0	0	1	0	0	0	0	0	0	1	0	1	4	2	0	0	0	0	0	0	0	0	0	0	1	0	0
OTU_4022	0	4	0	0	0	0	0	0	0	0	0	0	1	0	1	0	0	0	0	0	0	0	1	0	0	0	0	0	0	0	0	0	0	2	0	2	0	0	0	2	0	0	1	0	0	0	0	0	0
OTU_2237	0	0	0	0	0	0	0	0	0	0	0	0	0	0	0	0	0	0	0	0	0	0	1	0	0	0	0	0	0	0	0	1	0	3	3	21	0	0	0	0	0	0	0	0	0	0	0	0	0
OTU_3682	0	0	0	0	0	0	0	0	0	0	0	0	0	0	1	0	0	0	0	0	0	1	0	0	0	0	0	0	0	0	0	0	0	0	1	2	1	0	0	0	0	0	0	0	0	0	1	0	0
OTU_4287	2	7	3	0	0	0	0	0	0	0	1	0	0	1	0	0	0	0	0	0	0	0	0	1	0	0	0	0	0	0	0	0	0	1	0	0	0	0	0	0	0	0	0	0	0	0	0	0	0
OTU_4248	2	3	3	0	0	0	0	0	0	0	0	0	2	0	0	0	0	0	0	0	0	0	0	0	0	0	0	1	0	0	4	3	0	0	0	0	0	0	0	0	0	0	1	0	0	1	1	0	0
OTU_4334	0	0	0	0	0	0	0	0	0	0	0	0	0	0	0	0	3	4	0	0	0	0	0	0	0	0	0	0	0	0	0	0	0	0	0	0	0	0	0	0	0	0	0	0	0	0	0	0	0
OTU_4698	3	3	2	0	0	0	0	0	0	1	0	0	0	0	0	0	0	0	0	0	0	0	0	0	0	0	0	0	0	0	0	0	0	0	0	0	0	1	0	0	0	0	0	0	0	0	0	0	0
OTU_2359	0	2	0	1	0	0	0	0	1	0	1	0	1	0	2	0	0	0	0	2	0	0	0	0	0	0	0	0	1	0	0	5	4	1	4	5	0	0	2	0	0	0	0	1	1	3	5	0	1
OTU_4335	0	0	0	0	0	0	0	0	0	1	0	0	1	0	0	0	0	0	0	0	0	0	0	0	0	0	0	0	3	0	0	0	0	0	0	0	0	0	0	0	0	0	0	1	0	2	4	1	0
OTU_4069	0	1	0	0	0	0	1	0	0	0	0	0	0	0	0	0	1	0	0	0	0	0	1	0	0	0	0	0	1	0	8	4	5	0	0	0	0	0	0	1	0	0	0	1	1	0	0	0	1
OTU_2520	0	0	1	0	1	0	0	1	1	0	1	1	0	1	0	1	15	3	0	0	0	0	0	1	0	0	0	1	5	1	1	0	0	1	0	0	0	0	0	8	8	0	1	0	0	0	1	0	0
OTU_2787	0	0	0	0	0	0	0	0	0	1	0	0	0	0	0	0	1	3	0	0	0	0	1	1	1	1	1	0	0	0	0	0	0	0	0	0	0	0	0	0	0	0	0	0	0	0	0	0	0
OTU_1821	0	0	0	0	0	0	0	0	0	0	0	0	0	0	0	2	26	4	0	0	0	0	1	1	0	0	0	1	0	0	0	0	0	0	0	1	0	1	0	0	0	0	0	0	0	1	0	1	0
OTU_1631	0	0	0	1	0	0	0	0	0	0	0	0	0	0	0	0	2	2	0	0	0	1	4	3	0	0	0	0	0	0	0	1	0	9	4	14	0	0	0	0	0	0	0	0	0	0	0	0	1
OTU_2293	0	0	0	0	1	0	0	0	0	0	0	0	0	0	0	0	0	0	0	0	0	0	2	0	1	0	1	0	1	0	2	3	7	0	0	1	1	7	5	0	0	0	2	0	1	1	0	0	1
OTU_4096	0	6	1	0	0	0	0	0	0	0	0	0	0	0	0	0	0	0	0	0	0	0	0	0	0	0	0	0	0	0	0	1	0	0	0	0	0	0	0	0	0	0	0	1	1	0	0	0	0
OTU_3819	1	2	4	0	0	0	0	0	0	0	0	1	0	0	0	0	1	0	0	5	1	0	0	0	0	0	0	0	0	0	0	0	0	0	0	2	0	0	0	0	0	1	0	0	0	0	0	0	0
OTU_2315	2	1	0	1	0	0	0	1	1	0	0	0	0	0	0	0	2	0	0	0	0	3	18	7	0	0	1	0	1	0	0	0	0	0	0	0	0	1	0	0	0	0	10	2	3	0	1	0	0
OTU_3372	0	0	0	0	1	0	2	0	0	0	0	0	0	0	0	0	0	1	0	0	0	0	1	3	1	0	0	0	0	0	0	0	0	0	0	1	0	0	0	0	0	0	0	0	0	0	0	0	0
OTU_3773	0	5	0	0	0	0	0	0	0	0	0	0	0	0	1	1	0	0	0	0	0	0	0	0	0	0	0	0	0	0	2	3	4	0	0	0	0	1	0	0	0	0	0	1	0	0	0	0	1
OTU_2480	1	1	0	0	0	0	0	0	1	0	0	1	2	3	4	0	1	4	0	0	0	0	1	0	0	0	0	0	0	0	10	7	5	3	3	2	0	0	0	2	0	0	0	1	0	1	1	0	0
OTU_3874	0	0	0	0	0	0	0	0	0	0	0	0	0	0	0	1	0	1	0	0	0	0	0	0	0	0	0	0	0	0	0	0	0	8	0	1	0	0	0	0	0	0	0	0	0	0	0	0	0
OTU_3111	0	0	0	0	0	1	0	0	0	0	1	0	0	0	0	1	5	0	0	0	0	0	2	2	0	0	0	0	0	0	0	0	0	2	0	1	0	0	0	0	0	0	0	0	0	0	1	0	0
OTU_2113	0	0	1	0	0	0	0	0	0	0	0	0	0	1	0	0	0	0	0	0	0	0	0	0	0	0	0	0	0	0	0	0	0	0	4	14	0	0	0	0	0	0	0	0	0	0	0	0	0
OTU_4483	0	0	0	0	1	2	0	0	0	1	2	0	0	0	0	0	1	0	0	1	0	0	2	1	1	0	0	0	1	0	0	0	0	1	0	0	0	0	0	3	0	0	4	8	8	0	0	0	0
OTU_1524	0	1	0	1	1	1	1	1	1	0	0	0	0	0	1	0	2	1	0	0	0	0	0	0	1	1	1	0	3	0	0	1	0	1	10	2	8	12	10	1	0	0	0	0	0	2	0	0	1
OTU_4747	0	1	0	0	0	0	0	1	0	0	0	1	0	0	2	0	0	0	0	0	0	0	0	0	0	0	0	0	0	0	4	6	2	0	1	0	0	0	0	0	0	0	0	2	0	0	1	0	0
OTU_2211	0	0	0	2	2	2	0	0	1	1	2	1	3	0	1	0	0	0	0	0	0	0	0	0	0	0	0	0	0	0	0	0	0	4	1	7	0	0	0	0	0	0	0	0	0	3	6	0	1
OTU_4178	0	0	0	0	1	0	0	1	1	0	0	0	0	0	0	0	0	0	0	0	0	0	0	0	1	0	0	0	0	0	0	0	0	0	0	0	0	0	0	0	0	0	0	0	1	0	0	0	0
OTU_2576	0	0	1	0	0	0	0	0	0	0	0	0	0	0	0	0	0	0	0	0	0	0	0	0	0	0	0	0	1	0	12	9	5	0	0	1	0	0	0	1	0	0	1	0	0	0	1	0	1
OTU_2790	0	1	0	0	1	0	1	0	0	0	0	0	0	0	0	0	0	0	0	0	0	0	0	0	0	0	0	1	0	0	2	3	2	0	1	1	0	0	2	0	0	0	0	1	0	2	1	0	0
OTU_3737	0	3	0	2	1	0	1	1	0	1	0	1	0	1	0	0	1	0	0	1	0	0	0	0	1	0	0	0	0	0	0	0	0	0	0	0	0	0	0	0	0	0	0	0	0	0	0	0	0
OTU_2709	0	0	0	0	0	0	1	2	1	0	0	0	0	0	0	0	0	1	0	0	0	0	0	0	1	1	1	0	3	0	0	0	0	3	0	0	0	0	0	1	2	0	0	1	1	0	1	0	2
OTU_1943	0	0	0	0	0	0	0	0	0	0	0	0	0	1	0	0	1	0	0	1	0	0	0	0	0	0	0	0	0	0	0	0	0	2	2	8	0	0	0	0	0	0	0	0	0	0	0	0	0
OTU_2645	2	5	2	1	0	0	0	0	0	0	4	1	1	2	1	0	0	0	0	0	0	0	0	0	0	0	0	0	1	0	0	0	0	0	1	1	0	0	1	0	0	0	0	1	0	0	0	0	0
OTU_4485	0	0	1	0	0	0	0	0	0	0	0	1	0	0	0	0	0	1	0	0	0	0	0	0	0	0	1	0	0	0	1	0	0	3	11	5	0	0	0	1	0	0	0	1	0	0	0	0	0
OTU_3666	0	0	0	0	0	0	0	0	0	0	0	0	0	0	0	0	0	0	0	0	0	0	0	0	0	0	1	0	0	0	3	3	0	0	0	0	0	0	0	0	0	0	0	0	0	0	0	0	0
OTU_2035	0	0	1	0	0	0	0	1	0	0	0	0	1	0	0	0	0	0	0	0	0	0	1	1	1	0	0	0	1	0	0	0	0	4	7	7	0	0	0	0	0	1	0	0	0	0	0	0	0
OTU_4223	0	1	0	0	0	0	1	0	0	0	1	0	0	0	0	0	0	0	0	0	0	4	6	6	0	0	0	0	1	0	0	0	0	0	0	5	0	0	0	0	0	0	0	0	0	0	0	0	0
OTU_3741	0	0	0	1	0	1	0	1	0	0	0	0	1	0	0	0	2	3	0	0	0	1	3	0	2	1	1	0	1	0	0	1	0	0	0	0	0	0	0	0	0	0	0	0	0	0	0	0	0
OTU_2733	0	0	0	0	0	0	0	0	0	0	0	0	0	0	0	0	0	0	0	0	0	0	0	0	0	0	0	0	0	0	0	0	0	3	2	4	0	0	0	0	0	0	0	0	0	0	0	0	0
OTU_4601	0	0	1	0	0	0	0	1	0	0	0	0	0	0	0	0	0	0	0	0	0	1	0	3	0	0	0	0	0	0	0	0	0	2	1	3	0	0	0	0	0	0	0	0	0	0	0	0	0
OTU_4565	0	1	0	0	0	0	1	1	0	1	0	0	0	1	0	0	0	1	0	0	0	0	1	0	0	0	0	0	1	0	1	0	1	1	2	0	0	0	0	1	0	0	1	1	0	0	2	1	0
OTU_3283	0	3	2	0	1	0	0	0	0	0	0	1	0	0	0	0	0	0	1	1	0	0	5	4	0	0	0	0	0	0	0	0	0	1	0	1	0	0	0	1	0	0	0	1	0	0	0	0	0
OTU_1180	0	1	0	0	0	0	0	0	0	2	2	0	0	0	1	0	0	1	0	1	0	0	0	1	0	1	1	0	1	0	30	17	19	2	1	1	1	0	1	1	0	0	1	0	0	1	0	0	0
OTU_1299	4	29	17	0	0	0	0	0	0	1	0	0	0	0	0	1	1	0	0	1	0	0	1	1	1	0	1	0	0	0	0	0	0	3	0	1	0	0	1	1	1	0	0	0	1	4	3	0	0
OTU_3555	0	0	1	0	1	0	0	0	1	1	0	0	0	0	0	0	0	0	0	0	0	0	3	0	0	0	0	0	0	0	0	1	1	0	0	7	0	1	1	0	0	0	0	0	0	0	1	0	0
OTU_3641	0	0	1	1	0	0	0	0	0	0	2	3	2	0	0	0	0	1	0	0	0	0	1	0	0	0	0	0	0	0	1	0	1	0	0	4	0	0	0	1	0	0	0	0	0	1	5	0	4
OTU_2781	1	0	0	1	0	1	0	0	0	2	1	1	3	2	5	0	1	0	0	0	0	0	0	0	1	1	1	1	0	1	0	0	0	0	0	1	0	0	0	0	0	0	0	0	2	3	1	0	1
OTU_2694	1	5	6	0	0	0	1	0	0	0	2	0	0	0	0	0	0	0	0	0	1	2	3	5	0	0	0	0	0	0	0	0	0	0	1	0	0	0	0	0	0	0	0	0	0	0	0	0	0
OTU_4510	0	0	2	0	0	0	0	0	0	0	0	0	2	0	0	0	2	0	0	0	0	1	3	0	0	0	0	0	0	0	5	2	3	0	0	1	0	1	0	0	0	0	2	0	1	2	2	0	0
OTU_4174	0	0	0	0	0	0	0	0	0	0	0	0	0	0	0	0	0	0	0	0	0	0	4	2	0	0	0	0	0	0	0	0	0	0	1	0	0	0	0	0	0	0	0	0	0	0	0	0	0
OTU_3920	0	1	0	0	0	0	0	0	0	0	0	0	0	0	0	0	0	0	0	0	0	2	3	3	1	0	0	0	0	0	0	0	0	0	1	0	0	0	0	0	0	0	0	0	1	0	2	0	0
OTU_4399	0	0	0	0	0	0	0	0	0	0	0	0	0	0	0	0	0	1	0	0	0	0	0	0	0	0	0	0	0	0	1	1	1	0	0	0	0	0	0	0	0	0	1	0	0	0	2	0	0
OTU_2470	0	2	0	1	0	0	0	0	0	0	1	0	0	0	0	0	7	0	0	0	0	0	0	1	0	0	0	1	0	0	3	6	0	1	0	0	0	0	0	0	0	0	0	0	0	0	0	0	0
OTU_3118	0	0	0	0	0	0	0	0	0	0	0	0	0	0	0	0	0	0	0	0	0	0	0	0	0	0	0	0	0	0	7	5	0	1	0	0	0	0	2	0	0	0	0	0	0	0	0	0	0
OTU_4134	0	0	0	0	0	0	0	0	0	0	0	0	0	0	0	1	7	0	0	0	0	0	0	0	0	0	0	0	0	0	0	0	0	1	1	0	0	0	0	0	0	0	0	0	0	0	0	0	0
OTU_3615	0	0	0	0	0	0	0	0	0	0	0	0	0	0	0	2	9	8	0	0	0	0	0	0	1	0	0	0	0	0	0	0	0	2	0	7	0	1	0	0	1	0	3	1	0	1	0	0	0
OTU_2448	1	12	7	0	0	0	0	0	0	0	0	0	0	0	0	0	1	0	0	0	0	0	0	1	0	0	0	0	1	0	0	0	0	0	1	1	0	0	0	0	0	0	0	2	1	0	0	0	0
OTU_2464	0	0	0	0	0	1	0	0	0	1	0	0	0	0	0	1	0	0	1	0	1	2	14	5	1	0	0	0	0	0	3	1	0	0	1	0	4	11	14	0	0	0	2	1	0	0	1	0	0
OTU_4500	0	1	0	0	0	0	0	0	0	0	1	0	0	0	0	0	0	1	0	0	0	0	0	0	0	0	1	0	0	0	3	2	5	0	0	0	0	0	0	0	0	0	1	0	1	0	0	0	0
OTU_2453	0	1	1	1	0	0	0	0	0	0	0	1	1	1	0	0	0	0	0	0	0	1	24	4	0	0	1	0	1	0	0	1	1	0	0	5	0	0	1	0	0	0	1	2	0	0	0	0	0
OTU_3533	0	0	0	0	0	0	0	0	0	0	0	0	0	0	0	0	0	0	0	0	0	0	3	1	0	0	0	0	0	0	0	0	0	0	0	0	0	0	0	0	0	0	0	0	0	0	0	0	0
OTU_2530	0	0	0	0	0	0	0	0	0	0	0	0	0	1	0	0	0	0	0	0	0	0	0	0	0	0	0	0	0	0	2	3	2	1	0	2	1	2	3	0	0	0	1	0	0	0	0	0	0
OTU_2227	1	1	1	0	3	0	0	1	0	1	0	0	0	0	0	0	0	0	0	0	0	0	0	0	0	0	1	0	0	0	8	7	5	1	0	0	0	1	0	0	0	0	0	0	0	0	1	0	0
OTU_3534	0	0	1	0	0	0	0	0	0	1	0	0	0	0	0	0	0	1	0	0	0	0	0	0	0	0	0	0	0	0	2	1	1	0	0	0	0	0	0	0	0	0	0	0	0	0	0	0	0
OTU_4786	0	1	0	0	0	0	0	0	0	0	4	3	0	2	0	0	0	1	0	0	0	0	0	0	0	0	0	0	0	0	0	0	0	0	0	0	0	0	0	0	0	0	0	0	0	0	0	0	0
OTU_4829	0	0	0	0	0	0	0	0	0	0	0	0	0	0	0	0	0	0	0	0	0	0	0	0	0	0	0	0	1	0	0	0	0	0	0	0	0	0	0	0	0	0	0	0	0	1	0	0	0
OTU_3168	11	20	10	0	1	0	0	3	0	0	2	0	2	1	0	0	1	0	0	0	1	0	0	0	0	0	0	0	1	0	0	1	0	1	0	0	0	0	0	2	0	0	0	0	0	1	0	0	0
OTU_4804	1	8	1	1	0	0	0	0	0	0	0	0	1	0	0	0	1	0	0	0	0	0	0	0	0	0	0	0	1	0	0	0	0	0	1	0	0	0	0	0	0	0	0	0	1	1	0	0	0
OTU_4111	0	0	0	0	0	0	0	0	0	0	0	0	0	0	0	0	0	1	0	0	0	0	0	0	0	0	1	0	0	0	3	0	6	0	0	0	0	0	0	0	0	0	0	0	0	0	0	0	0
OTU_4371	0	0	0	0	0	0	0	0	0	0	0	0	0	0	0	0	0	0	0	0	0	1	1	1	0	0	0	0	0	0	0	2	2	1	4	1	0	0	0	0	0	0	0	0	0	0	0	0	0
OTU_3349	2	10	10	0	0	0	0	0	0	0	0	1	0	0	0	0	0	0	0	0	0	0	0	0	0	0	0	0	0	0	0	0	1	0	0	0	0	0	0	0	0	0	0	0	0	0	0	0	0
OTU_3612	0	0	0	0	0	0	0	0	0	0	0	0	1	0	1	2	0	2	0	0	0	0	0	1	0	0	1	0	0	0	0	0	0	0	1	0	0	0	0	1	0	0	0	0	0	1	1	0	0
OTU_2758	0	7	5	0	0	0	0	0	0	0	1	0	0	0	0	0	0	0	0	0	0	0	3	0	0	0	0	0	1	0	1	1	1	0	0	0	0	0	0	1	0	0	0	0	0	0	0	0	0
OTU_3580	0	0	1	0	0	0	0	2	0	1	2	1	0	1	0	0	2	3	0	0	0	0	0	0	7	0	3	0	2	0	0	0	0	0	0	0	0	0	0	1	0	0	4	2	0	1	1	0	1
OTU_3390	0	0	0	0	0	0	0	0	0	0	0	0	0	0	0	0	0	0	0	0	0	0	0	0	0	0	0	0	0	1	0	0	0	7	4	2	0	0	0	0	0	0	0	0	0	1	0	0	0
OTU_4185	0	0	0	0	0	0	0	0	0	0	0	0	0	0	0	0	0	0	0	0	0	0	5	1	0	0	0	0	1	0	0	0	0	0	0	2	0	0	0	0	0	0	0	0	0	0	0	0	0
OTU_3654	1	0	0	0	0	0	0	0	0	0	0	0	0	0	0	0	0	0	0	0	0	0	0	0	0	0	0	0	0	0	0	0	0	0	0	2	0	0	0	0	0	0	0	0	0	0	0	0	0
OTU_2783	0	1	0	0	0	0	0	0	0	0	0	0	0	0	0	0	0	0	0	0	0	0	0	0	0	0	0	0	0	0	1	0	0	5	1	2	0	0	1	0	0	0	0	0	0	0	0	0	0
OTU_4147	0	0	0	0	0	0	0	0	0	0	0	0	0	0	0	0	0	0	0	0	0	0	0	0	1	0	0	0	0	0	1	3	1	0	0	0	0	0	0	0	0	0	0	0	1	0	0	0	0
OTU_1536	1	0	0	0	0	0	0	2	3	1	0	0	0	0	1	0	5	3	1	0	0	1	0	1	3	0	3	1	1	0	1	0	0	0	0	1	0	0	0	0	1	0	0	0	1	0	0	0	0
OTU_3951	0	0	0	0	1	0	0	0	0	0	0	0	0	0	0	0	0	0	0	0	0	0	0	1	0	0	0	0	1	0	7	2	0	0	0	0	0	0	0	0	0	0	0	0	0	0	0	0	0
OTU_4143	0	0	0	0	0	0	0	0	0	0	0	0	0	0	0	0	0	0	0	0	0	0	3	1	0	0	0	0	0	0	2	1	1	0	0	0	0	0	0	0	0	0	0	0	0	0	0	0	0
OTU_1591	1	0	0	0	0	2	0	0	0	0	2	1	0	0	1	0	1	0	1	1	0	0	0	1	0	0	1	0	0	0	11	15	7	1	1	4	0	1	0	0	0	0	0	0	1	0	1	0	1
OTU_4206	0	0	0	0	0	0	0	0	0	0	0	0	0	0	0	0	0	0	0	0	0	1	0	1	0	0	0	0	0	0	0	0	0	1	2	7	0	0	0	0	0	0	0	0	0	0	0	0	0
OTU_3423	1	12	6	0	0	0	0	0	0	1	1	1	0	0	0	0	0	0	0	0	0	0	0	0	0	0	0	0	0	0	0	0	0	0	0	1	0	0	2	0	0	0	0	1	0	0	1	0	0
OTU_4949	0	0	0	0	1	0	0	0	1	0	1	1	0	0	1	0	0	0	0	0	0	0	1	2	3	0	0	0	2	0	3	6	7	1	0	2	0	2	3	0	0	0	2	0	0	0	0	0	0
OTU_3517	0	0	0	0	0	0	0	1	0	0	0	0	0	0	0	0	1	2	0	0	0	0	3	2	0	0	0	0	0	0	1	0	5	0	0	0	0	1	0	0	0	0	0	0	0	1	0	0	0
OTU_3989	0	0	0	0	0	0	1	0	0	0	0	0	0	0	1	0	0	0	0	0	0	0	0	0	0	0	0	0	0	0	1	0	0	1	2	0	0	0	0	0	0	0	0	0	0	0	0	0	0
OTU_2979	0	1	0	0	0	0	0	0	0	0	1	2	0	0	0	0	0	0	0	0	0	3	7	4	1	0	0	0	0	0	0	0	0	0	0	0	0	0	0	0	0	1	0	0	1	0	0	0	0
OTU_2522	0	0	0	0	0	0	0	0	0	0	0	0	15	2	5	0	0	0	0	0	0	0	0	0	0	0	1	0	1	1	0	0	0	0	0	0	0	0	1	1	0	0	0	1	0	1	2	1	0
OTU_2792	0	0	0	0	1	0	0	0	0	0	1	1	0	2	1	0	0	0	0	0	1	1	0	0	0	0	0	0	1	1	5	7	7	1	0	0	0	0	0	0	0	0	0	3	0	0	0	0	1
OTU_3418	0	1	1	1	0	0	0	2	0	0	0	3	0	0	0	0	0	0	0	1	0	0	1	0	2	0	4	1	8	2	0	0	0	0	0	1	0	0	0	1	0	0	1	0	1	1	1	1	0
OTU_2280	0	0	1	1	0	0	0	0	0	2	1	0	0	0	1	0	0	0	0	0	0	0	0	1	1	0	1	0	0	0	7	9	10	0	0	0	0	1	1	1	0	0	2	0	0	1	0	0	0
OTU_3875	0	0	0	1	0	0	0	0	0	0	0	0	0	0	0	2	12	4	0	0	0	0	1	0	0	0	0	3	1	1	0	0	0	0	0	0	0	0	0	0	0	0	0	0	0	0	0	0	0
OTU_3544	0	0	0	0	0	0	0	1	1	0	0	0	0	0	0	0	0	0	0	0	0	0	0	0	0	0	0	0	0	0	0	0	0	1	0	0	0	1	0	0	0	0	0	0	0	0	4	0	1
OTU_4168	0	0	0	0	1	0	0	0	0	0	2	0	1	0	0	0	0	0	0	1	0	0	0	1	1	0	0	0	1	0	0	0	0	6	0	0	0	0	0	0	0	0	0	0	0	1	0	0	0
OTU_2415	0	9	4	0	0	0	1	0	0	0	0	0	0	0	0	0	0	0	0	0	0	0	0	0	0	0	0	0	0	0	0	0	0	0	1	0	0	0	0	0	0	0	0	0	0	1	0	0	0
OTU_3352	0	0	0	4	0	0	0	0	0	0	0	0	0	0	0	0	0	0	0	0	0	0	0	0	0	0	0	0	0	0	0	0	0	2	0	1	0	0	0	0	0	0	0	0	0	1	2	0	2
OTU_2663	0	0	1	0	0	0	0	1	0	0	1	0	0	0	0	0	0	1	0	0	0	0	0	0	0	0	0	0	0	0	6	7	2	0	1	1	0	0	0	0	0	0	1	0	0	0	1	0	0
OTU_1697	1	13	6	1	0	0	1	0	0	0	0	0	0	0	0	0	0	0	0	0	0	0	1	0	0	0	0	0	0	0	0	0	0	1	1	1	0	1	0	0	0	0	0	0	0	0	0	0	0
OTU_4292	0	0	0	0	0	0	0	0	0	1	0	0	5	3	1	0	0	0	0	0	0	0	0	0	0	0	0	0	1	0	0	0	0	0	0	0	0	0	0	1	0	0	0	1	0	1	0	0	0
OTU_4396	0	0	0	0	0	0	0	0	0	0	0	1	0	0	0	0	1	0	0	0	0	1	0	1	1	0	0	0	1	0	0	0	0	0	0	1	0	0	0	1	0	0	1	0	0	1	3	0	1
OTU_2551	2	15	12	0	0	0	0	0	1	0	0	0	0	0	0	0	0	1	0	1	0	0	0	0	0	0	0	0	0	0	0	0	0	0	0	0	0	0	0	1	0	0	0	0	1	0	0	0	0
OTU_3650	0	5	7	1	0	0	0	1	0	0	0	0	0	0	0	0	0	0	0	0	0	0	0	2	0	0	0	0	1	0	0	0	0	0	0	0	0	0	0	0	1	0	0	0	0	0	0	0	0
OTU_1293	1	1	1	0	0	0	0	0	0	6	5	1	1	0	0	0	1	0	1	0	0	0	0	0	0	0	0	0	0	0	1	2	0	6	0	1	0	2	0	0	0	0	0	0	0	0	2	0	0
OTU_3788	0	3	2	0	0	0	0	1	0	0	1	0	0	0	0	0	0	0	0	0	0	0	0	0	1	0	1	0	0	0	0	0	0	1	0	0	0	0	0	0	0	0	0	0	0	0	0	0	0
OTU_3473	0	0	0	0	0	0	0	0	0	0	0	0	0	0	0	0	0	0	0	0	0	0	0	0	0	0	0	0	0	0	0	0	0	0	3	0	0	0	0	0	0	0	0	0	0	0	0	0	0
OTU_1921	0	1	0	0	0	0	0	0	0	0	0	0	0	0	0	0	0	0	0	0	0	0	0	0	0	0	0	0	0	0	0	0	0	3	0	9	0	0	0	0	0	0	0	0	0	0	0	0	0
OTU_4146	0	0	1	0	0	0	0	0	0	1	0	0	0	0	0	0	0	0	0	1	0	0	0	0	0	0	1	0	0	0	4	1	2	2	0	1	2	9	9	0	0	0	0	0	0	0	0	0	0
OTU_3924	0	0	0	0	2	0	0	0	0	1	1	1	1	0	0	0	0	0	0	0	0	0	0	0	0	0	0	0	2	0	0	0	0	0	0	1	0	0	0	0	1	0	1	0	0	1	2	2	0
OTU_4368	2	3	1	1	3	0	0	2	0	2	1	0	0	1	0	0	1	0	1	0	0	1	1	0	1	0	0	0	2	0	0	1	0	1	2	2	0	0	0	0	0	0	1	3	0	0	2	0	0
OTU_3697	0	0	0	0	0	0	0	1	0	0	0	0	0	0	0	0	0	0	0	0	0	0	0	0	0	0	0	1	0	0	0	0	0	0	0	2	0	0	0	9	2	0	0	0	0	0	0	0	0
OTU_4082	0	0	0	1	0	0	0	0	0	0	0	0	0	0	0	0	0	0	0	0	0	0	0	1	0	0	0	0	0	0	0	4	1	0	0	0	0	0	0	0	0	0	1	0	0	0	0	0	0
OTU_3138	0	1	0	0	1	0	0	0	0	0	0	0	0	1	0	0	0	0	0	0	0	0	0	0	0	0	0	0	0	0	0	0	0	0	0	1	0	1	0	0	0	0	0	0	1	4	6	0	1
OTU_4204	0	1	0	0	0	0	0	0	0	0	0	0	0	0	0	0	0	0	0	0	0	0	1	0	0	0	0	1	0	0	1	2	5	0	0	0	0	0	0	0	0	0	0	0	0	0	0	0	0
OTU_3286	0	0	0	0	0	0	0	0	0	0	0	0	0	0	0	0	0	0	0	0	0	0	0	0	0	0	0	0	0	0	0	0	0	0	0	3	0	0	0	0	0	0	0	0	0	0	0	0	0
OTU_2559	0	0	1	0	1	0	1	0	1	0	0	1	0	0	1	0	2	0	0	1	0	0	1	0	0	0	1	0	1	0	0	0	0	0	0	0	0	0	0	1	1	0	0	1	0	1	0	0	2
OTU_3011	1	0	0	0	0	0	1	0	0	1	0	0	0	0	0	0	0	0	0	0	0	0	0	0	1	0	0	0	0	0	0	0	0	5	0	0	0	1	0	0	0	0	6	4	5	0	0	0	0
OTU_1376	0	1	0	0	0	0	0	0	0	0	0	1	0	1	0	0	0	0	0	0	0	0	0	0	0	0	0	0	0	0	0	0	0	8	0	7	0	0	0	0	0	0	0	0	0	0	0	0	0
OTU_3038	0	0	0	1	0	0	0	1	0	0	0	0	3	0	3	1	0	0	0	0	0	0	0	0	0	0	0	0	0	0	0	0	0	1	0	0	0	0	0	0	0	0	0	0	0	0	1	0	1
OTU_2509	0	0	0	0	1	0	0	0	0	0	0	0	0	0	0	0	0	0	0	0	0	0	0	0	0	0	0	0	0	0	0	1	0	0	0	1	0	4	4	0	0	0	1	0	0	0	0	0	0
OTU_3749	0	0	0	0	0	0	1	0	0	0	0	0	0	0	0	0	0	0	0	0	0	0	0	0	0	0	0	0	0	0	0	0	0	2	1	13	0	0	0	0	0	0	0	0	1	0	0	0	0
OTU_3246	1	1	0	0	1	0	0	0	0	0	0	1	1	0	1	0	0	0	0	0	0	0	0	0	1	0	0	0	0	0	5	2	5	0	0	1	0	1	0	0	0	0	0	2	0	0	2	0	0
OTU_3634	0	0	0	0	0	0	0	0	0	0	0	0	0	0	0	0	0	0	0	0	0	0	0	1	0	0	0	0	1	0	2	1	0	0	0	0	0	0	0	0	0	0	0	0	0	0	0	0	0
OTU_2590	1	0	0	0	0	0	0	0	0	0	1	0	0	0	0	0	2	0	0	0	0	0	0	0	0	0	0	1	0	0	0	0	0	10	6	4	0	0	0	0	0	0	1	0	0	0	0	0	0
OTU_2017	0	1	1	0	1	0	0	0	0	0	0	0	0	0	0	0	0	0	0	0	0	1	2	0	0	0	0	0	1	0	1	1	3	0	0	0	1	8	12	0	0	0	0	0	0	0	1	0	0
OTU_1762	1	0	0	0	0	0	0	0	0	1	2	1	4	1	2	0	0	0	0	0	0	0	0	0	0	0	1	0	0	0	0	0	0	0	0	2	0	0	0	0	0	0	0	1	0	1	2	1	0
OTU_1356	0	0	0	0	0	0	0	0	0	0	0	0	0	0	0	0	0	0	0	0	0	0	0	0	0	0	0	0	0	0	0	0	0	3	5	6	0	0	0	0	0	0	1	0	0	0	0	0	0
OTU_2628	1	1	0	0	2	0	0	0	0	1	2	1	0	0	0	0	0	0	0	0	0	1	0	1	0	0	0	0	2	0	0	0	0	0	1	0	0	0	0	0	0	0	0	1	0	0	1	0	0
OTU_1554	1	14	10	1	0	0	0	0	0	0	0	0	1	0	0	0	0	0	0	0	0	0	0	0	0	0	0	0	0	0	0	1	1	0	0	0	0	0	0	0	0	0	0	1	0	0	0	0	0
OTU_3397	0	7	6	0	1	0	0	0	0	0	0	0	0	0	1	0	0	0	0	0	0	0	1	0	0	0	0	0	0	0	0	0	1	0	0	0	0	0	0	1	0	0	0	0	1	0	0	0	0
OTU_4391	0	0	0	0	0	0	0	0	0	0	0	0	0	0	0	0	2	0	0	0	0	0	0	0	0	0	0	0	0	0	0	0	0	0	4	3	0	0	0	0	0	0	0	0	0	0	0	0	0
OTU_1884	0	14	9	0	0	0	1	0	0	0	0	0	0	0	0	0	0	0	0	0	0	0	0	0	0	0	0	0	0	0	0	0	0	0	0	1	0	0	0	0	0	0	0	0	0	0	0	0	0
OTU_1745	0	7	1	0	0	1	0	0	2	1	0	2	1	0	0	0	1	0	0	0	1	1	13	4	2	0	1	0	1	1	0	1	0	10	5	9	0	0	0	0	1	0	9	0	1	0	2	0	0
OTU_4431	0	1	0	0	0	0	0	0	0	0	0	0	0	0	0	0	0	1	0	0	0	0	1	0	0	0	0	0	0	0	2	5	4	0	0	0	0	0	0	0	1	0	0	0	0	0	1	0	0
OTU_3587	0	0	0	0	1	0	0	0	0	0	0	1	0	0	0	0	0	0	0	0	0	0	0	0	0	0	0	0	0	0	0	0	0	0	0	1	0	3	1	0	0	0	3	7	2	0	0	0	0
OTU_2428	1	0	1	0	0	0	0	0	1	0	0	0	0	0	0	0	0	0	0	0	0	0	0	1	0	0	0	0	0	0	11	8	7	0	0	2	0	0	0	0	0	0	0	0	0	0	2	0	0
OTU_1555	0	0	0	0	0	0	0	0	0	0	0	0	0	0	0	0	0	1	0	0	0	1	5	2	0	0	0	1	0	0	0	0	0	6	9	15	0	0	0	0	0	0	0	0	0	0	0	0	1
OTU_4476	0	0	0	0	1	0	0	1	0	0	1	0	0	0	0	0	0	0	0	0	0	0	0	0	1	0	1	0	0	0	0	0	0	1	0	3	0	0	0	2	3	0	0	0	0	0	1	0	0
OTU_3264	0	0	0	0	0	0	0	0	2	1	0	0	0	0	0	0	0	0	0	0	1	0	0	0	0	0	0	0	0	0	0	0	1	0	0	0	0	0	0	0	0	0	0	0	0	0	1	0	0
OTU_2368	0	0	0	0	0	0	0	0	0	1	0	0	0	0	0	0	0	0	0	0	0	0	0	0	0	0	0	0	0	0	0	0	0	6	1	3	0	0	0	0	0	0	0	0	0	0	0	0	0
OTU_3291	0	3	1	0	0	0	0	0	1	0	0	0	0	0	0	0	0	0	0	0	0	0	0	0	0	0	0	0	0	0	0	0	0	0	0	0	0	0	0	0	0	0	0	0	0	0	0	0	0
OTU_2725	0	0	0	0	0	0	0	0	0	0	0	0	0	0	0	0	0	0	0	0	0	0	2	0	0	0	0	0	0	0	0	0	0	15	0	2	0	0	0	0	0	0	0	0	0	0	1	0	0
OTU_4832	0	1	1	0	0	0	0	0	0	1	0	0	0	0	0	0	1	0	0	0	0	0	1	0	0	1	1	0	0	0	0	0	0	0	0	1	0	2	0	1	0	0	0	1	0	0	0	0	0
OTU_4297	4	10	6	0	0	0	0	0	0	0	0	0	0	1	0	1	0	0	0	0	0	0	0	0	0	0	0	0	1	0	0	0	0	0	0	1	0	0	0	0	0	0	0	0	0	0	0	0	0
OTU_2173	0	1	2	1	0	0	3	1	0	0	0	0	0	0	2	0	0	2	0	1	0	0	0	0	1	0	1	0	2	0	0	0	0	0	0	2	0	0	0	0	1	0	1	1	1	4	3	0	4
OTU_1773	10	16	18	1	0	1	0	1	0	0	0	0	0	1	0	0	0	0	0	1	0	0	0	1	0	0	0	0	0	0	0	0	0	0	0	1	0	1	0	2	0	0	0	0	0	0	0	0	1
OTU_4221	0	0	0	0	0	0	1	0	0	0	0	0	0	0	0	0	0	0	0	0	0	0	0	0	0	0	0	0	0	0	2	1	2	0	0	1	0	0	0	0	0	0	0	0	0	0	0	0	0
OTU_4240	0	0	0	0	0	0	0	0	1	0	0	0	0	0	0	0	1	0	0	0	0	0	0	0	0	0	0	0	0	0	4	0	1	0	0	1	0	0	0	0	0	0	0	1	0	0	0	0	0
OTU_2969	0	0	0	0	0	0	0	0	0	0	0	0	0	0	0	0	0	1	0	0	0	0	0	0	0	0	0	0	0	0	3	2	1	0	0	0	0	0	0	0	0	0	0	0	0	0	0	0	0
OTU_1583	0	0	0	0	0	0	0	1	0	0	0	0	6	3	5	0	0	0	0	0	0	0	0	0	0	0	0	0	1	0	0	0	0	0	0	0	0	0	0	0	0	0	0	0	0	0	0	0	0
OTU_1205	0	0	0	1	1	0	0	0	0	0	0	0	1	1	0	0	1	0	1	1	0	0	1	1	3	1	1	0	0	0	15	13	5	1	0	0	0	1	0	0	0	0	0	2	0	0	0	1	0
OTU_4053	0	0	0	0	0	0	0	0	0	0	0	0	0	0	0	0	5	1	0	0	0	0	0	0	0	0	0	0	0	0	1	0	0	0	0	0	0	0	0	0	0	0	0	0	0	0	0	0	0
OTU_3578	0	1	0	0	0	0	0	0	0	0	0	0	0	0	0	0	0	0	0	0	0	0	0	0	0	0	0	0	1	0	0	1	0	0	0	1	0	0	0	0	0	0	0	0	0	0	1	0	0
OTU_2948	0	0	0	0	1	0	0	1	0	1	0	0	3	2	1	0	0	0	0	1	0	0	0	0	0	1	0	1	0	0	0	0	0	0	1	0	0	0	0	0	0	0	1	0	0	2	5	0	1
OTU_1705	0	0	0	0	0	0	0	0	0	0	0	0	0	0	0	0	0	0	0	0	0	1	0	0	0	0	0	0	0	0	0	0	0	10	1	12	0	1	1	0	0	0	0	0	0	0	0	0	0
OTU_4054	0	0	0	0	0	0	0	0	0	0	0	0	0	2	0	0	0	0	0	0	1	0	0	0	0	0	0	0	0	0	0	0	0	1	0	0	0	0	0	0	0	0	0	0	0	0	2	0	0
OTU_3825	0	0	0	0	1	0	0	0	0	0	0	0	0	0	0	0	0	0	0	0	0	0	0	0	0	0	0	1	0	0	3	7	0	0	0	2	0	0	0	0	0	0	1	0	0	0	0	0	0
OTU_4514	0	1	3	0	0	0	0	0	0	2	0	0	1	0	0	0	0	0	0	0	0	0	0	0	0	0	0	0	2	0	0	0	0	0	0	0	0	0	1	0	0	0	1	1	6	0	0	0	0
OTU_3144	0	0	0	1	0	0	0	2	0	2	0	0	0	0	0	0	0	0	0	0	0	0	2	0	0	0	0	0	0	0	1	2	0	0	5	5	0	0	0	0	0	0	1	1	1	0	1	0	1
OTU_4835	1	0	1	1	0	1	0	0	0	0	1	0	0	0	0	0	2	0	0	0	0	0	0	0	0	0	1	0	0	0	0	0	0	0	1	0	0	0	0	0	0	0	0	0	0	0	0	0	0
OTU_4760	0	0	0	0	0	0	0	0	0	0	0	0	0	0	0	0	0	0	1	0	0	0	0	0	0	0	0	0	0	0	0	0	0	0	4	2	0	1	0	0	0	0	0	0	0	0	0	0	0
OTU_4496	0	0	0	0	0	0	0	0	0	0	0	0	0	0	0	0	5	0	0	0	0	0	0	0	1	0	0	0	0	0	0	0	0	0	0	0	0	0	0	0	0	0	0	0	0	2	0	0	0
OTU_1069	1	1	0	1	3	1	0	0	0	1	1	0	1	1	0	0	1	0	0	0	0	0	2	0	0	0	0	1	3	0	0	0	0	1	1	0	7	19	21	1	1	0	0	0	0	0	1	0	0
OTU_3242	1	3	2	0	1	1	0	0	0	0	0	0	0	1	0	0	0	0	0	0	0	0	0	0	0	0	0	0	0	0	1	0	0	3	1	0	0	0	0	0	0	0	0	0	0	0	0	0	0
OTU_4421	0	0	1	0	0	1	0	0	0	0	0	1	0	0	0	0	0	1	0	0	0	0	0	0	1	0	0	0	0	0	0	0	0	1	0	1	0	0	0	0	0	0	0	0	0	3	4	0	0
OTU_3574	0	0	0	2	1	0	0	0	0	0	0	0	0	0	0	0	0	0	0	1	0	2	5	3	0	0	0	0	0	0	0	0	0	0	0	0	0	0	0	0	0	0	0	1	0	0	0	0	0
OTU_2632	0	1	0	0	0	0	0	0	0	0	1	1	0	1	1	0	0	0	0	0	0	0	1	1	1	0	0	0	0	0	1	1	7	1	0	1	0	0	0	0	1	0	0	0	0	0	2	0	0
OTU_4259	0	0	0	0	0	0	0	0	0	0	0	0	0	0	0	1	0	2	0	0	0	0	0	0	0	0	0	0	1	0	0	0	0	0	0	0	0	0	0	0	0	0	1	0	0	0	0	0	0
OTU_3527	0	0	0	0	0	0	0	0	0	0	0	0	0	0	0	0	1	2	0	0	0	0	0	0	0	1	0	0	0	0	0	0	0	2	0	0	0	0	1	0	0	0	0	1	1	1	0	0	0
OTU_2762	0	0	0	0	0	0	0	0	0	0	0	0	0	0	0	0	0	0	0	0	0	0	0	0	0	0	1	0	0	0	0	0	0	2	3	5	0	0	0	0	0	0	0	0	0	0	0	0	0
OTU_3687	0	0	0	0	1	0	0	0	0	0	0	0	4	3	2	0	0	0	0	0	0	0	0	0	0	0	0	0	0	0	0	0	0	0	0	0	0	0	0	0	0	0	0	0	0	0	0	0	0
OTU_2683	0	1	0	7	8	7	0	0	1	1	1	0	2	0	2	0	0	0	0	0	0	1	1	0	0	0	0	0	0	0	0	0	0	0	1	0	0	0	1	2	0	0	0	0	1	2	5	1	0
OTU_4742	0	0	0	0	0	0	0	0	0	0	0	0	1	0	0	0	1	0	0	0	0	0	10	2	0	0	0	0	0	0	0	0	0	2	0	5	0	0	0	0	0	0	0	0	0	0	0	0	0
OTU_3346	1	0	0	0	0	0	1	0	0	1	0	0	0	1	0	0	0	1	0	0	0	0	0	0	0	0	0	0	2	0	0	1	0	0	0	1	0	0	0	0	0	0	0	0	0	0	0	0	0
OTU_3613	3	4	5	0	1	1	0	0	0	0	0	0	0	0	0	0	0	0	0	0	0	0	0	0	1	0	0	0	1	0	0	0	0	0	0	0	0	0	0	0	0	0	0	0	0	1	1	0	0
OTU_3431	1	3	4	0	0	0	1	0	0	0	0	0	1	0	0	0	0	0	0	0	0	0	0	0	0	0	0	0	0	0	0	0	1	0	0	0	0	0	0	0	0	0	0	0	0	0	0	1	0
OTU_3113	0	0	0	1	0	0	0	0	0	0	0	0	0	1	0	0	0	0	0	0	0	1	4	4	0	0	1	0	0	0	0	0	0	1	2	1	0	0	0	0	0	0	0	0	0	0	0	0	0
OTU_2582	0	2	0	0	0	1	0	2	0	1	1	2	0	2	0	0	0	0	0	0	0	0	2	0	0	0	0	0	1	0	0	0	0	1	0	1	0	0	1	0	1	0	0	0	0	0	1	0	0
OTU_4091	0	0	1	0	0	0	0	0	0	1	1	0	0	0	0	0	1	0	0	0	0	0	1	1	0	0	0	0	0	0	0	0	0	1	0	8	0	0	0	0	0	0	0	0	0	0	1	0	0
OTU_4466	0	0	0	0	1	0	0	0	0	0	1	0	0	1	0	1	0	0	0	0	0	0	6	0	0	0	0	0	1	0	0	0	0	0	0	1	0	0	0	0	1	0	0	0	1	0	0	0	0
OTU_3766	0	0	1	0	1	0	0	1	0	0	1	0	0	0	0	0	0	1	0	0	0	0	0	0	2	0	0	1	0	1	0	0	0	1	0	0	0	0	0	0	0	0	0	0	0	0	1	0	0
OTU_4699	2	2	1	0	0	0	0	0	0	0	0	0	0	0	0	0	0	0	0	1	0	0	1	1	0	0	0	0	1	0	0	0	0	0	0	2	0	0	0	0	0	0	0	0	1	0	0	0	0
OTU_4404	1	1	0	0	0	0	0	0	0	0	0	0	0	0	0	0	0	0	0	0	0	0	0	0	0	0	0	0	0	0	7	0	0	0	0	1	2	1	0	0	0	0	0	0	1	0	0	0	0
OTU_3479	0	1	0	0	0	0	0	0	0	0	0	0	0	0	0	1	0	0	0	0	0	0	0	0	0	0	0	0	0	0	0	0	0	2	5	10	0	0	0	0	0	0	0	0	0	0	0	0	0
OTU_3742	2	3	5	0	0	0	0	0	0	0	0	0	0	0	0	0	0	0	0	0	0	0	0	0	0	0	0	0	0	0	0	0	0	0	0	0	0	0	0	0	0	1	0	0	0	0	0	0	0
OTU_4836	0	0	1	0	0	0	0	1	0	1	3	2	0	1	1	0	1	2	0	0	1	0	1	0	1	0	0	1	1	1	1	0	0	1	1	2	0	0	2	1	0	0	0	1	0	0	0	0	0
OTU_2247	0	1	0	0	0	0	0	0	0	0	1	0	0	0	0	0	0	1	0	0	0	0	0	0	0	0	0	0	0	0	0	0	0	13	1	6	0	0	0	0	0	0	0	0	0	0	0	0	0
OTU_3434	0	0	0	0	0	0	0	0	0	0	0	0	0	0	0	0	0	0	0	0	0	0	0	0	0	0	0	0	0	0	0	0	0	7	0	4	0	0	0	0	0	0	0	0	0	0	0	0	0
OTU_1871	0	1	0	0	0	0	0	1	1	0	0	0	0	0	0	0	0	0	0	1	0	0	0	0	0	0	0	0	0	0	0	0	0	11	7	3	0	3	4	0	0	0	0	0	0	0	0	0	0
OTU_1966	0	0	0	0	0	0	0	0	0	0	0	1	2	0	0	0	0	0	0	0	0	0	1	0	0	0	0	0	2	0	5	1	0	0	0	1	1	5	6	0	0	0	1	0	0	2	0	0	1
OTU_4810	0	0	0	2	0	0	0	1	0	1	0	2	1	0	1	0	1	0	0	0	0	1	0	0	1	0	0	0	1	0	0	1	2	0	0	0	0	0	0	0	0	0	0	0	0	0	0	0	0
OTU_4034	0	0	0	0	0	0	0	2	0	0	0	0	0	0	0	0	0	0	4	0	0	0	0	0	0	0	0	0	1	0	0	0	0	0	0	0	0	0	0	0	0	0	0	0	0	0	0	0	0
OTU_2681	0	0	1	0	0	0	0	0	0	0	0	1	0	0	0	0	0	0	0	0	0	0	0	0	0	0	0	0	0	0	0	0	0	9	5	8	0	0	0	0	0	0	0	0	0	0	0	0	0
OTU_4917	0	0	0	0	0	0	0	1	0	0	0	1	0	0	0	0	0	0	0	0	0	0	0	0	0	0	0	0	0	0	2	1	0	0	0	1	0	5	4	0	0	0	0	0	0	0	0	0	0
OTU_3690	1	0	1	0	0	0	0	0	0	0	0	1	1	0	0	0	1	0	0	1	0	0	0	0	0	0	1	0	0	0	0	0	0	0	0	0	0	0	0	0	0	0	5	3	9	1	2	0	1
OTU_2825	0	0	0	0	0	0	0	0	0	0	0	0	0	0	0	0	1	0	1	0	0	1	0	0	0	0	0	0	0	0	11	10	1	0	1	1	0	0	0	0	0	0	0	0	0	1	0	0	0
OTU_4521	0	0	0	0	0	0	0	0	0	0	0	0	0	0	0	0	0	0	0	0	0	0	0	0	0	0	2	0	0	0	0	0	0	0	0	0	0	0	0	2	1	0	0	0	0	0	0	0	0
OTU_4408	0	2	5	0	0	0	0	0	0	0	0	0	0	0	0	0	0	0	0	0	0	7	0	0	0	0	0	0	1	0	0	0	0	0	0	0	0	0	1	0	0	0	0	1	0	0	2	0	0
OTU_2100	0	1	0	0	0	0	0	0	0	0	0	0	1	0	0	0	0	0	0	0	0	0	0	0	0	0	0	0	0	0	4	1	0	0	3	13	0	0	0	0	0	0	0	0	0	0	0	0	0
OTU_4511	0	0	0	0	0	0	0	0	0	1	0	0	0	1	0	0	0	0	0	0	0	0	1	0	0	0	0	0	0	0	3	1	1	1	0	1	0	0	0	0	0	0	0	0	0	1	0	0	0
OTU_1917	0	0	1	0	0	0	0	0	0	0	0	0	0	0	0	1	5	3	0	0	0	1	3	1	1	1	5	1	0	0	0	0	0	10	7	8	0	0	0	0	1	0	0	1	0	0	0	0	0
OTU_4038	0	0	0	0	2	0	0	0	0	0	0	0	0	1	0	0	0	0	3	6	2	0	0	0	1	0	0	0	0	0	0	0	0	0	0	0	0	0	0	0	1	0	1	0	0	0	0	0	0
OTU_3803	0	2	0	0	0	0	0	0	0	1	0	0	0	0	0	0	0	0	0	0	0	2	9	6	0	0	0	0	1	0	0	0	0	0	0	0	0	0	0	0	0	0	1	0	0	0	0	0	0
OTU_2378	1	0	0	0	0	0	0	1	0	0	0	0	0	0	0	2	9	1	0	0	0	0	0	0	0	0	0	3	3	0	0	0	0	0	1	0	0	0	0	1	0	0	0	0	0	0	0	0	0
OTU_4306	1	1	0	0	0	0	0	0	0	1	1	0	0	0	0	0	1	1	0	1	0	0	3	0	0	0	1	0	2	0	4	6	6	1	1	0	0	4	2	0	0	0	2	2	0	0	2	0	0
OTU_2855	0	1	0	0	0	0	0	1	0	0	0	0	0	0	0	0	0	0	0	0	0	0	0	0	0	0	0	0	0	0	1	4	3	1	0	0	0	0	0	0	0	0	0	1	0	0	0	0	0
OTU_4470	0	0	1	0	0	0	0	0	0	0	0	0	0	0	0	0	0	0	0	0	0	0	3	0	0	0	0	0	0	0	0	0	0	1	0	1	0	0	0	0	0	0	0	0	0	0	0	0	0
OTU_1615	0	0	0	0	0	0	0	0	0	1	0	0	0	0	0	0	0	1	0	0	0	1	0	0	0	0	1	0	0	0	2	3	5	0	0	1	0	0	1	0	0	0	1	0	0	0	0	0	0
OTU_3841	0	0	0	0	0	0	0	0	0	0	0	0	0	0	0	0	0	0	0	0	0	0	0	0	0	0	0	0	0	0	1	0	0	0	0	0	0	1	0	0	0	0	0	0	0	4	3	0	1
OTU_3581	0	1	0	0	0	0	0	0	0	0	0	1	0	0	0	0	0	0	0	0	0	0	0	0	0	0	0	0	1	0	1	1	1	0	0	0	0	0	0	0	0	0	0	0	0	2	4	0	0
OTU_2631	0	2	1	1	0	1	0	0	0	0	0	1	0	1	1	0	0	0	0	0	0	0	0	0	0	0	0	0	0	0	10	11	17	0	0	1	0	0	0	0	0	0	0	0	0	0	1	0	0
OTU_3521	0	0	0	0	0	0	0	0	0	3	1	1	0	0	0	0	0	0	0	0	0	0	0	0	0	0	0	0	0	1	0	0	0	0	0	1	0	0	0	0	0	0	0	0	1	0	1	0	0
OTU_4381	0	0	0	0	0	2	0	1	0	0	0	1	0	0	1	3	8	4	0	0	0	0	3	0	1	0	0	0	5	0	1	1	0	1	0	3	0	0	0	1	0	0	0	0	0	0	1	0	0
OTU_2867	0	0	0	0	0	0	0	0	0	0	0	0	0	0	0	0	0	0	0	0	0	0	0	0	0	0	0	0	0	0	2	0	0	4	4	8	0	0	0	0	0	0	0	0	0	0	0	0	0
OTU_3934	0	1	0	0	0	1	0	0	0	0	0	0	0	0	0	0	0	0	0	0	0	0	0	0	0	0	0	0	0	0	0	3	0	0	0	0	0	0	0	0	0	0	0	0	0	0	0	0	0
OTU_3988	0	0	0	0	0	0	0	0	0	0	0	0	0	0	0	0	2	0	0	0	0	0	0	0	1	0	0	0	0	0	0	0	0	0	0	0	0	0	0	2	1	0	0	0	0	0	0	0	0
OTU_2465	0	5	2	0	0	1	0	3	0	1	2	1	2	2	1	0	0	0	0	0	0	0	0	0	1	0	0	0	0	0	0	0	1	0	0	0	0	0	1	0	0	0	0	0	0	2	7	1	0
OTU_4126	0	1	0	1	0	0	0	0	0	1	0	0	0	0	0	0	0	0	0	0	0	0	0	0	0	0	0	0	0	0	0	0	0	0	0	0	0	0	0	0	0	0	1	1	0	0	0	0	0
OTU_1882	0	0	0	0	0	0	0	0	0	0	0	0	0	0	0	1	7	4	0	0	0	0	0	0	0	0	0	0	0	0	0	0	0	0	0	0	0	0	0	0	0	0	0	0	0	0	0	0	0
OTU_1852	0	1	0	0	0	0	0	0	0	0	1	0	0	0	0	0	0	0	0	0	0	0	0	0	0	0	0	0	0	0	8	1	12	0	0	1	0	0	0	0	0	0	0	0	0	0	0	0	0
OTU_1956	0	0	0	0	0	0	0	0	0	0	0	0	0	0	0	0	0	0	0	0	0	0	0	0	0	0	0	0	1	0	0	0	0	10	1	9	0	1	0	0	0	0	0	0	0	0	0	0	0
OTU_2121	0	10	17	0	0	0	0	0	0	0	1	0	0	0	0	0	1	0	0	0	0	0	1	0	0	0	0	0	0	0	1	0	0	0	0	0	0	0	0	0	0	0	0	0	0	0	0	0	0
OTU_3633	0	6	3	0	0	0	0	0	0	0	1	0	0	1	0	0	0	0	0	0	0	0	1	0	0	0	0	0	0	0	0	0	0	0	0	0	0	0	0	0	0	0	0	0	0	0	0	0	0
OTU_4386	1	1	1	1	1	0	0	1	0	0	0	0	2	0	0	0	2	0	0	0	0	0	2	2	0	0	0	0	1	0	0	0	0	2	2	0	0	1	0	0	0	0	1	2	1	0	1	0	0
OTU_2194	0	0	1	2	0	0	0	0	0	0	0	0	0	0	0	0	0	0	0	1	0	0	0	0	0	0	0	0	0	0	0	0	0	3	1	10	0	0	0	0	0	0	0	0	0	0	0	0	0
OTU_3317	0	0	0	0	0	0	0	0	0	0	2	0	8	1	0	0	0	0	0	0	0	0	0	0	0	0	0	0	0	0	0	0	0	0	0	0	0	0	1	0	0	0	0	0	0	0	0	0	0
OTU_3179	0	0	0	0	0	0	0	0	0	0	0	0	0	0	0	0	0	0	0	0	0	0	0	0	0	0	0	0	0	0	0	0	0	6	0	2	0	0	0	0	0	0	0	0	0	0	0	0	0
OTU_4010	0	0	1	0	0	0	0	0	0	0	0	0	0	0	0	0	0	0	0	0	1	0	0	0	3	0	2	0	1	0	0	0	0	0	0	1	0	0	0	0	0	0	0	1	0	0	0	0	0
OTU_3583	0	0	0	0	0	0	0	0	0	0	0	0	1	0	0	0	3	0	0	0	0	0	0	0	0	0	0	0	0	0	0	0	0	0	0	0	0	0	0	0	0	0	1	0	0	0	0	0	0
OTU_3582	0	1	0	0	1	0	0	0	0	0	1	0	0	0	0	0	0	0	0	0	0	1	1	3	0	0	0	0	0	0	0	0	0	0	0	0	0	0	0	0	0	0	1	3	0	0	0	0	0
OTU_3095	1	16	11	0	0	0	0	0	0	0	0	0	0	0	0	0	0	0	0	0	0	0	0	0	0	0	0	0	0	0	1	0	0	1	0	0	0	1	0	0	0	0	0	0	1	0	0	0	0
OTU_1805	0	2	0	0	0	0	0	0	0	0	0	0	0	0	0	0	0	0	0	0	0	0	0	1	0	0	0	0	0	0	0	0	0	7	12	22	0	0	0	0	0	0	0	0	2	1	0	0	1
OTU_4169	0	0	0	0	0	0	0	1	0	0	0	1	0	0	0	0	1	0	0	1	0	0	0	0	0	0	0	0	1	0	0	0	0	0	0	0	0	0	0	12	6	0	0	0	0	0	0	0	0
OTU_4000	0	0	0	0	0	0	0	0	0	0	0	0	0	0	0	0	0	0	0	0	0	0	0	0	0	0	0	0	1	0	0	1	2	0	0	0	0	0	0	0	0	0	0	0	0	0	0	0	0
OTU_4089	0	0	0	1	0	0	0	0	0	0	0	0	0	0	0	0	1	1	0	0	1	0	0	0	0	0	0	0	1	0	0	0	0	1	0	1	0	0	0	0	0	0	0	1	0	1	1	0	0
OTU_3706	0	1	1	0	0	0	0	0	0	1	0	0	1	0	0	1	2	4	0	0	0	0	2	1	1	0	0	0	0	0	0	0	0	1	0	0	0	0	0	0	0	0	0	0	1	0	1	0	0
OTU_3710	0	0	0	0	0	0	0	0	0	0	1	0	0	0	0	0	1	0	0	0	0	0	0	0	0	0	0	0	0	0	0	0	0	0	0	2	1	4	9	0	0	0	0	0	0	0	0	0	0
OTU_2524	0	7	5	1	0	1	0	0	0	0	0	0	0	0	0	0	0	0	0	0	0	0	0	0	0	0	0	0	0	0	0	0	0	0	0	0	0	0	0	0	0	0	0	0	0	0	1	0	0
OTU_4680	0	0	0	0	0	0	0	1	0	0	0	0	0	0	0	0	0	0	0	0	0	0	0	0	0	0	0	0	0	0	2	0	1	0	0	0	0	0	0	0	0	0	0	0	1	0	1	0	0
OTU_4617	0	9	6	0	0	0	0	0	0	0	0	0	0	0	0	0	0	0	0	0	0	0	0	1	0	0	0	0	0	0	0	1	0	0	0	0	0	0	0	0	0	0	0	0	0	0	0	0	0
OTU_4930	0	0	0	0	1	0	0	0	0	0	1	0	0	0	0	0	0	0	0	0	0	0	1	0	2	0	2	0	1	0	0	0	0	0	0	0	0	0	0	0	0	0	0	0	0	0	0	0	0
OTU_3058	0	0	0	0	0	0	0	0	0	0	0	0	2	0	0	0	0	0	0	0	0	1	3	3	0	0	0	0	0	0	0	0	0	0	0	1	0	0	0	0	0	0	0	0	0	0	0	0	0
OTU_4607	0	0	1	0	0	0	0	1	0	1	0	0	0	0	0	0	0	0	0	0	1	0	0	0	0	0	0	0	0	0	0	0	0	0	0	0	0	0	0	0	0	0	0	0	0	0	0	0	0
OTU_4073	0	1	1	0	1	0	1	0	0	2	0	0	0	0	0	0	1	0	0	0	0	0	1	0	0	1	0	2	0	0	8	6	5	1	1	1	0	0	2	0	0	0	0	0	0	0	0	0	0
OTU_3593	1	1	0	0	0	0	0	0	0	0	0	0	1	0	0	0	0	0	0	0	0	0	0	1	0	0	0	0	0	0	5	3	0	0	0	0	0	0	0	0	0	0	0	0	0	0	0	0	0
OTU_3568	0	0	0	0	0	1	1	0	0	0	0	0	0	0	0	0	0	0	0	0	0	0	0	0	0	0	0	0	0	0	2	0	0	1	1	1	0	0	0	2	1	0	0	0	1	0	0	0	0
OTU_3601	0	0	0	0	0	0	0	0	0	0	0	0	0	0	0	0	0	0	0	0	0	0	0	0	0	0	0	0	0	0	2	2	0	0	0	0	0	0	0	0	0	0	1	0	1	0	1	0	0
OTU_3537	0	0	0	0	0	0	0	0	0	0	0	0	0	0	0	0	0	0	0	0	0	0	0	0	0	0	0	0	0	0	1	0	2	0	0	0	0	0	0	0	0	0	0	0	0	0	0	0	0
OTU_4362	0	0	0	0	1	0	0	0	0	0	0	1	0	0	0	0	0	0	0	0	1	0	0	0	0	0	0	1	0	1	0	0	0	0	0	0	0	0	0	0	0	0	0	0	0	2	1	0	0
OTU_4205	0	0	0	0	0	0	0	0	0	0	0	0	0	0	0	0	0	0	0	0	0	0	1	0	0	0	0	0	0	0	1	0	0	0	0	1	0	0	0	1	0	0	1	1	0	0	0	0	0
OTU_4552	0	0	0	0	0	0	0	0	0	0	0	0	0	0	0	0	0	0	0	0	0	0	0	0	0	0	0	0	0	0	0	0	0	2	0	0	0	3	2	0	0	0	0	0	0	0	0	0	0
OTU_4929	2	0	0	0	0	0	0	0	0	0	0	0	0	0	0	0	0	0	0	0	0	0	0	0	0	0	0	0	0	0	0	0	0	0	0	0	0	0	0	0	0	0	0	0	0	1	0	0	0
OTU_4684	0	0	0	0	0	0	0	0	0	0	1	0	0	0	0	0	0	1	0	0	0	0	2	0	0	0	0	0	1	0	0	0	0	5	3	2	0	0	1	0	0	0	0	0	0	0	0	0	0
OTU_3464	0	0	0	2	0	0	0	0	0	0	1	0	0	0	0	0	0	0	0	0	0	0	0	0	0	0	0	0	1	0	0	1	0	0	0	0	0	0	0	0	2	0	0	0	0	0	0	0	1
OTU_4157	0	0	0	0	0	0	0	0	0	0	0	0	0	0	0	0	0	1	0	0	0	0	0	0	0	0	0	0	0	0	0	0	0	0	0	0	0	0	0	0	0	0	4	2	4	0	0	0	0
OTU_4937	1	0	0	0	0	0	0	0	0	0	2	0	0	0	0	0	0	0	0	0	0	0	0	0	0	0	1	0	1	0	3	1	0	3	2	2	0	0	0	0	0	0	0	0	0	0	0	0	0
OTU_3485	0	3	1	0	1	0	0	0	0	0	0	0	0	0	0	0	0	0	0	0	0	0	0	0	0	0	1	0	0	0	0	0	0	1	0	0	0	0	0	1	0	0	0	0	0	0	1	0	0
OTU_4184	0	0	0	0	0	0	0	0	0	0	0	0	0	0	0	0	0	0	0	0	0	0	1	0	0	0	1	0	0	0	0	0	0	0	0	0	0	0	0	0	0	0	2	0	0	0	0	1	0
OTU_4940	0	0	0	0	0	0	0	0	0	0	0	0	0	0	0	0	0	0	0	0	0	0	0	0	0	0	0	0	0	0	0	0	0	0	0	13	0	0	0	0	0	0	0	0	0	0	0	0	0
OTU_4840	1	2	0	0	0	0	0	0	0	0	0	0	0	0	0	0	0	0	0	0	0	0	0	0	0	0	0	0	0	0	0	0	0	0	0	0	0	0	0	0	0	0	0	0	0	0	0	0	0
OTU_2064	1	3	3	0	0	0	1	0	0	0	0	0	2	0	0	0	1	0	0	0	0	0	0	0	0	0	0	0	0	0	0	0	0	0	0	0	0	1	0	0	0	0	0	0	0	0	0	0	0
OTU_4707	0	1	1	0	0	0	0	0	1	1	1	1	1	2	1	0	1	0	0	0	0	0	0	0	0	0	1	0	0	0	0	0	0	0	0	0	0	0	1	1	0	0	0	0	0	0	2	0	0
OTU_3519	0	0	0	0	0	0	0	0	0	0	1	0	0	1	0	0	0	0	0	0	0	1	1	0	0	0	0	0	0	0	1	2	2	4	0	4	0	0	0	1	0	0	0	0	0	0	0	0	0
OTU_4947	0	0	0	0	0	0	0	0	0	0	0	0	0	0	0	0	0	0	0	0	0	0	0	0	0	0	0	1	0	0	0	0	0	0	0	1	0	0	0	0	0	0	0	0	0	0	0	0	0
OTU_4384	1	3	1	0	0	0	0	0	0	0	0	0	0	0	0	0	1	0	0	0	0	0	1	0	0	0	0	0	0	0	0	0	0	0	0	0	0	0	0	0	0	0	0	0	0	0	5	0	0
OTU_2740	0	0	0	0	0	0	0	0	0	0	0	0	0	0	0	0	0	1	0	0	0	0	0	0	0	0	0	0	4	0	0	0	0	5	0	2	0	0	0	0	0	0	0	1	0	0	0	0	0
OTU_4681	0	0	1	0	0	0	0	1	0	0	0	0	3	0	0	0	1	2	0	0	0	0	0	0	0	0	0	1	0	0	0	0	0	0	0	0	0	1	0	0	0	0	0	1	0	0	0	0	0
OTU_3365	1	1	0	0	0	0	0	0	1	1	2	0	1	2	0	0	1	0	0	0	0	0	0	0	0	0	0	0	0	0	0	0	2	0	2	0	0	0	1	0	1	0	1	1	0	0	0	0	0
OTU_4135	0	0	0	0	0	0	0	1	0	0	0	0	1	0	0	0	0	0	0	0	0	0	0	0	0	0	0	0	0	0	0	0	0	0	0	0	0	0	0	1	0	0	0	0	0	0	1	0	0
OTU_3628	0	0	0	0	0	0	0	0	0	0	0	0	1	2	2	0	0	0	0	0	0	0	0	0	0	0	0	0	1	0	0	0	0	0	0	0	0	0	0	0	0	0	0	0	0	1	0	0	0
OTU_2908	7	15	11	0	0	0	0	0	0	0	0	0	0	0	0	0	0	0	0	0	0	0	0	1	0	0	0	0	0	0	0	0	0	0	1	0	0	0	0	0	0	0	0	0	0	0	0	0	1
OTU_3696	0	0	0	0	0	1	0	0	0	0	0	0	5	2	1	0	0	0	0	0	0	0	0	0	0	1	0	0	0	0	0	0	0	0	0	0	0	0	0	0	0	0	5	1	1	0	0	0	0
OTU_3445	0	0	0	0	0	0	0	0	0	0	0	0	1	0	0	0	1	0	0	0	0	0	0	0	0	0	0	0	0	0	0	1	0	1	0	2	1	0	1	0	0	0	0	0	0	0	0	0	0
OTU_2354	0	0	1	0	0	0	0	0	0	0	0	0	0	0	0	0	0	0	0	0	0	0	0	0	0	0	0	1	0	0	0	0	0	0	9	4	0	0	0	0	0	0	0	0	0	0	0	0	0
OTU_4199	1	9	4	0	0	0	0	0	0	0	0	0	0	1	0	0	0	0	0	0	0	0	0	2	0	0	0	0	1	0	1	0	0	0	0	0	0	0	0	0	0	0	0	0	0	0	0	0	0
OTU_4364	0	0	0	0	0	0	0	0	0	0	0	0	0	0	0	1	5	0	0	0	0	0	0	0	1	0	1	0	0	0	0	0	0	0	0	0	0	0	1	0	0	0	0	0	0	0	0	0	0
OTU_3403	0	0	0	0	0	0	0	0	0	0	0	0	0	0	0	0	0	1	0	0	0	1	0	1	0	0	0	0	0	0	0	0	0	0	0	1	0	0	0	0	0	0	2	0	0	0	0	0	0
OTU_1353	0	0	0	0	0	0	0	0	0	0	0	0	0	0	0	0	0	0	1	0	0	0	1	0	0	0	0	0	0	0	0	0	0	7	5	12	0	0	0	0	0	0	0	1	0	0	0	0	0
OTU_4395	0	1	0	0	0	0	0	0	0	1	0	0	0	0	0	0	0	0	0	0	0	0	4	1	0	0	0	0	0	0	0	0	0	2	0	1	0	0	0	0	0	0	0	0	0	0	0	0	0
OTU_4720	0	0	0	0	0	0	0	0	0	0	0	0	0	1	0	0	0	0	0	0	0	0	0	0	0	0	1	0	0	0	0	0	0	0	1	4	0	0	0	0	0	0	0	0	0	0	0	0	0
OTU_4669	0	0	0	0	0	0	0	0	0	0	0	0	0	0	0	0	0	0	0	0	0	0	0	0	0	0	0	0	0	0	0	0	0	0	0	3	0	0	0	0	0	0	0	0	0	0	0	0	0
OTU_4119	0	0	0	0	0	0	0	0	0	0	0	0	0	0	0	0	0	0	0	0	0	0	0	0	0	0	0	0	0	0	4	4	1	0	0	0	0	0	0	0	0	0	0	0	0	0	0	0	1
OTU_3469	0	1	0	0	0	0	0	0	0	0	0	0	0	0	0	0	0	0	0	0	0	0	0	0	0	0	0	0	0	0	1	0	3	0	0	0	0	0	1	0	0	0	0	0	0	0	0	0	0
OTU_4070	0	0	0	0	0	0	0	0	0	0	2	0	2	0	0	0	0	0	0	0	0	0	0	0	0	0	0	0	0	0	0	0	0	0	0	0	0	0	0	0	0	0	0	0	0	2	2	1	0
OTU_3897	0	0	0	0	0	0	0	0	1	0	0	0	0	0	0	0	0	0	0	0	0	0	0	1	0	0	0	0	0	0	3	1	2	0	0	0	0	0	0	0	0	0	0	0	0	0	0	0	0
OTU_3663	0	0	0	0	0	0	0	0	0	0	1	0	0	0	0	0	0	0	0	0	0	0	0	0	0	0	0	0	0	0	12	3	6	1	0	0	0	0	0	0	0	0	0	0	0	0	1	0	0
OTU_3327	0	0	0	0	0	0	0	0	0	0	0	0	0	1	0	0	0	0	0	0	0	0	0	0	0	0	0	0	0	0	0	0	0	0	0	0	0	0	0	0	0	0	0	1	0	0	0	0	0
OTU_3930	0	0	0	0	0	0	0	0	0	0	0	0	0	0	0	0	0	0	0	0	0	0	7	0	0	0	0	0	0	0	0	0	0	0	0	2	0	0	0	0	0	0	0	0	0	0	0	0	0
OTU_4529	0	0	0	0	0	0	0	0	0	0	0	0	0	0	0	2	3	1	0	0	0	0	0	0	0	0	0	0	0	0	0	0	0	0	0	0	0	0	0	0	1	0	0	0	0	0	0	0	0
OTU_4504	0	1	0	0	0	0	0	0	0	0	0	0	0	0	0	0	0	0	0	0	0	0	0	0	0	0	0	0	1	0	0	0	0	0	0	0	1	1	1	0	0	0	0	0	0	0	0	0	0
OTU_4347	0	3	2	0	0	0	0	0	1	0	0	0	0	0	0	0	0	1	0	0	0	1	0	0	0	0	0	0	0	0	0	0	0	1	0	0	0	0	0	0	0	0	0	0	0	0	0	0	0
OTU_2362	0	0	1	0	0	0	0	0	0	0	1	0	0	0	1	0	0	0	0	0	0	3	9	7	0	0	0	0	0	0	0	0	1	0	0	0	0	0	0	0	0	0	0	0	1	0	0	0	0
OTU_2764	1	8	7	0	0	0	0	1	0	0	0	0	0	0	0	0	0	0	0	0	0	0	0	0	0	0	0	0	0	0	0	0	0	0	1	0	0	0	0	0	0	0	0	0	0	0	0	0	0
OTU_2389	0	0	2	0	0	0	0	0	0	0	2	0	0	0	0	0	0	1	0	0	0	0	1	0	0	0	0	0	1	0	9	8	3	1	0	0	0	0	0	0	0	0	0	1	0	0	1	0	0
OTU_1677	0	0	0	0	0	0	0	0	0	0	0	1	0	0	1	0	0	0	0	0	0	0	0	0	0	0	0	0	0	0	0	0	0	5	2	0	0	0	0	0	0	0	0	0	0	0	2	0	0
OTU_2593	0	0	0	0	0	0	0	0	0	0	0	0	0	0	0	0	0	0	0	0	0	0	0	1	0	0	0	0	0	0	0	0	0	3	0	3	0	0	0	0	0	0	0	0	0	0	1	0	0
OTU_3354	0	0	0	0	0	0	0	0	0	0	0	0	0	0	0	0	0	0	0	0	0	0	1	0	0	0	1	0	0	0	9	1	1	0	0	0	0	0	0	1	0	0	0	0	0	0	1	0	0
OTU_2667	0	0	0	0	0	0	0	0	0	0	0	0	0	0	0	0	0	0	0	0	0	0	0	0	0	0	0	0	0	0	0	0	5	0	0	0	0	0	0	0	0	0	0	0	0	0	0	0	0
OTU_4765	0	0	0	0	0	0	0	0	0	0	0	0	0	0	0	0	0	0	0	0	0	1	3	5	0	0	0	0	0	0	0	0	0	0	1	0	0	0	0	0	0	0	0	0	0	0	0	1	0
OTU_3758	0	0	0	0	0	0	0	0	0	0	0	0	0	0	0	0	0	0	0	0	0	0	4	2	0	0	0	0	0	0	0	0	0	1	1	1	0	0	1	0	0	0	0	0	0	0	1	0	0
OTU_2888	0	0	0	0	0	0	0	0	0	0	0	1	0	0	0	1	0	0	0	0	0	0	1	0	0	0	0	0	0	0	0	0	0	14	0	0	0	0	0	0	0	0	0	0	0	0	0	0	0
OTU_4613	0	0	0	0	0	0	0	0	0	0	0	0	0	0	0	0	1	0	0	0	0	0	0	0	1	0	0	0	0	0	1	8	0	0	0	0	0	0	0	0	0	0	0	0	0	0	0	0	0
OTU_3917	0	0	0	0	0	0	0	0	0	0	0	0	0	0	0	0	1	1	0	0	0	0	0	0	0	0	0	0	1	0	0	0	0	0	0	0	0	0	0	0	0	0	0	0	0	0	0	0	0
OTU_3048	0	0	0	0	3	0	0	0	0	0	0	0	0	0	0	0	0	1	0	0	0	0	0	1	0	0	2	0	0	0	0	0	0	0	0	0	0	1	0	1	1	0	0	0	0	0	0	0	0
OTU_3547	0	2	0	0	0	0	0	0	0	0	0	0	0	2	0	0	0	0	0	0	0	0	0	0	0	0	0	0	0	0	0	0	0	0	0	1	0	1	0	0	0	0	0	0	0	6	0	0	2
OTU_4801	2	5	3	0	0	0	0	0	0	0	0	0	1	1	0	0	0	0	0	0	0	0	0	1	0	0	1	0	0	0	0	0	0	0	0	0	0	0	0	1	0	0	0	1	0	0	1	0	0
OTU_3923	0	1	0	0	0	0	0	0	0	0	0	0	1	0	0	0	1	0	0	0	0	0	0	1	0	0	0	0	0	0	6	1	3	0	0	0	0	0	0	0	0	0	1	0	1	1	0	0	0
OTU_2942	0	1	0	0	1	1	0	0	0	0	0	0	0	0	0	0	0	0	0	0	0	0	6	2	0	0	0	1	0	0	0	0	0	0	0	0	0	0	0	0	0	0	0	0	0	0	0	0	0
OTU_3514	0	0	0	0	0	0	0	0	0	0	0	0	0	0	0	0	0	0	0	0	0	0	0	0	0	0	0	0	0	0	4	1	0	0	0	0	0	0	0	0	0	0	0	0	0	0	0	0	0
OTU_4055	0	0	0	0	0	0	0	0	0	0	0	0	0	0	0	0	0	0	0	0	0	0	0	0	0	0	0	0	0	0	0	0	0	1	1	0	0	0	0	0	0	0	0	0	0	0	1	0	0
OTU_4063	2	8	4	0	0	0	0	0	0	0	0	0	1	0	0	0	0	0	0	0	0	0	0	0	0	0	0	0	0	0	0	0	0	1	0	0	0	0	0	0	0	0	0	0	0	0	0	0	0
OTU_2971	0	1	1	0	1	0	0	0	0	0	0	0	0	0	0	4	8	4	0	0	0	0	0	1	0	0	0	0	0	0	0	0	0	0	0	1	0	0	0	0	0	0	0	0	0	0	0	0	0
OTU_3050	0	1	0	1	0	0	0	0	0	0	0	0	1	0	0	0	0	0	0	0	0	0	0	0	0	0	0	0	0	0	0	0	0	0	0	1	0	0	0	0	0	0	0	0	0	0	1	0	0
OTU_4014	0	0	0	0	0	0	0	0	0	0	0	0	0	0	0	0	1	0	4	3	3	0	0	0	0	0	0	0	0	0	0	0	0	0	0	0	0	0	0	0	0	0	0	1	0	0	0	0	0
OTU_2467	0	1	0	0	0	0	0	0	0	1	0	0	0	0	0	0	1	0	0	0	0	0	0	0	0	0	0	0	0	0	4	3	4	0	0	0	0	0	0	0	0	0	0	0	0	0	0	0	0
OTU_3550	0	0	0	0	1	0	0	0	0	0	0	0	1	0	0	1	7	0	0	0	0	0	1	0	0	0	0	2	2	0	0	0	0	0	0	0	0	0	0	0	0	0	0	0	0	0	0	0	0
OTU_4002	0	0	0	0	0	0	0	0	0	0	0	0	0	0	0	0	0	0	0	0	0	0	0	0	0	0	0	0	0	0	0	0	0	0	0	0	0	0	0	0	0	0	3	6	3	0	0	0	0
OTU_2355	0	0	0	0	0	0	0	0	0	0	0	0	0	0	0	0	0	0	0	0	0	0	0	0	0	0	0	1	0	0	2	0	6	0	0	1	0	0	0	0	0	0	0	0	0	0	1	0	0
OTU_3384	0	0	0	0	1	0	0	1	0	0	0	0	1	0	1	0	0	0	0	0	0	0	0	0	1	0	0	0	0	0	0	0	0	0	1	0	3	5	5	0	0	0	1	1	0	0	0	0	0
OTU_4971	0	0	0	0	0	0	0	0	0	0	0	0	0	0	0	0	0	0	0	0	0	0	0	1	0	0	0	0	0	0	0	0	0	0	6	0	0	0	0	0	0	0	0	0	0	0	0	0	0
OTU_4858	0	0	0	1	1	0	0	0	0	0	0	0	0	0	0	0	0	0	0	0	0	0	0	0	1	0	0	0	0	0	0	0	0	2	0	2	0	0	0	1	0	0	0	0	0	0	0	0	0
OTU_3503	0	0	0	0	0	0	0	0	0	0	0	0	1	0	0	1	0	0	0	0	0	0	1	1	0	0	0	0	0	0	0	0	0	0	0	0	0	0	0	0	0	0	0	0	0	0	0	0	0
OTU_4293	0	0	0	0	0	0	0	0	0	2	2	1	0	0	0	0	0	0	0	0	0	0	0	0	0	0	0	0	0	0	1	0	0	0	0	0	0	0	0	0	0	0	0	1	0	0	0	0	0
OTU_4484	0	1	0	0	0	0	0	0	1	0	0	0	0	0	0	0	1	1	0	0	0	0	0	0	0	0	0	0	1	0	2	1	0	0	0	1	0	0	0	0	0	0	0	1	0	0	0	0	0
OTU_2812	0	0	0	0	0	0	1	0	0	0	0	0	1	0	0	0	0	0	0	0	0	2	5	1	0	0	1	0	0	0	0	0	0	1	0	1	0	0	0	0	0	0	0	1	0	0	0	0	0
OTU_4093	0	0	0	0	0	0	0	0	0	1	0	0	0	0	0	0	0	0	0	0	0	1	5	0	0	0	0	0	0	0	0	0	0	0	0	0	0	0	0	0	0	0	1	0	0	0	0	0	0
OTU_4267	0	1	0	0	0	0	0	0	0	0	0	0	0	0	0	0	0	0	0	0	0	0	0	0	0	0	0	0	0	0	0	0	0	0	0	0	0	0	0	1	0	0	0	1	0	0	0	0	0
OTU_2649	0	0	0	0	0	0	0	0	0	0	0	0	0	0	0	0	0	0	0	0	0	0	0	0	0	0	0	0	0	0	0	0	0	1	4	0	0	0	0	0	0	0	0	0	0	0	0	0	0
OTU_2544	0	0	0	0	0	0	0	0	0	0	0	0	0	0	0	3	2	5	0	0	0	0	0	0	0	0	0	0	1	0	0	0	0	0	0	0	0	0	0	0	0	0	0	1	0	0	0	0	0
OTU_4508	0	0	0	0	0	0	0	0	0	0	0	0	0	0	0	0	0	0	0	0	0	0	0	0	1	0	0	0	1	0	0	0	0	0	0	0	0	0	0	0	0	0	0	0	0	0	3	0	0
OTU_4873	0	0	0	0	0	0	0	0	0	0	0	0	0	0	1	0	0	0	0	0	0	0	1	0	0	0	0	0	0	0	0	0	0	2	3	8	0	0	0	0	0	0	0	0	0	0	0	0	0
OTU_4899	0	0	0	0	0	0	0	1	0	0	0	0	0	0	0	1	0	0	0	0	0	0	2	2	0	0	0	0	0	0	0	2	4	0	1	1	0	0	0	0	1	0	0	0	0	0	0	0	0
OTU_4938	0	0	0	0	0	0	0	0	0	0	0	0	0	0	0	0	0	0	0	2	1	0	0	0	0	0	0	0	0	0	0	0	0	0	0	0	0	0	0	0	0	0	0	0	0	0	0	0	0
OTU_3912	0	0	0	0	0	0	1	0	0	0	0	0	0	0	0	0	0	0	0	0	0	0	0	0	0	0	1	0	0	0	6	1	3	0	0	0	0	0	0	0	0	0	0	0	0	0	0	0	1
OTU_4464	0	0	0	0	0	0	1	0	1	0	0	0	0	1	0	0	1	0	0	0	1	1	1	0	0	0	0	0	0	0	1	0	0	0	0	0	0	3	1	0	0	0	0	0	0	0	0	0	1
OTU_4512	1	0	0	0	0	0	0	0	0	1	0	0	0	0	0	0	0	0	0	0	0	0	0	0	0	0	0	1	0	0	3	3	3	0	0	0	0	0	1	0	0	0	0	0	0	0	0	0	0
OTU_4867	0	0	0	0	0	0	0	0	0	1	1	0	0	0	0	0	0	0	0	0	0	0	0	0	0	0	0	0	0	0	0	0	0	0	0	0	0	0	0	0	1	0	0	0	0	0	0	0	0
OTU_4583	0	2	0	0	0	0	0	0	0	0	2	0	0	0	0	1	3	0	0	0	0	0	0	0	0	0	0	0	0	0	0	0	0	0	0	1	0	0	1	0	0	0	0	0	0	0	0	0	0
OTU_4768	0	1	0	0	0	0	0	0	0	0	0	0	0	0	0	0	0	0	0	0	0	0	1	0	0	0	0	0	0	0	2	2	0	0	0	0	0	1	0	0	0	0	0	0	0	0	0	0	0
OTU_4715	0	1	0	0	0	0	0	0	0	0	0	0	0	0	0	0	0	0	0	0	0	0	0	0	0	0	0	0	0	0	0	0	0	7	0	4	0	0	0	0	0	0	0	0	0	0	0	0	0
OTU_4914	0	0	0	0	0	0	0	0	0	0	0	0	0	0	0	0	0	0	0	0	0	2	8	2	0	0	0	0	0	0	0	0	0	0	0	0	0	0	0	0	0	0	0	0	0	1	0	0	0
OTU_4735	0	0	1	0	0	0	0	0	0	0	0	0	5	0	1	0	0	0	0	0	0	0	0	0	0	0	0	0	0	0	0	0	0	0	0	0	0	0	1	0	0	0	0	0	0	0	0	0	0
OTU_4603	0	0	0	0	0	0	0	0	0	0	0	0	0	0	0	0	0	0	0	0	0	0	0	0	0	0	0	0	0	0	0	0	0	2	0	0	0	0	0	0	0	0	0	0	0	0	0	0	0
OTU_4302	2	2	3	0	0	0	0	0	0	0	0	0	0	0	0	0	0	1	0	0	0	0	1	0	0	0	0	0	0	0	0	0	0	0	0	0	0	0	0	0	0	0	0	0	0	1	0	0	0
OTU_4530	0	0	0	1	0	0	0	0	1	0	0	0	0	1	0	0	0	0	0	0	0	1	3	0	0	0	1	0	1	0	0	0	0	0	2	3	0	0	0	1	0	0	5	0	0	1	1	0	0
OTU_2106	0	2	1	0	0	0	0	0	0	0	0	0	0	0	0	0	0	0	0	0	0	0	0	0	0	0	0	0	0	0	0	0	0	0	0	0	0	0	0	0	0	0	0	0	0	0	0	0	0
OTU_4800	0	0	0	0	0	0	0	0	0	0	0	0	0	0	0	0	0	0	0	0	0	1	3	0	0	0	0	0	0	0	0	0	0	0	0	0	0	0	0	0	1	0	0	0	0	0	0	0	0
OTU_4740	0	0	0	0	0	0	0	0	0	0	0	0	0	1	0	0	0	0	0	0	0	1	0	4	0	0	0	0	0	0	0	0	0	0	0	0	0	0	0	0	0	0	0	0	0	0	0	0	0
OTU_4944	0	0	0	0	0	0	0	1	0	0	0	0	0	0	0	0	0	0	0	0	0	0	0	0	0	0	0	0	0	0	0	0	0	0	0	0	0	0	0	0	5	0	0	0	0	0	0	0	0
OTU_4799	0	0	0	0	0	0	0	0	0	0	0	0	0	0	0	0	0	0	0	0	0	2	0	1	0	0	0	0	0	0	0	0	0	0	0	0	0	0	0	0	0	0	0	0	0	0	0	0	0
OTU_2666	0	0	0	1	0	0	0	0	0	1	0	0	0	0	0	0	0	1	0	0	0	0	0	0	1	0	1	0	0	0	0	0	0	0	0	0	0	0	1	1	0	0	0	1	1	0	0	0	0
OTU_4824	0	1	1	0	0	0	0	0	0	0	1	0	0	0	0	0	0	0	0	0	0	0	0	0	0	0	0	0	0	0	0	0	0	0	0	0	0	0	0	1	0	0	0	0	0	2	2	0	0
OTU_4459	0	0	0	0	0	0	0	0	0	0	0	0	0	0	0	0	0	0	0	0	0	0	1	0	0	0	0	0	1	0	0	0	0	1	0	0	0	2	0	0	0	0	1	0	0	0	1	0	0
OTU_4911	0	0	0	0	0	0	0	0	0	1	0	0	0	0	0	0	0	0	0	0	0	0	0	0	0	0	0	0	0	0	0	0	0	2	5	1	0	0	0	0	0	0	0	0	0	0	0	0	0
OTU_4162	0	0	0	0	0	0	0	0	0	0	0	0	0	0	0	0	0	0	0	0	0	0	0	0	0	0	0	0	0	0	0	0	0	0	7	1	0	0	0	0	0	0	0	0	0	0	0	0	0
OTU_2696	0	0	1	0	0	0	0	0	0	0	0	0	0	0	0	0	0	0	0	0	0	1	2	0	0	0	0	0	0	0	1	0	0	0	0	0	0	0	0	0	0	0	0	0	0	0	0	0	0
OTU_4924	0	0	0	0	0	0	0	0	0	0	0	0	0	0	0	0	0	0	0	0	0	0	2	0	0	0	0	0	0	0	0	0	0	1	0	1	0	0	0	0	0	0	0	0	0	0	0	0	0
OTU_4986	0	0	0	0	0	0	0	0	0	0	1	0	0	0	0	0	0	0	0	0	0	0	4	1	0	0	0	0	0	0	0	1	0	0	0	1	0	0	0	0	0	0	0	0	0	0	0	0	0
OTU_4115	0	0	0	0	0	0	0	0	0	0	0	0	0	0	0	0	0	1	0	0	0	0	0	0	0	0	0	0	0	0	0	0	0	0	0	0	0	0	1	0	0	0	0	0	0	0	0	0	0
OTU_4453	0	0	0	0	0	0	0	0	0	0	0	0	1	1	0	0	0	0	0	0	0	0	0	0	0	0	0	0	0	0	0	0	0	0	0	0	0	0	0	0	0	0	0	0	0	0	0	0	0
OTU_4734	1	0	0	0	0	0	0	0	0	0	0	0	0	0	0	0	0	0	0	0	0	0	0	1	0	0	0	0	0	0	0	0	0	5	0	1	0	0	0	0	0	0	0	0	0	0	0	0	0
OTU_3478	0	0	0	0	0	0	0	0	0	0	0	0	0	0	0	0	0	0	0	0	0	0	0	0	0	0	1	0	0	0	2	1	2	2	0	2	0	0	0	0	0	0	1	0	0	0	0	0	0
OTU_4294	0	0	0	0	0	0	0	0	0	0	0	0	1	1	1	0	0	1	0	0	0	0	0	0	0	0	0	0	0	0	0	0	0	0	0	0	0	0	0	0	0	0	0	0	0	2	2	0	0
OTU_2868	0	0	0	0	0	0	0	2	0	0	0	0	0	0	0	1	0	0	0	0	0	0	0	0	0	0	1	0	0	0	0	0	0	0	0	0	0	0	0	5	0	1	1	0	0	0	0	0	0
OTU_1693	0	0	0	0	0	0	0	0	0	0	0	0	0	0	0	0	0	0	0	0	0	0	0	0	0	0	0	0	0	0	0	0	0	7	1	0	0	0	0	0	0	0	0	0	0	0	0	0	0
OTU_4956	0	0	0	0	0	0	0	0	0	0	1	0	0	0	0	0	0	0	0	0	0	0	0	0	0	0	0	0	0	0	0	0	0	2	3	1	0	0	0	0	0	0	0	0	0	0	0	0	0
OTU_3376	0	0	0	0	0	0	0	0	0	1	0	0	0	0	0	0	0	0	0	0	0	0	0	1	0	0	1	0	0	0	2	0	0	1	0	0	0	0	0	0	0	0	0	0	0	0	0	0	0
OTU_4754	0	0	0	0	0	0	0	0	0	0	0	0	0	0	0	0	0	0	0	0	0	0	0	0	0	0	0	0	0	0	0	0	0	1	0	2	0	0	0	0	0	0	0	0	0	0	0	0	0
OTU_3621	0	0	0	0	0	0	0	0	0	0	0	0	0	0	0	0	0	0	0	0	0	0	0	0	0	0	0	0	0	0	0	0	0	0	0	0	0	0	0	2	0	0	0	0	0	0	0	0	0
OTU_4822	0	0	1	1	0	0	0	0	0	0	0	0	0	0	0	0	0	0	0	0	0	5	0	2	0	0	0	0	1	0	0	0	0	0	0	0	0	0	0	0	0	0	1	0	0	0	0	0	0
OTU_4782	0	0	0	0	0	0	0	0	1	0	0	0	0	0	0	0	0	0	1	0	0	0	0	0	0	0	0	0	0	0	0	0	0	1	0	0	0	0	0	0	0	0	0	0	0	0	0	0	0
OTU_4220	0	0	0	0	0	0	0	0	0	0	0	2	0	0	0	0	0	0	0	0	0	0	0	0	0	0	0	0	0	0	0	0	0	0	0	0	0	0	0	0	0	0	0	0	0	0	0	0	0
OTU_3668	0	3	1	0	0	0	0	0	0	0	0	0	0	0	0	0	0	0	0	0	0	0	0	0	0	0	0	0	0	0	0	0	0	0	0	0	0	0	0	0	0	0	0	1	0	0	0	0	0
OTU_2479	0	0	0	0	0	0	0	0	0	0	0	0	0	0	0	0	0	0	0	0	0	0	0	0	0	0	0	0	0	0	0	0	0	0	0	0	0	2	2	0	0	0	0	0	0	0	0	0	0
OTU_3321	0	0	0	0	0	0	0	0	0	0	0	0	0	0	0	0	0	0	0	0	0	0	7	0	0	0	0	0	0	0	1	0	0	0	0	0	0	0	0	0	0	0	0	0	0	0	0	0	0
OTU_4638	0	0	0	0	0	0	0	0	0	0	0	0	0	0	0	0	0	0	0	0	0	0	0	0	0	0	0	0	0	0	0	0	0	0	0	0	0	2	3	0	0	0	0	0	0	0	0	0	0
OTU_4275	0	1	0	0	0	0	0	0	0	0	0	0	0	0	0	0	0	0	0	0	0	0	0	0	0	0	0	0	0	0	0	0	0	0	0	0	0	0	0	0	0	0	0	2	0	0	0	0	0
OTU_4407	0	0	0	0	0	0	0	0	0	0	0	0	1	0	0	0	0	0	0	0	0	0	0	0	1	0	0	0	0	0	0	1	0	3	0	0	0	0	0	0	0	0	0	0	0	0	0	0	0
OTU_4233	0	0	1	0	0	0	0	0	0	0	0	0	0	0	0	0	0	0	0	0	0	0	0	0	0	0	0	0	0	0	0	3	1	0	0	0	0	0	0	0	0	0	0	0	0	0	0	0	1
OTU_3441	0	0	0	0	0	0	0	0	0	0	0	0	0	0	0	0	0	0	0	0	0	0	0	0	0	0	0	0	0	0	0	0	0	0	0	0	0	1	0	0	0	0	0	0	0	0	1	0	0
OTU_4783	0	0	0	0	0	0	0	0	0	0	0	0	0	0	0	0	0	0	0	0	0	0	0	0	0	0	0	0	0	0	0	0	2	1	0	0	0	0	0	0	0	0	0	0	0	0	0	0	0
OTU_2779	0	0	0	0	0	0	0	0	0	0	0	0	0	0	0	0	0	0	0	0	0	0	0	0	0	0	0	0	0	0	0	0	0	0	0	3	0	0	0	0	0	0	0	0	0	0	0	0	0
OTU_4943	0	0	0	0	0	0	0	0	0	0	0	0	0	0	0	0	0	0	0	0	0	0	0	1	0	0	0	0	0	0	0	0	0	4	0	0	0	0	0	0	0	0	0	0	0	0	0	0	0
OTU_4444	0	0	0	0	0	0	0	0	0	0	0	0	0	0	0	0	2	0	0	0	0	0	0	0	0	0	0	0	0	0	0	0	0	0	0	0	0	0	0	0	0	0	0	0	0	0	0	0	0
OTU_4201	0	0	0	0	1	0	0	0	0	0	0	0	0	0	0	0	3	0	0	0	0	0	1	0	0	0	0	0	0	0	0	0	0	0	0	0	0	0	0	0	0	0	0	0	0	0	0	0	0
OTU_4970	0	0	0	0	0	0	0	0	0	0	0	0	0	1	0	0	0	0	0	0	0	0	0	0	0	0	0	0	0	0	0	0	0	2	0	1	0	0	0	0	0	0	0	0	0	0	0	0	0
OTU_4661	0	0	0	0	0	0	0	0	0	0	0	0	0	0	0	0	0	0	0	0	0	0	0	0	0	0	0	0	0	0	0	0	0	0	0	0	0	0	0	0	0	0	0	0	0	0	3	0	0
OTU_3907	0	0	0	0	0	0	0	0	0	0	0	0	0	0	0	0	0	0	0	0	0	0	0	0	0	0	0	0	0	0	0	0	0	0	0	2	0	0	0	0	0	0	0	0	0	0	0	0	0
OTU_4378	0	0	0	0	0	0	0	0	0	0	0	1	0	0	0	0	0	0	0	0	0	0	0	0	0	0	0	0	0	0	1	1	0	0	0	0	0	0	0	0	0	0	0	0	0	0	0	0	0
OTU_4298	0	0	0	0	0	0	0	0	0	0	0	0	1	1	0	0	0	0	0	0	0	0	0	0	0	0	0	0	0	0	0	0	0	0	0	0	0	0	0	0	0	0	0	0	0	0	0	0	0
OTU_4985	0	0	0	0	2	0	0	0	0	0	0	0	0	0	0	0	0	0	0	0	0	0	0	0	0	0	0	0	0	0	0	0	0	0	0	0	0	0	0	0	0	0	0	0	0	0	0	0	0
OTU_4890	0	0	0	0	0	0	0	0	0	0	0	0	0	0	0	0	0	0	0	0	0	0	0	0	0	0	0	0	0	0	0	0	0	0	0	3	0	0	0	0	0	0	0	0	0	0	0	0	0
OTU_4755	0	0	0	0	0	0	0	0	0	0	0	0	0	0	0	0	0	0	0	0	0	0	0	0	0	0	0	0	0	0	0	0	0	0	0	0	0	0	0	0	0	0	0	0	0	0	2	0	0
OTU_2966	5	4	3	1	3	0	0	0	0	1	2	0	0	0	1	0	0	1	0	1	0	4	8	4	0	1	0	0	2	0	0	0	0	0	0	1	0	0	0	0	0	0	0	0	1	0	1	0	1
OTU_4148	1	2	3	2	2	3	0	1	1	2	1	2	4	0	1	0	0	0	0	0	0	5	4	4	2	0	0	1	1	0	0	0	0	1	0	1	0	1	0	1	0	0	0	1	0	4	2	0	0
OTU_4934	4	4	8	0	0	0	1	0	1	0	0	1	0	0	2	0	1	0	0	0	0	0	1	0	2	0	0	0	0	0	0	0	1	0	1	2	0	0	0	0	0	0	1	0	0	0	1	0	0
OTU_1494	12	23	9	0	0	0	2	0	0	1	0	0	1	0	2	0	1	0	0	0	0	0	1	0	1	0	0	0	0	0	0	0	0	0	0	0	0	1	0	1	0	0	0	1	1	1	0	0	1
OTU_1768	10	29	13	0	1	0	0	1	1	1	0	2	2	1	0	0	0	0	0	0	0	0	0	0	1	0	0	1	0	0	0	0	0	0	1	2	0	0	0	0	0	0	1	3	0	0	1	0	0
OTU_4041	0	7	3	1	0	0	0	0	0	0	0	0	0	0	0	0	0	0	0	0	0	0	0	0	0	0	0	0	0	0	0	0	0	0	1	0	0	0	0	0	0	0	0	0	0	0	1	0	0
OTU_1134	0	1	2	1	0	0	0	0	0	1	0	0	1	1	1	0	0	0	0	0	0	0	2	1	0	1	1	1	3	0	0	0	1	0	0	0	0	1	3	1	1	0	6	34	19	1	0	0	0
OTU_959	0	2	2	2	5	1	3	5	0	4	1	5	0	1	2	0	2	0	1	3	0	1	1	0	2	0	0	2	3	0	0	1	0	3	1	0	0	0	2	1	1	0	1	1	4	2	1	0	0
OTU_4575	0	3	1	1	1	0	0	0	1	0	1	2	1	1	2	0	0	0	0	0	0	1	2	4	0	0	0	0	0	0	0	0	0	2	0	2	0	0	0	1	0	0	0	1	0	4	8	0	1
OTU_801	13	54	34	2	1	0	0	0	1	2	4	2	2	1	1	1	1	1	0	1	0	0	2	0	1	0	0	1	2	1	2	0	0	3	0	1	0	1	0	3	0	0	2	3	1	2	5	0	0
OTU_1634	0	1	2	1	0	0	0	4	0	2	0	0	0	0	0	0	2	1	0	1	0	0	4	0	1	0	0	0	3	0	0	0	0	2	1	1	1	0	0	0	0	0	0	0	1	0	1	0	8
OTU_3571	0	0	0	0	0	0	0	0	0	0	0	0	0	0	0	0	0	0	0	0	0	0	1	0	0	0	0	0	0	0	0	0	0	1	2	3	0	0	0	0	0	0	0	0	0	0	0	1	0
OTU_2407	0	0	0	1	0	0	0	0	0	0	1	2	0	2	0	0	0	0	0	0	0	0	1	0	0	0	0	0	0	0	3	5	9	0	0	2	0	0	0	0	0	0	1	1	2	0	0	1	0
OTU_3	40	199	130	101	121	69	71	83	79	147	107	80	119	87	104	43	212	108	17	56	24	46	135	110	116	26	82	74	222	25	65	50	54	116	66	198	29	95	114	1557	305	46	3894	7308	3332	71	158	23	66
OTU_3949	22	67	73	37	34	28	14	74	13	39	31	22	22	29	28	12	76	21	10	32	11	14	53	39	31	5	32	24	81	18	19	19	19	42	56	52	8	15	26	1857	1628	62	226	231	152	49	39	6	23
OTU_300	59	224	168	5	3	2	2	1	1	6	7	5	8	10	3	1	7	7	0	3	0	1	2	4	7	1	4	2	8	2	1	7	1	5	3	5	2	7	4	1	4	0	10	15	13	6	6	5	2
OTU_3595	0	0	1	0	2	0	0	0	0	0	0	0	0	0	0	0	0	1	0	0	0	0	0	3	0	0	0	0	0	0	3	2	4	2	4	5	0	1	0	1	0	0	0	0	0	0	0	0	0
OTU_3036	0	1	0	0	0	0	0	0	0	0	0	0	0	0	1	0	0	0	0	0	0	0	0	0	0	0	0	0	0	1	1	4	0	1	0	0	0	1	0	0	0	0	0	0	0	0	1	0	0
OTU_3607	0	0	0	1	0	0	0	0	0	2	0	0	1	1	0	0	1	1	0	0	0	0	3	1	1	0	0	0	0	0	9	7	5	0	0	0	0	0	0	0	1	0	1	2	0	2	5	0	0
OTU_1336	4	21	13	0	2	0	0	1	0	0	2	1	1	0	0	0	2	0	0	1	0	0	1	1	1	0	0	2	0	0	0	0	0	2	1	2	1	17	12	0	0	0	0	0	1	10	7	2	0
OTU_707	36	95	66	3	5	1	2	1	2	4	5	6	5	3	2	1	3	1	1	4	0	1	3	1	2	3	1	1	8	0	0	0	2	3	3	4	0	3	4	3	0	0	2	5	6	21	19	5	5
OTU_4701	0	0	0	0	0	0	0	0	0	0	0	0	0	0	0	0	0	0	0	0	0	0	2	0	0	0	0	0	0	0	0	0	0	0	0	0	0	0	0	0	0	0	0	0	0	0	0	0	0
OTU_241	99	308	244	5	6	2	3	6	1	7	4	2	5	5	2	3	10	5	1	3	2	0	10	9	7	2	5	5	11	1	3	3	1	6	4	7	2	4	5	6	2	0	8	6	10	10	16	1	3
OTU_213	7	19	11	4	2	0	3	2	1	3	5	2	5	1	5	4	4	4	1	5	0	2	14	5	4	2	3	2	10	1	3	5	1	6	1	7	2	4	6	6	1	0	38	336	198	6	19	0	3
OTU_175	167	646	423	11	15	6	6	9	10	10	12	15	16	13	11	2	21	15	2	12	1	8	30	24	13	2	8	11	22	5	12	8	8	15	7	25	3	15	12	10	3	1	21	16	10	42	46	10	7
OTU_762	9	51	37	2	0	0	0	0	0	1	0	0	4	0	1	0	1	1	0	1	0	0	1	0	1	0	0	0	1	0	0	0	0	0	0	1	0	1	1	0	0	0	2	1	2	1	2	1	0
OTU_3950	0	0	1	0	0	0	0	0	0	1	0	0	0	0	0	0	0	0	0	0	0	0	4	0	0	1	0	0	0	0	0	0	0	0	0	0	0	0	0	0	0	0	0	0	0	0	0	1	0
OTU_3813	0	0	0	0	0	0	0	0	0	2	2	1	2	1	0	0	0	1	0	0	0	0	0	0	0	0	0	0	0	0	0	0	0	1	0	0	0	0	0	0	1	0	0	0	0	4	2	0	1
OTU_1408	0	0	0	1	1	1	1	1	0	2	1	0	0	3	2	0	2	0	0	0	0	1	0	0	0	0	3	1	2	0	0	0	0	0	1	1	0	0	0	1	0	0	0	0	1	5	0	1	1
OTU_1565	0	5	2	2	3	3	1	2	2	2	2	1	5	6	1	1	4	3	0	2	0	0	3	1	3	0	0	0	0	2	0	2	0	0	1	3	0	0	0	3	0	0	2	0	2	5	11	0	3
OTU_2118	0	0	0	0	0	0	0	0	0	1	0	1	0	0	0	0	14	3	0	0	0	1	0	0	2	0	0	0	0	0	0	0	0	0	0	1	0	0	0	0	0	0	0	1	1	1	0	0	0
OTU_1285	0	0	0	0	0	0	3	2	4	1	0	1	0	1	0	0	0	0	0	0	0	0	0	0	2	2	3	0	0	0	0	0	0	2	0	0	0	0	0	0	0	0	0	0	1	0	0	0	0
OTU_1284	1	2	1	3	8	2	0	2	1	5	4	2	8	6	3	2	9	2	2	1	0	0	3	2	0	0	1	3	7	0	3	0	0	2	1	2	1	3	0	3	1	0	1	0	3	17	17	1	3
OTU_2939	0	0	0	0	1	0	0	2	1	5	16	8	11	10	6	0	1	0	0	0	1	0	1	0	1	0	2	1	2	1	0	1	0	1	0	1	2	1	2	1	0	0	1	0	0	2	2	0	0
OTU_2643	0	1	0	1	0	0	1	1	0	0	1	1	3	0	2	0	1	0	0	1	1	0	0	0	0	0	0	2	3	2	0	0	0	0	0	0	0	0	1	0	0	0	0	0	0	0	3	0	1
OTU_3145	0	0	0	0	0	1	0	0	1	0	0	0	4	2	4	0	0	0	0	1	1	0	1	1	0	0	1	0	0	0	0	0	0	1	0	0	0	0	0	0	0	0	0	0	0	4	3	0	0
OTU_4933	0	0	0	0	0	0	1	0	0	0	1	0	0	0	0	0	0	0	0	0	0	0	0	0	0	0	0	1	1	0	0	0	0	0	0	0	0	0	0	0	0	0	1	0	1	0	0	0	0
OTU_4725	0	0	0	2	1	0	0	0	0	0	0	0	0	1	0	1	2	0	0	1	0	0	0	1	0	0	0	0	1	2	0	0	0	0	0	1	0	0	0	0	0	0	0	0	0	1	6	1	3
OTU_2983	0	1	0	4	6	1	0	0	0	0	1	0	0	1	1	0	0	0	0	0	0	2	1	0	1	0	1	1	0	0	0	0	0	0	0	0	1	0	0	0	1	0	0	0	0	8	5	0	2
OTU_689	0	2	2	2	5	0	7	7	4	3	5	1	2	2	0	1	2	1	0	1	0	0	2	1	3	3	7	5	5	0	1	0	1	5	3	5	0	4	2	4	0	0	2	1	2	13	32	2	5
OTU_4246	0	1	0	0	0	0	0	0	1	0	0	0	0	0	1	0	0	0	0	1	0	0	0	0	0	0	1	0	0	0	0	0	1	0	1	0	0	1	1	0	0	0	0	0	0	2	0	0	0
OTU_760	1	5	2	0	2	0	0	1	1	1	0	0	6	0	2	0	0	0	1	2	0	2	2	1	0	0	2	0	1	0	2	2	0	31	21	26	0	1	1	1	0	0	1	3	2	0	1	0	0
OTU_2051	5	16	5	1	0	0	0	0	0	1	0	1	1	0	1	0	0	1	0	0	0	2	1	3	0	0	1	0	1	1	0	5	0	2	0	5	0	1	0	1	0	0	0	2	2	0	3	0	0
OTU_836	1	1	1	3	1	0	1	2	1	2	3	1	2	0	1	1	0	0	0	1	0	5	5	4	0	0	0	0	2	0	0	1	0	0	0	2	1	0	2	2	0	0	4	50	42	1	1	1	1
OTU_1105	0	5	3	1	2	0	2	2	1	1	0	4	0	0	0	1	2	1	1	0	1	4	7	7	1	0	0	3	5	0	4	4	8	0	0	4	0	0	1	3	0	0	6	9	19	1	0	0	1
OTU_2309	0	3	1	1	2	0	0	1	0	0	1	0	0	1	0	0	2	0	0	1	1	1	1	2	2	0	0	1	1	1	1	0	0	0	0	3	1	0	0	0	0	0	0	4	3	0	2	0	6
OTU_2965	0	0	0	1	0	0	0	0	0	1	0	0	0	0	0	0	0	0	0	0	1	0	0	1	0	0	0	0	0	0	0	0	0	0	0	1	0	0	0	1	0	0	2	0	1	0	0	0	0
OTU_4079	0	0	1	0	0	0	0	1	0	1	1	2	2	1	0	0	2	1	0	0	0	0	2	1	1	0	0	0	1	0	1	1	0	0	0	1	0	1	3	0	0	0	0	1	1	15	19	1	1
OTU_1363	9	14	13	3	4	0	3	1	1	3	4	4	7	3	3	1	5	2	0	2	0	14	19	21	1	0	1	2	3	1	3	9	5	6	5	6	3	26	14	2	2	0	3	1	2	24	30	7	4
OTU_3075	0	2	1	0	1	0	1	0	1	3	1	0	2	2	1	0	1	0	2	4	1	1	1	0	1	0	0	0	1	0	0	0	0	1	0	0	0	2	1	1	0	0	0	1	1	4	8	0	0
OTU_4118	0	0	0	0	0	1	0	0	1	0	0	0	0	0	0	0	0	0	0	0	0	0	0	0	1	1	0	0	0	0	0	0	0	0	0	0	0	0	0	0	0	0	0	1	0	0	0	0	0
OTU_4789	0	0	0	0	0	0	0	0	0	1	0	0	0	0	1	0	0	0	0	0	0	0	0	0	0	0	0	0	0	0	3	3	2	1	0	0	0	0	1	0	0	0	1	2	0	0	0	1	0
OTU_4191	0	0	0	0	0	0	0	0	0	0	0	0	0	0	0	0	0	0	0	0	0	0	1	0	0	0	0	0	0	0	0	0	0	0	0	0	0	0	0	0	1	0	0	0	0	0	0	0	0
OTU_626	2	3	1	0	1	1	1	2	0	3	5	2	1	1	2	0	8	2	1	0	0	0	3	2	0	2	3	1	4	0	0	1	1	1	0	2	1	5	1	1	0	0	84	66	69	1	3	0	1
OTU_88	12	33	26	41	29	15	19	41	22	24	24	21	43	26	27	5	32	15	8	14	2	7	27	21	33	12	31	14	49	14	11	7	10	22	11	38	9	23	35	18	21	0	579	413	242	50	117	16	58
OTU_2131	0	0	0	1	0	0	0	0	0	1	1	0	1	0	1	0	2	1	0	1	0	1	1	1	0	0	1	0	0	0	0	0	0	0	0	2	4	8	13	1	1	0	2	0	0	0	0	0	0
OTU_2094	0	0	0	0	0	0	0	0	0	0	0	0	0	0	0	0	0	0	0	0	0	0	1	0	0	0	0	0	1	0	0	0	0	0	0	1	0	0	0	0	0	0	3	0	0	0	0	0	0
OTU_264	1	8	2	9	9	5	19	45	32	2	1	6	6	7	2	2	11	4	1	2	1	2	13	7	14	13	8	17	42	11	7	1	3	5	4	6	2	3	8	6	3	0	3	4	2	3	4	1	7
OTU_1241	4	39	13	0	1	1	1	1	2	0	0	2	3	2	5	0	1	0	1	2	1	0	1	0	2	1	3	1	4	1	11	7	3	3	0	3	3	0	3	2	1	0	4	0	0	12	7	1	0
OTU_1799	0	2	2	0	0	0	1	2	0	0	2	0	0	1	0	0	2	0	0	0	0	0	7	1	0	1	1	0	1	0	5	1	4	4	18	18	0	1	0	1	1	0	3	0	0	0	1	0	0
OTU_2096	0	1	0	0	0	0	0	2	0	0	0	0	1	0	0	0	0	0	0	1	0	0	4	1	0	0	0	0	0	0	0	1	0	11	3	8	3	14	9	0	0	0	1	1	0	3	2	0	0
OTU_1998	0	0	0	1	0	0	0	0	0	1	0	0	0	2	0	0	0	0	0	0	0	0	0	0	0	0	0	0	2	0	1	0	0	1	0	1	2	10	12	0	0	0	0	1	0	0	0	0	0
OTU_4788	1	0	0	0	0	0	1	0	0	0	1	1	0	0	0	0	0	1	0	0	0	4	2	7	0	0	0	0	1	0	0	0	0	2	0	0	0	0	0	0	0	0	2	1	0	2	3	0	1
OTU_3629	2	6	12	0	0	0	0	0	0	1	0	0	0	0	0	0	0	0	0	0	0	0	1	0	1	0	1	0	0	0	0	0	0	1	1	4	0	0	0	0	0	0	0	0	0	0	3	0	0
OTU_2723	0	0	0	1	0	0	0	1	0	0	0	1	0	0	0	0	0	1	0	1	0	0	0	0	0	0	0	0	0	0	0	0	0	0	0	0	4	8	10	0	0	0	1	2	0	0	0	0	0
OTU_1675	0	0	1	1	0	0	0	0	1	0	2	1	1	0	0	2	26	9	0	0	0	0	0	0	0	0	0	0	1	0	0	0	0	1	1	0	0	1	1	0	0	0	0	0	0	0	0	0	0
OTU_4478	0	0	0	0	0	0	0	0	0	0	0	0	0	0	0	0	0	0	0	0	0	0	1	1	0	0	0	1	0	0	0	0	0	0	0	0	1	3	4	0	0	0	0	0	0	0	3	1	0
OTU_4427	0	1	0	0	0	0	0	0	0	0	0	0	0	0	0	0	0	0	0	0	0	0	0	0	0	0	0	0	0	0	0	0	0	0	0	0	0	0	0	0	0	0	0	0	1	0	0	0	0
OTU_4884	0	1	0	0	0	0	0	0	0	0	0	0	0	0	1	0	0	1	0	0	0	0	3	2	0	1	0	0	0	0	1	1	0	3	1	2	0	1	0	0	0	0	3	1	0	0	1	0	0
OTU_2092	1	1	0	0	1	0	0	0	0	0	0	0	0	0	0	0	0	0	0	0	0	0	0	0	1	0	0	0	0	0	1	3	4	0	0	0	0	0	0	0	0	0	0	0	0	0	0	0	0
OTU_2982	0	0	0	0	0	0	0	0	0	1	0	0	0	0	0	0	0	1	0	0	0	1	0	0	0	0	1	0	0	0	7	3	11	0	0	0	0	0	0	1	0	0	0	0	0	0	0	0	0
OTU_963	1	3	2	2	0	0	0	1	0	2	1	1	2	1	0	0	3	2	0	1	0	0	4	0	0	0	0	0	5	1	18	25	18	1	1	5	0	1	1	0	1	0	0	1	1	0	2	0	0
OTU_3093	0	1	0	1	1	0	0	0	1	0	0	0	1	0	0	0	1	0	0	0	0	0	8	5	0	1	1	0	2	1	0	0	0	0	0	1	0	2	1	0	3	0	0	2	3	2	0	0	0
OTU_234	26	255	150	13	6	3	3	6	4	11	10	11	11	2	8	4	12	11	1	6	1	4	12	19	8	1	2	3	19	5	99	60	71	7	6	21	2	20	13	3	2	0	9	10	6	8	13	0	3
OTU_1259	3	1	1	1	1	3	1	0	1	0	4	1	0	0	0	0	3	0	0	1	0	0	0	0	0	1	2	1	1	1	9	6	5	12	2	12	6	23	24	0	1	0	4	0	0	0	3	0	1
OTU_379	13	70	49	2	4	1	0	3	2	7	7	3	8	3	1	1	3	3	0	3	0	2	7	3	6	1	3	4	4	0	70	73	47	2	4	5	1	4	5	4	1	0	9	9	4	2	6	2	3
OTU_2090	0	0	1	1	1	1	1	3	0	1	1	0	0	2	0	0	2	0	1	0	0	0	3	4	0	0	0	0	1	0	0	0	0	2	0	1	0	0	0	1	0	0	6	7	5	0	0	1	1
OTU_3847	1	0	1	4	5	1	2	2	0	2	4	1	3	0	3	0	1	1	0	0	0	0	1	0	0	0	2	0	1	0	0	0	0	0	0	0	0	1	1	0	0	0	0	0	3	0	7	2	1
OTU_4622	0	1	1	1	1	1	0	1	0	0	1	0	7	1	0	0	1	0	0	0	0	4	3	3	0	0	0	1	2	1	2	0	0	2	0	1	1	0	2	1	0	0	0	0	0	1	1	0	1
OTU_1709	0	0	1	1	1	0	0	0	0	1	0	0	1	0	0	0	0	0	0	0	0	0	1	0	0	0	0	0	0	0	4	3	3	10	3	5	0	0	0	0	0	0	0	0	0	0	0	0	0
OTU_870	0	0	0	1	0	0	0	0	0	0	0	0	0	0	0	1	0	0	0	1	0	0	0	0	1	0	1	0	1	0	12	8	18	0	0	1	0	0	0	0	0	0	0	1	0	1	2	0	2
OTU_1549	0	1	1	0	0	0	0	1	1	5	3	6	0	2	1	1	1	0	0	1	0	0	3	1	0	0	0	0	0	0	0	0	0	3	0	1	0	4	13	0	0	0	10	9	10	0	0	0	0
OTU_3214	0	0	0	1	0	0	0	0	0	1	0	0	0	1	0	0	0	1	0	0	0	0	0	0	0	0	1	0	0	0	0	0	0	0	0	0	0	0	0	1	0	0	0	0	0	1	1	0	0
OTU_4501	0	2	1	0	0	0	0	0	0	0	0	0	0	0	0	0	0	0	0	0	0	0	0	0	0	0	0	0	0	0	0	0	0	0	0	0	0	0	0	0	0	0	0	0	0	0	1	0	0
OTU_2901	0	0	0	1	0	1	0	0	0	2	1	0	1	2	0	1	0	0	0	0	0	1	5	6	0	0	1	1	0	1	0	1	0	1	0	1	0	0	1	5	4	0	1	0	2	1	0	0	0
OTU_3726	0	0	0	0	0	1	0	0	0	1	2	2	0	0	1	0	0	2	0	0	0	0	4	3	0	0	0	0	0	0	0	0	0	1	0	1	0	0	1	0	0	0	0	0	0	3	5	3	0
OTU_3432	0	0	0	0	0	0	0	1	1	1	2	0	0	0	1	0	0	0	0	1	0	0	3	1	0	0	1	1	1	0	0	0	0	13	3	1	0	0	0	2	2	0	14	4	3	0	0	0	1
OTU_2596	0	1	0	0	0	0	0	1	1	1	0	0	0	1	0	0	0	0	1	16	1	0	0	0	1	0	0	0	1	0	0	1	0	0	0	1	0	1	1	0	0	0	1	0	0	0	1	0	0
OTU_4675	0	0	0	0	0	0	0	0	0	1	0	0	1	0	0	0	0	0	1	0	1	0	0	0	0	0	0	0	1	0	0	0	6	0	0	0	0	0	0	0	0	0	0	0	0	0	0	0	0
OTU_4136	0	0	0	0	0	0	0	0	0	0	0	0	2	2	2	0	1	0	0	0	0	0	0	0	0	0	0	1	0	0	0	0	0	1	0	0	0	0	0	1	0	0	4	0	0	1	1	0	0
OTU_4974	0	1	0	0	0	0	0	0	0	0	0	0	0	0	0	0	0	0	0	0	0	0	0	0	0	0	0	0	0	0	2	6	0	0	0	0	0	0	0	1	0	0	0	0	0	0	0	0	0
OTU_4559	0	0	0	0	0	0	0	1	0	0	0	0	0	0	0	0	0	0	0	0	0	1	0	0	0	0	0	0	0	0	0	2	0	0	3	1	0	0	0	0	0	0	0	0	0	0	0	0	0
OTU_683	1	4	2	0	2	2	0	1	0	2	1	0	2	4	0	0	0	0	1	0	0	1	0	1	1	0	1	1	1	0	9	6	9	0	0	4	6	30	24	2	1	0	0	3	2	4	4	1	1
OTU_98	16	55	40	23	35	8	17	52	31	22	23	25	22	29	18	57	308	177	9	20	7	28	90	78	173	38	129	71	308	54	21	8	11	32	25	39	9	21	24	263	249	9	90	80	38	28	31	4	40
OTU_2471	0	0	0	0	0	0	0	0	0	0	1	0	0	1	0	0	11	1	0	0	0	0	1	0	0	0	0	0	0	0	0	0	0	0	0	0	1	0	0	0	0	0	0	0	1	0	0	0	0
OTU_3927	0	3	0	1	1	1	0	0	0	1	2	0	0	1	0	0	2	0	0	1	0	0	1	0	3	0	1	0	0	0	0	0	0	1	0	0	0	0	0	0	0	0	0	1	0	0	1	1	0
OTU_981	2	0	0	0	1	0	1	1	1	0	0	1	2	0	0	0	2	1	1	1	0	0	1	0	0	0	0	1	2	1	0	0	0	1	1	2	0	0	0	60	17	0	0	1	0	0	0	0	0
OTU_1676	1	2	3	1	4	0	2	3	3	3	1	2	1	2	1	3	5	5	0	0	0	1	2	5	3	1	4	1	7	2	0	1	0	5	1	4	0	2	2	1	2	0	2	3	0	1	3	1	0
OTU_3318	0	0	1	0	1	0	0	0	0	1	1	0	0	0	0	1	17	8	0	1	0	1	0	0	1	0	0	0	1	0	1	0	1	1	1	1	0	0	0	0	0	0	1	1	0	0	0	0	0
OTU_3243	0	0	0	0	0	0	0	0	0	0	0	1	0	0	1	0	3	3	0	0	0	0	0	0	0	0	0	0	0	0	0	0	0	0	0	0	0	0	0	0	1	0	0	0	0	0	0	0	0
OTU_2078	1	2	1	2	1	0	1	2	2	3	2	3	1	2	2	0	3	1	0	5	0	0	4	1	1	1	1	1	2	0	2	1	0	3	3	4	1	1	2	1	1	0	3	1	1	2	6	1	2
OTU_2197	2	6	3	5	3	3	2	9	2	5	2	6	6	1	6	0	8	2	1	2	0	1	8	5	4	1	4	3	9	1	2	3	1	2	3	6	3	3	1	5	2	0	5	3	2	8	5	1	1
OTU_3751	0	0	0	0	0	0	0	1	0	0	0	0	1	1	1	0	1	0	0	0	0	0	0	0	2	0	0	0	0	0	0	0	0	0	0	3	0	0	0	2	0	0	1	0	0	2	1	0	0
OTU_312	3	6	5	44	37	16	3	9	6	4	5	4	6	6	8	2	6	1	2	2	1	3	9	6	7	3	7	7	30	0	7	7	1	10	7	10	4	21	29	1	4	0	20	40	36	14	13	4	22
OTU_1874	0	2	0	2	11	2	0	1	0	0	0	4	0	0	1	0	4	1	1	0	0	0	1	0	2	0	1	1	0	0	0	0	0	0	0	0	0	0	1	1	1	0	1	1	0	9	11	1	12
OTU_4196	0	1	0	0	0	0	1	0	0	1	0	0	0	1	0	1	15	7	0	1	0	0	1	0	1	1	0	2	3	0	0	1	0	1	1	0	0	0	2	0	0	0	1	2	0	0	1	0	1
OTU_2048	0	0	1	1	0	0	0	0	0	1	0	0	0	0	0	2	7	3	0	0	0	0	0	0	1	0	3	0	0	0	0	0	0	0	1	0	0	1	0	0	0	0	0	0	0	0	0	0	3
OTU_198	11	38	25	26	21	10	14	46	20	23	38	31	38	40	22	6	42	20	6	31	7	4	25	20	42	12	24	24	62	14	15	15	12	49	19	50	6	20	23	39	16	2	24	29	32	35	51	8	10
OTU_3449	0	1	0	0	0	0	0	0	0	0	1	0	0	0	1	1	4	4	0	1	0	0	0	0	0	0	0	0	0	1	0	0	0	0	0	1	0	0	0	0	0	0	0	0	0	0	0	0	0
OTU_245	3	11	7	5	7	5	3	4	4	5	5	8	2	3	1	19	124	50	2	1	1	2	10	4	37	12	15	43	214	35	6	5	3	4	4	6	0	6	3	11	1	0	3	7	4	7	14	2	2
OTU_147	6	16	7	6	8	2	4	12	7	14	8	8	11	9	5	0	19	5	3	5	2	4	14	12	8	7	12	12	30	4	5	4	6	16	9	29	1	8	8	7	4	0	213	274	189	15	22	0	34
OTU_19	28	102	60	98	125	57	197	310	197	83	57	59	48	73	61	87	543	255	13	43	25	23	102	73	862	518	897	228	796	134	39	19	33	79	63	105	20	50	59	64	26	5	69	83	53	87	124	21	110
OTU_3512	0	0	3	0	1	0	3	55	4	0	0	2	0	2	0	1	1	0	0	5	0	0	1	0	6	0	4	3	26	0	0	1	1	1	1	2	0	0	0	0	10	0	1	0	2	15	0	0	0
OTU_2924	1	1	2	1	1	0	0	3	0	1	0	0	1	1	0	0	2	1	0	2	0	0	2	4	0	1	0	2	5	0	2	3	0	0	3	2	0	1	1	2	0	0	0	1	0	1	3	0	0
OTU_435	5	21	6	10	12	3	5	17	7	6	13	13	17	12	7	8	16	20	4	7	2	3	12	7	17	3	7	10	18	5	4	5	5	15	11	27	1	12	13	20	7	2	22	21	18	12	21	1	8
OTU_3406	0	0	0	0	0	0	0	0	1	0	0	0	0	0	0	2	8	6	0	0	0	0	0	1	0	0	0	1	0	0	0	0	0	0	0	0	0	0	0	0	0	0	0	0	0	0	0	1	1
OTU_3588	0	0	0	1	0	0	1	1	0	0	1	2	0	0	1	0	0	1	0	0	0	0	1	0	1	0	0	0	0	0	0	0	0	0	0	1	0	0	0	0	0	0	0	0	0	3	5	1	0
OTU_4285	0	0	0	2	0	0	0	1	0	0	0	0	1	0	0	0	0	0	0	0	0	0	0	0	0	0	0	0	1	0	0	0	0	3	0	0	0	0	0	0	0	0	0	1	0	1	0	0	1
OTU_2126	0	1	0	2	1	0	0	0	1	0	0	0	0	0	0	0	0	0	0	0	0	0	1	0	3	0	1	0	0	0	1	0	0	1	0	0	0	0	0	10	2	1	0	0	1	1	0	0	0
OTU_3427	0	0	2	2	1	0	3	1	0	0	0	0	1	0	0	1	0	0	1	0	0	0	1	1	0	1	1	0	0	1	0	0	0	2	0	1	0	1	0	1	0	0	0	0	0	2	1	0	1
OTU_700	6	3	3	2	4	4	3	4	3	2	5	3	0	1	2	0	3	2	0	2	0	1	5	3	2	1	3	0	8	0	3	0	0	2	2	3	1	1	3	0	1	0	5	2	1	4	6	1	4
OTU_1632	0	0	1	0	0	0	0	1	0	1	0	0	0	0	0	1	8	7	0	0	0	0	0	0	0	0	0	1	0	0	0	0	0	0	1	0	0	0	0	1	0	0	0	0	0	0	1	0	0
OTU_1688	0	1	1	1	0	1	0	3	0	0	0	0	0	4	0	0	0	0	0	1	0	1	1	1	0	0	1	2	0	0	0	2	0	0	0	1	0	1	0	0	0	0	2	3	1	3	3	2	1
OTU_1957	0	1	0	0	1	0	0	1	1	1	0	0	0	2	0	1	32	10	0	1	0	0	0	0	1	1	4	1	0	0	0	0	0	2	0	0	0	1	1	2	2	0	0	0	0	0	2	0	1
OTU_2380	0	2	1	3	4	1	0	3	1	2	6	5	5	4	5	1	2	0	1	1	0	1	0	1	0	0	1	0	3	1	1	0	0	1	0	1	0	1	0	1	0	0	2	0	4	7	5	1	0
OTU_1743	1	1	0	1	1	2	0	1	0	0	0	0	0	1	0	0	2	0	1	0	0	0	0	0	3	0	0	0	0	0	0	1	0	0	0	1	0	0	1	1	1	0	0	0	0	0	2	1	0
OTU_4477	0	1	1	0	2	0	1	0	0	2	0	2	1	2	0	0	0	0	0	0	0	0	0	1	0	0	1	0	1	0	0	0	0	0	0	0	0	0	2	0	0	0	14	9	20	1	1	2	1
OTU_1592	0	3	1	0	2	0	1	2	2	2	2	1	0	1	0	1	0	2	0	1	0	0	0	2	6	3	1	1	3	2	0	1	0	0	0	2	2	0	1	9	5	0	1	0	1	1	0	1	2
OTU_2887	0	1	0	0	0	0	0	1	0	0	1	0	1	0	2	0	0	0	0	2	0	0	1	0	0	0	0	0	1	0	0	0	0	1	0	0	0	0	2	1	0	0	0	0	0	1	1	0	0
OTU_4261	0	0	0	0	0	0	0	0	0	1	1	0	1	1	0	0	0	0	0	0	0	0	0	0	0	0	1	0	0	0	0	0	0	0	0	0	0	0	0	0	0	0	0	0	0	0	2	1	0
OTU_3746	0	1	0	1	0	0	0	1	1	0	0	1	0	0	0	0	0	1	0	0	0	0	0	0	0	0	0	0	0	0	0	0	0	0	0	1	0	0	0	0	0	0	1	0	0	0	0	0	0
OTU_4255	0	0	2	0	0	0	0	0	1	0	0	1	0	0	0	0	0	1	1	0	0	0	0	0	0	0	0	0	0	0	0	1	0	1	0	0	0	0	0	1	0	0	1	0	0	0	0	1	2
OTU_2597	0	1	0	0	1	0	0	0	0	0	2	1	3	1	3	0	0	0	0	0	0	0	3	2	0	0	2	0	2	0	3	0	0	0	0	0	0	0	0	0	1	0	0	0	0	3	3	0	1
OTU_3640	0	0	0	0	0	0	0	0	1	0	0	1	0	0	0	0	0	0	0	0	0	0	0	0	0	0	0	0	0	0	1	0	0	0	0	0	0	0	1	1	0	0	0	0	2	0	1	1	0
OTU_4809	0	0	0	2	1	2	1	0	0	0	0	0	0	0	0	0	0	1	0	1	0	0	0	0	0	0	0	0	1	0	0	0	0	0	0	1	0	0	0	0	0	0	0	2	0	2	3	1	0
OTU_4540	0	0	0	0	0	0	0	0	0	0	0	0	0	2	0	0	0	0	0	0	0	0	0	0	0	0	0	0	1	0	0	0	0	0	0	0	0	0	0	0	0	0	0	0	2	0	0	0	0
OTU_2902	0	0	0	1	0	0	0	1	0	0	0	0	0	1	0	0	2	1	0	0	1	0	0	0	0	0	0	0	0	0	0	0	0	1	0	0	0	0	0	1	0	0	0	1	0	3	10	0	0
OTU_2160	0	5	2	2	1	1	0	0	1	2	3	4	6	1	1	1	5	2	1	3	1	1	2	2	3	1	3	3	2	0	2	1	1	5	1	1	2	0	3	2	0	2	1	0	3	1	3	1	1
OTU_702	3	12	15	10	8	7	2	12	8	17	14	7	7	15	7	2	14	16	3	11	3	4	13	12	11	1	8	11	18	1	7	4	3	14	8	20	5	10	8	9	3	1	11	7	5	10	17	7	4
OTU_1074	0	6	1	0	3	4	1	5	8	2	0	0	0	1	1	1	2	3	0	0	0	1	2	0	18	7	12	0	8	2	1	0	0	1	0	0	0	0	2	3	0	0	0	0	0	2	2	1	0
OTU_84	10	25	22	17	27	9	18	44	31	26	19	17	17	22	7	25	232	91	6	14	6	5	25	21	245	65	199	35	172	39	11	6	11	29	13	28	2	12	14	256	187	12	22	23	13	22	32	6	10
OTU_256	3	6	6	38	39	22	14	30	12	5	9	15	9	7	7	2	7	4	0	6	1	6	11	13	9	4	6	6	19	1	5	3	3	6	8	16	0	4	5	8	3	0	9	13	7	21	33	5	18
OTU_186	43	258	138	13	16	13	9	7	5	3	6	11	14	13	7	2	12	7	1	6	1	0	14	13	6	2	2	4	8	0	3	3	7	17	16	28	1	7	6	6	3	0	33	16	16	11	27	8	9
OTU_1700	0	0	0	5	4	2	1	10	5	0	1	1	4	2	5	0	1	0	0	0	0	0	1	2	0	0	1	1	1	0	0	0	0	2	1	0	0	1	0	0	2	0	2	1	2	2	8	1	2
OTU_436	8	26	21	11	16	13	4	19	11	19	24	28	23	25	11	5	38	20	4	14	5	1	25	19	11	4	14	14	35	3	10	4	6	24	6	30	6	12	26	18	9	4	21	18	30	16	24	5	10
OTU_542	4	23	13	10	15	8	3	24	2	8	6	9	9	15	11	3	12	9	0	7	4	5	26	17	8	5	6	13	33	3	7	4	5	11	12	23	3	9	9	14	4	1	10	16	19	9	16	2	15
OTU_376	26	172	113	25	42	14	5	9	11	14	23	12	38	21	21	1	7	3	3	8	2	4	14	7	12	5	8	4	13	5	1	3	1	13	10	15	1	6	8	7	6	1	7	9	12	36	71	11	26
OTU_3234	3	8	3	1	4	0	3	6	0	3	3	2	11	10	2	0	6	3	2	1	2	0	7	6	2	2	1	6	3	2	2	0	1	6	3	7	0	3	2	2	0	0	5	6	4	3	10	2	3
OTU_1870	2	2	2	2	2	0	0	8	0	3	5	6	12	4	6	0	5	1	1	5	1	1	4	0	2	0	2	5	2	0	0	0	0	8	5	14	0	0	0	3	0	0	2	3	1	5	11	1	0
OTU_332	0	11	4	5	5	4	4	7	4	6	11	11	5	8	2	1	6	5	1	3	1	2	16	2	8	2	4	5	11	0	2	0	1	3	2	2	2	3	9	6	3	0	8	3	4	8	8	2	10
OTU_257	4	14	4	30	24	11	6	10	8	14	18	15	51	39	27	3	9	3	3	6	4	6	14	6	5	4	5	8	11	1	3	4	1	11	6	15	1	6	7	11	2	0	151	150	181	22	59	8	11
OTU_1027	0	1	0	0	0	0	1	1	0	0	0	0	0	3	1	0	3	3	0	1	0	0	2	2	13	5	4	0	3	0	1	0	0	4	2	2	1	0	1	1	1	0	1	1	1	0	3	0	2
OTU_3137	0	0	1	2	1	0	0	2	2	0	3	1	2	2	2	0	0	0	0	2	0	0	1	0	1	0	0	0	1	0	0	0	1	2	0	3	0	0	1	0	0	0	1	4	0	10	24	3	3
OTU_4628	0	4	0	4	6	4	0	1	2	1	2	0	7	1	2	0	2	0	0	1	0	0	0	3	2	0	0	1	1	0	6	32	3	4	1	1	1	3	2	1	1	0	2	0	0	0	2	0	1
OTU_634	1	3	2	1	1	4	0	1	1	2	2	2	2	1	3	0	2	3	0	1	0	1	10	0	1	1	5	1	6	0	28	76	18	2	1	3	0	0	4	1	1	0	2	3	2	1	2	0	1
OTU_548	4	6	4	9	10	9	12	23	15	7	2	6	5	14	6	2	8	1	1	2	1	1	5	5	5	4	7	3	8	1	5	2	4	5	4	4	0	2	5	5	3	0	11	9	18	6	35	5	15
OTU_600	0	4	2	5	5	5	3	7	1	2	2	1	1	1	0	0	5	1	1	2	1	3	4	0	1	0	3	0	6	0	0	0	2	5	5	2	0	1	3	1	0	0	44	21	27	1	3	1	1
OTU_1177	2	1	0	1	1	0	0	2	2	0	1	1	0	0	1	0	2	0	0	0	0	0	1	2	1	0	1	0	0	0	0	0	0	1	1	1	0	0	0	0	2	0	0	0	1	1	1	0	0
OTU_1051	2	15	4	8	13	8	0	1	0	4	8	5	20	18	17	0	0	1	0	0	0	0	0	2	0	0	0	0	2	1	0	0	1	2	0	5	1	0	0	1	0	0	0	5	1	7	15	1	1
OTU_1342	0	1	2	2	1	0	3	2	1	0	0	3	3	2	0	0	0	1	0	1	0	1	2	1	3	0	2	0	3	0	0	0	0	9	0	10	1	1	2	1	0	0	1	2	1	6	11	2	4
OTU_4360	0	1	1	3	6	2	0	3	0	0	0	0	0	0	1	2	11	3	1	0	0	1	0	2	4	0	6	0	2	0	1	1	0	0	1	2	0	2	0	26	17	1	1	0	0	2	1	0	3
OTU_723	2	2	3	4	2	0	4	10	6	1	4	4	4	0	3	1	4	5	0	3	0	0	3	4	14	5	10	16	68	11	0	0	3	1	2	3	1	1	3	3	1	0	4	1	1	2	1	2	0
OTU_2622	0	0	1	0	1	0	0	2	0	0	0	0	5	4	2	0	1	1	0	0	0	0	0	1	0	0	0	0	0	0	0	0	0	1	0	0	0	0	2	0	0	0	0	1	0	11	12	2	0
OTU_3049	0	1	0	2	1	0	0	2	1	0	0	0	1	0	0	0	4	4	0	0	0	0	0	1	2	1	2	3	6	2	0	0	0	0	2	0	0	0	0	1	1	0	0	0	0	0	0	0	0
OTU_2417	0	0	0	1	1	1	0	0	0	0	0	0	14	5	4	0	1	1	0	0	0	0	0	0	0	0	0	0	0	0	0	0	0	0	1	1	0	0	1	0	0	0	0	1	0	1	2	0	0
OTU_4572	0	0	0	0	0	0	0	0	0	0	0	0	1	0	0	1	1	0	0	0	0	0	0	1	1	0	3	2	4	0	0	0	0	0	0	0	0	0	0	0	0	0	0	0	0	0	0	0	0
OTU_1349	0	0	0	0	1	0	0	0	0	0	2	1	11	7	15	0	0	0	0	0	0	0	1	1	0	0	0	0	2	0	1	1	0	2	2	0	0	1	1	0	0	0	0	1	0	3	8	1	0
OTU_2546	0	1	1	0	0	2	3	4	1	0	0	0	1	0	1	0	1	0	0	1	0	1	1	0	15	3	9	4	8	1	0	1	2	3	2	1	0	0	1	1	0	0	0	1	2	1	1	0	1
OTU_2536	0	0	0	1	0	0	0	1	0	1	0	0	0	0	0	0	2	1	0	1	0	0	1	0	0	0	0	1	0	0	0	0	0	0	1	2	0	1	0	0	0	0	0	0	2	0	0	0	0
OTU_4370	0	0	0	0	0	0	0	0	0	0	0	0	0	0	0	0	0	0	0	0	0	0	0	0	3	0	1	0	0	0	0	0	0	0	0	0	0	0	0	0	0	0	0	0	0	1	0	0	0
OTU_1219	0	0	0	0	0	0	0	0	0	0	0	0	0	0	1	0	1	0	0	0	1	0	1	1	0	0	0	0	1	0	1	0	1	14	7	8	0	0	0	0	0	0	0	0	0	0	0	0	0
OTU_2508	1	0	0	0	0	0	0	0	1	0	0	0	0	0	1	0	0	0	0	0	0	0	0	0	0	0	0	0	0	0	0	0	0	22	1	10	0	0	0	0	0	0	0	0	0	0	0	0	0
OTU_50	52	215	158	129	145	77	86	237	67	157	128	134	163	155	112	35	261	163	42	135	18	37	194	144	140	50	107	119	314	57	44	48	41	203	95	243	36	89	126	124	59	4	133	152	111	166	180	40	55
OTU_2636	4	16	6	30	23	14	6	25	6	8	7	4	6	7	3	1	9	7	3	17	1	5	19	8	12	3	4	4	25	6	4	2	3	7	7	12	0	5	3	8	10	0	73	55	45	9	8	1	38
OTU_433	4	12	10	47	48	13	6	13	10	7	17	4	14	12	12	4	18	13	4	8	1	3	17	15	20	1	14	26	101	9	5	4	1	31	21	30	2	6	13	89	52	1	36	56	71	31	44	4	19
OTU_172	1	16	6	11	31	12	9	10	4	16	24	9	27	17	16	2	21	10	3	2	0	0	13	10	15	0	19	4	17	2	1	7	2	18	7	20	47	247	212	11	2	1	69	9	26	7	20	0	3
OTU_694	6	16	9	7	8	4	5	21	3	9	10	7	12	11	9	3	7	6	2	10	4	3	17	10	5	2	7	10	21	4	2	3	4	17	6	25	3	5	13	10	4	0	9	9	12	12	14	3	2
OTU_665	0	3	3	5	10	5	2	3	3	3	1	2	2	3	1	0	3	3	0	4	0	2	4	1	3	3	2	1	6	0	2	1	0	3	1	7	2	0	4	5	3	1	3	3	3	8	14	2	23
OTU_4606	2	0	1	3	2	1	0	1	1	0	2	2	2	1	0	1	3	0	0	1	1	0	0	1	2	0	4	0	3	1	0	4	0	1	1	1	2	0	1	1	0	0	1	2	2	0	1	1	0
OTU_4773	0	0	0	0	0	1	0	0	0	0	0	1	0	1	0	0	0	0	0	0	0	0	0	1	0	0	0	1	0	0	0	0	0	1	0	0	0	0	0	13	1	0	1	0	0	0	1	0	0
OTU_4494	0	0	0	0	1	0	0	3	0	0	0	0	0	1	0	0	0	0	1	0	0	0	1	0	0	0	0	0	1	0	0	1	0	1	2	1	0	0	0	15	10	0	0	2	0	2	0	0	0
OTU_632	0	4	1	2	2	2	7	12	4	2	2	3	1	1	0	0	5	7	0	0	0	0	2	0	4	1	5	12	91	14	1	0	1	5	0	3	2	0	1	1	1	0	3	1	1	1	0	0	2
OTU_2420	2	0	0	0	0	0	0	0	0	2	1	0	1	0	1	1	3	1	0	0	0	1	0	0	2	0	2	0	1	1	2	0	0	0	1	0	0	0	2	0	0	0	0	3	0	0	0	0	2
OTU_4885	0	0	0	0	0	0	0	0	0	0	0	0	1	0	0	1	9	0	0	0	0	0	0	0	5	2	1	1	6	1	0	0	1	0	0	0	0	0	0	0	0	0	0	1	0	0	1	0	0
OTU_930	1	4	2	18	18	5	1	5	2	3	2	4	10	3	3	1	5	4	0	1	0	0	2	2	2	0	3	4	7	2	3	0	0	4	1	1	1	2	3	3	1	0	2	0	2	5	6	0	4
OTU_195	2	6	3	3	6	2	2	4	9	6	4	3	7	3	3	1	5	9	1	0	1	5	5	5	1	1	5	10	20	2	0	1	1	4	3	9	0	7	9	11	4	0	126	156	186	2	11	1	8
OTU_383	2	8	3	6	8	6	4	14	7	2	4	5	2	4	5	1	5	4	0	0	2	0	7	2	2	2	2	2	5	0	2	2	0	5	2	12	0	2	4	2	2	0	5	3	3	5	4	1	5
OTU_197	2	31	22	17	23	7	13	26	15	15	13	10	19	20	18	3	29	17	3	18	3	9	29	16	22	6	19	11	36	7	14	4	6	27	15	30	7	12	11	14	12	0	22	20	12	25	36	4	16
OTU_1605	1	15	12	20	18	8	13	28	15	9	13	11	11	5	8	2	14	7	0	9	2	3	17	7	7	4	4	7	11	3	4	2	0	15	6	19	2	2	8	8	4	0	9	9	17	21	33	5	17
OTU_1047	4	4	3	22	16	7	1	5	5	3	2	3	6	4	5	1	23	7	0	4	2	0	7	3	32	7	23	3	7	2	1	0	1	4	1	5	1	2	10	14	7	0	5	4	5	3	6	0	2
OTU_1744	0	1	0	4	2	1	0	1	0	0	9	6	3	1	5	0	1	1	0	0	0	0	1	0	1	0	0	0	0	0	0	0	0	0	0	0	0	1	1	4	0	0	2	1	1	8	12	3	0
OTU_430	0	2	5	3	6	2	1	5	2	9	9	11	105	61	35	1	1	4	1	4	1	0	5	10	5	1	6	2	5	2	1	0	2	11	3	11	0	4	2	0	1	0	1	2	4	24	51	11	2
OTU_1680	0	0	0	1	0	0	0	0	0	1	1	0	1	0	0	0	0	0	0	0	0	0	0	0	1	0	1	0	2	0	0	0	0	0	1	2	0	0	0	0	0	0	1	1	0	0	0	0	1
OTU_2300	0	4	1	0	0	0	1	1	1	1	1	0	0	1	2	1	1	0	0	2	1	0	1	0	6	1	4	2	7	1	0	1	0	6	1	3	0	1	1	13	6	0	0	3	4	5	6	4	0
OTU_1085	0	2	0	0	1	1	4	4	2	0	0	0	1	0	0	0	2	2	1	0	0	1	2	0	8	2	6	15	37	6	1	0	0	1	2	2	1	1	1	1	1	0	1	0	1	2	3	1	0
OTU_4365	1	1	1	4	10	1	1	2	3	4	0	2	5	2	2	1	3	3	0	0	0	4	13	12	1	2	7	3	2	0	3	1	0	16	4	13	0	2	3	13	0	0	5	1	8	0	4	0	2
OTU_1410	0	3	8	1	5	0	0	2	0	0	0	1	2	0	0	1	0	0	0	2	0	2	3	2	1	1	0	1	1	1	0	0	0	0	0	0	0	0	0	6	8	0	1	6	1	2	0	0	5
OTU_4451	0	0	0	0	0	0	0	0	0	1	0	0	0	0	0	0	2	1	0	0	0	0	0	0	0	0	0	0	1	0	1	0	0	1	1	2	0	0	1	0	0	0	0	0	0	0	0	1	0
OTU_4846	0	0	0	0	0	0	1	1	0	0	1	0	0	0	0	0	0	1	0	0	0	0	0	0	2	0	0	0	1	0	1	0	0	0	0	0	0	0	0	0	0	0	2	0	0	1	1	0	0
OTU_2229	0	0	0	0	0	0	1	0	1	1	1	1	3	1	2	0	0	1	0	0	0	1	1	1	0	0	0	0	1	0	0	0	0	0	0	1	0	0	1	0	1	0	0	0	0	1	11	4	0
OTU_2091	0	1	0	0	0	0	0	2	0	1	0	0	10	7	4	0	2	0	0	0	0	0	2	1	0	0	0	0	0	1	0	0	0	0	0	1	0	0	0	0	0	0	2	0	0	2	2	1	0
OTU_2206	0	1	0	0	1	1	0	0	0	0	0	0	0	0	0	0	2	0	0	0	0	0	0	0	0	0	1	0	0	0	0	0	0	18	6	18	0	0	0	0	0	0	0	0	0	0	0	0	1
OTU_1075	0	0	1	2	0	0	1	3	1	1	1	2	14	3	5	1	3	0	0	1	0	0	1	1	4	3	7	13	28	4	1	0	1	7	7	4	1	1	0	1	0	0	2	2	0	0	3	0	1
OTU_4821	0	0	0	0	0	0	1	0	0	0	1	0	0	0	0	0	0	1	1	0	0	0	0	0	0	0	0	0	2	0	3	9	4	0	0	1	0	1	0	0	0	0	0	0	0	1	1	0	0
OTU_898	0	3	1	1	1	0	0	0	1	2	1	0	2	1	0	14	44	21	0	0	2	0	0	1	1	0	0	0	4	0	0	2	0	1	0	3	0	1	0	0	0	0	0	3	0	0	5	0	0
OTU_3309	0	0	0	0	0	0	0	0	0	0	0	0	0	0	0	0	0	0	0	0	0	0	4	2	0	0	0	0	0	0	0	0	0	0	0	0	0	0	0	0	0	0	0	0	0	0	0	0	0
OTU_4543	0	1	0	0	0	0	0	0	0	0	0	0	1	0	0	0	7	3	0	0	0	0	0	0	0	0	0	0	0	0	0	0	0	0	0	0	0	0	0	0	0	0	0	0	0	0	0	0	0
OTU_4555	0	0	0	0	0	0	0	0	0	0	0	0	0	0	0	0	0	0	0	0	0	0	1	0	0	0	0	0	0	0	2	1	0	0	0	0	0	0	0	0	0	0	0	0	0	0	0	0	0
OTU_944	1	1	2	1	1	1	1	0	0	0	1	1	4	1	2	0	1	1	1	1	0	1	4	2	1	0	0	1	0	0	21	30	24	1	0	3	0	1	0	1	0	0	2	4	0	1	3	0	3
OTU_645	0	4	3	2	2	1	0	4	4	2	4	3	3	3	2	1	1	2	9	43	13	11	95	36	1	0	2	0	4	1	3	1	0	38	12	72	0	1	1	2	2	0	4	3	1	3	3	1	0
OTU_591	1	4	9	10	15	6	4	9	3	3	4	5	6	3	2	2	10	2	1	0	1	3	11	7	40	12	34	3	16	4	0	2	0	6	1	7	1	2	2	41	29	1	3	2	2	3	9	0	1
OTU_547	1	5	6	4	2	2	0	3	2	4	2	4	2	2	1	2	6	3	2	1	1	2	6	5	4	0	4	2	10	1	67	58	48	4	2	4	9	47	33	2	2	0	7	7	3	1	11	2	2
OTU_942	0	2	1	0	0	0	0	0	0	0	1	1	2	2	0	1	15	4	0	1	0	0	1	0	1	0	0	1	1	0	6	16	3	0	1	1	0	1	0	0	0	0	1	1	0	0	2	0	0
OTU_780	9	38	22	1	0	0	2	0	1	1	1	0	0	2	0	0	1	0	0	2	0	1	0	1	1	0	1	0	0	0	1	0	0	0	0	1	0	0	1	0	0	0	1	1	1	0	0	0	1
OTU_2153	0	0	0	0	1	0	0	0	0	2	1	1	0	0	0	1	1	0	0	0	1	0	3	1	0	0	0	0	0	0	11	9	1	0	0	1	0	0	1	1	0	0	1	1	0	0	1	0	0
OTU_2805	3	22	13	2	0	0	0	0	0	1	0	0	2	0	0	0	0	0	1	1	0	0	2	1	1	1	1	0	0	0	1	0	2	3	6	11	0	0	1	0	0	0	0	1	0	0	2	1	0
OTU_2975	0	0	0	1	0	0	0	1	0	1	0	0	1	0	0	0	0	0	0	0	0	0	0	0	0	0	0	0	0	0	3	5	2	3	0	0	0	0	0	0	0	0	0	0	0	0	1	0	0
OTU_1044	2	4	2	7	2	4	2	3	1	4	1	5	7	3	2	1	2	2	0	2	0	5	22	12	3	0	3	2	2	0	17	10	5	4	1	5	3	19	20	2	3	0	9	10	12	5	15	0	7
OTU_4441	0	0	0	0	0	0	0	0	0	0	1	1	0	0	0	0	9	2	0	0	0	0	0	1	0	1	0	0	0	0	1	0	0	0	0	0	0	0	1	0	0	0	0	0	0	0	0	0	0
OTU_1361	0	1	0	1	2	0	1	1	0	1	0	0	3	0	1	4	50	10	0	1	0	0	2	0	1	0	0	1	4	1	1	0	0	0	1	0	0	0	0	0	0	0	0	2	2	0	0	0	0
OTU_3174	0	7	3	1	0	0	0	0	0	1	2	1	0	0	0	0	0	0	0	0	1	1	2	5	0	0	0	1	0	0	0	0	0	0	0	0	0	0	0	1	0	0	1	0	0	0	2	0	0
OTU_3094	0	0	0	1	2	0	0	0	0	0	0	0	0	1	1	0	0	0	0	7	0	2	3	2	0	0	0	1	0	0	0	0	0	0	0	0	0	0	0	0	0	0	0	0	0	1	0	0	0
OTU_1991	0	1	1	0	0	0	0	0	1	1	0	0	2	0	0	0	1	0	0	0	0	1	0	0	0	0	0	0	1	0	10	6	11	1	0	1	0	0	0	0	0	0	1	1	0	1	0	0	1
OTU_2642	0	0	0	1	1	1	1	0	1	0	0	0	0	0	0	0	1	0	0	0	0	0	0	0	0	0	0	0	0	0	0	0	0	0	0	0	2	19	12	0	0	0	0	0	0	0	0	0	0
OTU_1066	0	0	0	0	2	2	0	1	0	0	1	0	1	1	0	1	2	0	0	0	1	1	0	1	1	1	0	0	1	0	1	1	2	2	1	0	18	21	25	0	0	0	1	0	0	1	1	0	1
OTU_4265	0	0	0	1	0	0	0	0	0	0	0	0	0	0	0	0	0	0	1	0	0	1	0	0	1	0	0	0	0	0	4	2	0	0	0	0	0	0	0	0	0	0	0	0	0	0	0	0	0
OTU_975	0	1	1	1	0	0	0	1	0	0	0	0	1	0	0	0	1	1	1	2	0	0	1	0	1	0	1	1	1	0	3	2	0	1	0	1	5	17	33	0	0	0	1	0	3	1	3	1	0
OTU_3063	0	1	0	0	0	0	0	0	0	0	0	0	0	1	0	0	0	0	0	0	0	0	0	1	1	0	0	0	0	0	8	9	5	1	2	1	0	0	1	1	0	0	0	1	0	0	0	0	0
OTU_2221	0	0	1	0	0	0	0	1	0	1	0	0	0	0	0	0	0	0	0	0	0	0	0	0	0	0	0	0	0	0	5	3	0	0	0	0	0	0	0	0	0	0	0	0	0	0	0	0	0
OTU_4593	0	1	1	0	0	0	1	0	0	0	0	0	0	1	1	0	0	0	0	0	0	0	1	2	0	0	0	0	0	0	0	1	0	0	0	3	1	6	4	0	0	0	1	1	0	0	0	0	0
OTU_3733	0	0	0	0	0	0	0	0	0	0	0	0	0	0	0	1	0	0	0	0	0	0	0	0	0	0	0	0	0	0	0	0	0	1	0	0	0	0	0	0	0	0	0	0	0	8	1	0	0
OTU_3457	0	0	0	0	0	0	0	0	0	0	0	0	1	0	0	2	1	4	0	0	0	0	0	0	0	0	0	0	0	0	0	0	0	0	0	0	0	0	0	0	0	0	0	0	0	0	0	0	0
OTU_39	8	12	4	8	8	4	2	10	8	10	7	7	6	3	3	0	11	5	1	9	2	2	13	5	8	2	7	5	12	4	5	3	5	575	234	968	8	9	7	8	3	0	8	11	7	5	9	1	4
OTU_4410	0	0	0	0	0	0	1	0	0	0	0	0	0	0	0	0	2	0	0	0	0	0	0	1	9	3	5	0	1	1	0	0	0	0	0	1	0	0	0	0	0	0	0	0	1	0	0	0	0
OTU_4133	3	14	9	0	1	0	0	0	0	1	1	0	1	0	0	0	0	0	0	0	0	0	1	0	2	0	0	0	2	0	2	3	1	0	0	0	0	1	1	1	0	0	0	1	0	1	0	0	0
OTU_3157	0	0	0	1	0	1	1	1	1	0	1	0	1	0	1	0	0	0	1	0	0	0	1	1	0	0	0	0	0	0	0	0	0	0	3	2	0	0	0	2	1	0	6	33	5	0	3	0	0
OTU_785	7	28	21	64	74	23	15	40	19	41	37	45	58	32	50	5	18	8	1	7	6	5	12	10	22	3	12	9	25	5	6	4	9	43	36	79	3	17	14	18	7	1	45	62	45	64	208	20	43
OTU_309	5	23	6	18	18	3	13	34	13	8	9	10	14	9	8	7	21	6	0	6	6	2	13	10	57	20	44	43	95	14	8	6	8	8	11	26	3	7	4	21	17	0	57	77	40	16	99	18	6
OTU_162	3	17	9	31	34	9	20	38	21	14	14	9	21	9	4	2	22	6	1	0	2	9	14	17	16	4	9	14	37	7	9	6	3	10	8	18	2	8	11	5	7	1	168	304	169	15	41	2	23
OTU_69	21	52	33	94	123	50	90	269	107	32	27	43	41	19	30	11	52	28	6	23	13	11	42	36	43	13	41	50	89	11	12	11	14	36	16	60	2	21	27	34	12	1	32	48	30	63	126	22	128
OTU_846	1	4	3	2	3	1	4	7	1	6	1	6	5	6	9	0	5	3	0	5	0	1	3	2	4	0	5	6	2	1	1	4	6	5	5	10	14	39	28	2	2	0	2	6	0	39	34	7	13
OTU_3828	0	0	0	0	1	4	1	0	2	0	0	1	1	1	1	0	0	0	0	0	0	0	0	0	3	0	1	9	7	1	0	0	1	1	0	1	0	1	0	2	2	0	2	0	1	0	0	1	0
OTU_101	7	17	9	18	14	8	4	17	10	13	14	8	13	10	5	54	428	284	3	12	5	12	16	10	48	9	29	36	115	16	6	4	7	21	16	22	5	9	5	56	44	1	16	14	9	5	20	1	8
OTU_149	3	12	15	26	22	21	31	76	40	17	11	12	7	8	6	2	7	11	3	9	2	5	14	20	40	6	34	24	35	1	5	4	3	13	7	14	1	12	5	52	43	1	16	14	14	17	22	3	42
OTU_1257	1	8	2	6	7	0	4	11	6	4	1	1	1	1	1	1	0	0	0	2	0	0	2	3	8	5	8	17	33	3	2	1	1	5	0	1	0	1	2	16	4	0	6	8	5	1	5	0	6
OTU_1460	0	2	2	0	0	0	1	5	1	2	1	1	0	2	1	1	4	0	0	3	0	0	2	2	3	0	1	0	2	0	2	0	1	1	1	0	0	0	1	1	0	0	3	2	1	4	3	0	9
OTU_4231	0	0	0	0	1	1	0	1	0	1	0	1	0	0	0	0	0	0	0	0	0	0	0	0	1	0	0	0	0	0	0	0	0	0	0	0	0	0	0	0	0	0	1	0	1	0	1	0	2
OTU_1628	0	2	2	3	2	0	8	11	5	0	2	0	3	0	0	0	2	1	0	0	0	1	3	0	0	0	0	1	4	1	1	0	0	2	0	2	1	1	0	0	0	1	3	2	0	0	1	1	6
OTU_2003	0	2	0	0	1	0	7	13	8	0	0	0	0	0	0	0	0	0	0	0	0	0	0	0	0	0	0	1	1	0	0	0	0	0	0	0	1	0	0	1	0	0	0	1	1	0	1	1	0
OTU_642	0	4	3	6	5	1	2	3	1	1	4	0	2	3	1	0	9	0	1	1	0	0	3	1	3	1	2	4	5	2	0	1	0	5	5	0	0	2	2	3	4	0	7	10	7	0	4	0	6
OTU_1645	0	1	0	0	0	0	0	0	0	0	0	1	0	0	0	0	0	1	0	0	0	0	1	1	0	0	0	0	2	0	0	0	0	1	1	0	3	11	21	0	0	0	2	1	2	0	0	0	0
OTU_1509	0	2	0	0	0	1	1	4	4	0	1	2	2	1	0	1	1	0	0	1	0	0	4	2	1	1	1	1	1	0	1	0	1	1	2	0	0	1	2	1	3	0	0	0	1	3	0	2	2
OTU_2879	1	1	0	3	1	0	6	6	4	1	0	0	1	0	1	2	0	1	0	0	0	0	1	0	2	1	0	0	0	0	1	0	0	0	0	2	0	1	0	0	0	0	0	0	0	0	1	0	4
OTU_1980	1	1	1	1	1	2	4	7	6	1	3	2	1	3	0	3	2	3	1	0	0	0	2	3	1	0	2	5	30	1	0	3	1	1	3	2	1	0	1	1	0	0	1	3	2	4	8	0	7
OTU_1491	0	0	0	0	0	0	0	1	0	1	0	0	0	1	1	0	1	2	0	0	0	0	0	2	2	1	2	0	1	0	0	0	0	0	0	0	2	22	12	0	0	0	0	1	2	0	4	0	0
OTU_3052	0	0	0	0	0	0	0	1	0	0	1	0	0	0	0	0	0	0	0	0	0	0	0	1	0	0	0	0	1	0	0	0	1	1	0	0	3	9	7	0	0	0	0	0	0	0	0	0	0
OTU_4322	0	0	0	0	0	0	0	0	0	0	0	0	1	0	1	0	0	0	0	0	0	0	0	0	0	0	0	0	0	0	0	0	0	0	0	0	0	0	0	0	0	0	0	0	0	7	1	0	0
OTU_141	30	95	68	60	59	19	23	109	38	49	86	50	67	59	51	18	102	59	16	101	20	23	80	49	77	13	40	58	120	34	26	22	22	142	48	94	9	59	41	62	29	1	54	65	60	76	123	21	23
OTU_4012	0	0	0	1	1	0	1	0	0	0	0	0	1	0	0	1	3	1	0	0	1	0	2	0	0	0	0	3	5	3	0	0	0	0	0	0	0	1	0	2	4	0	0	0	0	0	0	0	2
OTU_1156	1	2	1	1	0	1	1	2	2	2	0	0	0	1	0	1	2	1	1	2	0	1	1	3	4	3	4	1	5	1	0	1	0	0	1	3	0	0	1	4	6	0	4	0	1	0	1	0	4
OTU_1953	1	1	0	1	0	1	2	6	1	1	0	0	1	1	0	0	1	1	0	0	1	1	2	0	3	0	0	1	3	0	0	0	2	3	0	0	0	0	0	19	15	3	2	1	2	2	2	1	0
OTU_2181	0	2	1	1	1	1	0	0	1	0	0	0	1	2	0	0	2	2	1	0	0	0	3	0	0	0	0	0	0	0	0	0	0	1	0	0	0	1	0	0	0	0	0	0	0	12	5	0	1
OTU_2970	0	2	0	0	1	0	1	6	0	0	1	0	2	2	0	1	4	0	1	0	0	2	1	0	1	0	0	1	0	0	0	0	0	0	2	0	0	0	0	0	0	0	0	1	0	1	3	0	6
OTU_2651	1	1	0	0	0	0	1	3	2	0	1	0	1	1	2	0	1	0	0	0	1	0	2	1	0	0	0	0	3	0	1	0	0	1	0	2	0	0	2	0	0	0	0	0	2	5	5	1	0
OTU_163	2	9	12	10	18	5	30	74	56	8	3	3	3	13	5	5	36	19	0	2	0	5	12	14	73	27	59	41	121	18	4	2	1	10	3	17	1	2	3	17	20	1	7	10	7	8	11	1	8
OTU_862	6	12	9	7	15	7	15	27	26	8	7	6	4	7	5	21	228	102	4	9	1	1	16	11	97	26	73	94	183	15	2	2	4	7	5	17	2	7	10	20	13	2	8	14	9	9	20	5	9
OTU_2398	0	0	0	0	0	0	0	1	0	0	0	0	0	0	0	0	5	3	0	0	0	0	0	1	0	0	0	0	0	0	0	0	0	0	0	0	0	0	0	0	1	0	0	0	0	0	1	0	0
OTU_90	17	31	17	44	76	23	38	105	40	16	16	18	20	15	15	13	43	23	4	14	6	6	35	18	135	45	123	33	124	15	13	6	1	19	20	36	3	14	21	32	25	2	16	20	17	34	66	6	35
OTU_37	9	46	34	33	24	5	17	22	11	32	23	20	30	31	20	162	767	335	4	19	6	11	28	26	466	96	287	75	367	59	10	11	8	28	24	35	14	18	25	60	27	7	32	31	19	27	54	10	22
OTU_278	4	14	5	9	6	6	4	13	6	14	3	7	6	8	8	3	8	7	1	5	2	2	3	8	26	12	18	46	194	37	5	2	3	6	8	11	1	6	2	157	157	8	6	6	5	6	6	2	3
OTU_1985	2	2	2	0	1	0	0	4	2	0	2	1	1	1	1	0	1	0	1	1	1	0	1	1	2	2	0	2	8	1	0	0	0	2	0	5	1	0	1	74	59	2	4	1	2	2	3	0	0
OTU_3110	0	0	0	2	0	2	0	1	0	0	0	0	0	0	0	0	0	0	0	0	0	0	1	0	4	1	0	1	0	0	1	0	0	0	1	0	0	0	1	0	0	0	0	0	0	0	1	0	0
OTU_43	15	82	43	52	50	26	25	63	50	60	47	46	40	29	26	27	175	123	13	33	9	19	153	114	806	225	469	187	1202	165	25	21	23	55	40	76	9	29	45	159	126	6	137	53	67	60	85	15	168
OTU_2497	0	0	1	0	0	0	0	2	0	0	0	0	0	0	0	0	0	0	0	0	1	0	0	0	6	1	3	0	1	0	0	0	0	0	0	0	0	0	0	1	0	0	0	0	0	0	0	0	0
OTU_2563	0	0	0	0	0	0	0	1	2	0	0	0	0	1	1	0	0	1	0	0	0	0	0	0	1	1	0	0	0	0	0	0	0	1	1	0	0	1	1	0	0	0	1	0	0	0	1	0	4
OTU_1727	0	0	0	0	1	0	0	0	0	0	0	0	1	0	0	1	0	0	0	1	0	0	1	1	1	1	0	1	0	0	0	0	0	6	15	4	0	0	0	0	0	0	0	0	0	0	0	0	1
OTU_2402	1	4	2	0	0	0	0	1	0	0	0	0	0	0	1	0	0	1	1	0	0	1	0	0	1	0	0	0	0	0	0	0	1	2	0	0	0	0	0	0	0	0	12	7	10	0	0	0	1
OTU_3295	0	0	0	0	0	0	0	0	0	0	0	0	1	1	0	0	0	0	0	0	0	0	0	0	1	0	0	0	0	0	0	1	1	1	0	0	1	10	5	0	0	0	0	0	0	0	0	0	1
OTU_778	21	99	66	4	5	2	1	5	1	5	3	2	17	12	8	1	2	2	3	1	0	1	2	4	3	1	2	1	9	0	4	0	2	4	0	7	2	15	13	2	2	2	1	6	4	10	7	0	2
OTU_322	1	5	3	2	4	0	2	1	1	3	5	3	3	3	3	2	2	2	0	0	1	1	5	5	0	0	0	1	4	1	0	2	0	0	2	4	0	3	1	4	2	0	124	95	116	4	5	1	2
OTU_2177	2	1	2	5	3	1	2	3	2	5	3	2	3	3	3	1	9	2	1	1	0	3	5	3	11	1	5	1	3	0	2	1	2	11	1	9	1	6	10	1	0	0	10	10	6	4	12	0	5
OTU_1969	0	0	0	0	0	1	0	0	0	1	1	1	1	0	0	1	2	0	0	0	0	1	3	3	1	0	2	1	1	0	1	6	3	0	0	0	1	1	6	1	0	0	0	1	3	0	0	1	0
OTU_646	1	4	2	1	1	0	4	0	1	4	0	2	1	3	1	0	4	1	1	0	0	1	2	1	2	2	1	1	3	1	43	22	13	2	0	4	1	5	8	2	1	0	4	0	1	2	1	1	2
OTU_3738	0	0	0	1	0	0	0	0	0	0	0	0	0	0	0	0	0	0	0	0	0	2	2	1	2	0	0	0	3	0	0	0	0	1	0	0	0	1	0	0	0	0	1	1	0	0	1	0	0
OTU_4573	1	1	0	0	1	0	0	0	0	0	0	0	1	0	2	0	0	0	0	0	0	0	0	0	0	0	0	0	1	0	0	0	1	1	0	0	0	0	0	0	0	0	0	1	0	0	0	0	0
OTU_2287	0	1	0	0	0	0	0	0	0	1	0	1	0	1	0	0	0	0	0	0	0	0	1	0	0	0	0	0	0	0	0	0	0	0	0	0	2	4	7	0	0	0	1	0	0	0	0	0	0
OTU_3069	2	3	1	0	3	0	0	0	0	0	0	0	1	1	0	0	1	0	0	0	0	0	0	0	0	0	0	0	0	0	2	1	1	2	0	1	4	8	7	1	0	0	1	0	1	1	2	0	0
OTU_1218	1	1	0	3	0	0	1	2	1	0	0	1	2	0	2	1	7	2	0	0	0	1	1	0	3	1	3	1	7	0	9	4	7	2	1	4	3	24	31	1	0	0	2	2	0	0	0	1	0
OTU_4574	0	0	0	0	1	0	0	0	0	0	0	0	0	1	1	0	0	1	0	0	0	0	0	0	1	0	0	1	0	0	0	0	0	0	0	0	0	4	7	0	0	0	0	0	0	2	3	0	0
OTU_1401	1	5	3	0	0	2	0	1	0	0	0	0	1	0	1	0	0	1	0	2	0	0	0	2	0	0	0	0	1	0	6	2	2	0	1	0	0	1	1	0	0	0	0	0	0	0	0	0	1
OTU_2809	0	0	0	0	0	0	0	0	0	0	0	2	0	0	0	0	0	2	0	0	0	0	0	0	1	0	1	0	0	0	11	9	6	0	0	0	0	0	0	0	0	0	0	0	0	0	0	0	1
OTU_4177	0	0	0	0	0	0	0	0	0	0	0	0	0	0	0	0	0	0	0	1	0	0	0	0	0	0	0	0	0	0	4	8	3	1	0	0	0	0	0	0	0	0	0	0	0	0	0	0	0
OTU_2728	0	0	0	0	1	0	0	0	1	0	0	0	0	2	0	0	0	1	0	0	0	0	0	1	1	0	0	0	0	0	0	0	0	0	0	1	0	2	1	1	0	0	3	0	10	0	0	0	0
OTU_991	1	1	3	0	0	0	1	3	0	1	0	0	1	1	1	1	8	0	9	40	22	2	2	1	0	0	1	0	1	0	3	1	1	0	2	0	1	1	1	0	0	0	0	1	2	4	0	0	0
OTU_3984	0	0	0	0	2	0	1	1	0	0	0	1	0	0	0	0	0	0	0	0	0	0	0	0	0	0	0	0	0	0	0	0	0	0	0	0	0	0	0	0	0	0	0	2	0	1	4	0	0
OTU_4099	1	0	1	0	0	0	0	0	0	0	0	0	1	0	0	0	0	0	0	0	0	1	1	0	0	0	0	0	0	0	0	1	0	0	0	0	0	0	0	0	0	0	6	5	7	1	0	0	0
OTU_1211	0	5	3	11	12	0	1	14	3	2	3	5	9	4	8	1	2	2	0	1	0	1	2	3	5	1	9	3	7	3	1	1	0	1	1	7	0	1	4	6	3	0	3	2	2	17	37	4	17
OTU_511	1	7	4	7	8	4	0	2	4	11	7	7	21	15	13	0	6	3	1	2	0	3	4	5	1	0	1	1	7	3	0	1	1	1	2	5	2	8	4	3	1	0	70	95	79	9	28	5	2
OTU_313	2	11	2	10	1	1	2	5	4	5	7	4	10	14	11	1	5	4	1	2	0	1	2	5	7	0	2	6	9	3	6	0	3	5	1	5	1	6	5	2	4	2	10	3	3	194	223	15	3
OTU_1864	1	1	0	2	5	0	1	5	1	1	1	1	2	0	0	1	4	0	0	1	1	0	3	1	4	1	4	2	4	1	0	0	0	0	0	3	0	0	3	0	0	0	3	6	10	7	13	1	3
OTU_3024	0	0	0	0	0	0	0	0	0	0	1	0	5	0	6	0	0	0	0	0	0	0	0	0	0	0	1	1	1	0	0	0	0	1	0	1	0	0	0	0	0	0	2	0	0	0	0	0	0
OTU_3051	0	0	0	1	0	0	0	0	0	0	0	0	0	2	2	0	2	1	0	0	0	0	0	0	1	0	0	0	1	0	1	1	0	1	0	0	0	0	0	0	0	0	0	2	0	7	12	3	0
OTU_4195	0	0	0	0	0	0	0	0	0	0	1	0	7	4	2	0	0	0	0	0	0	0	0	0	2	0	0	0	0	0	0	0	0	0	0	0	0	0	1	0	0	0	0	0	0	1	0	0	0
OTU_1431	0	0	0	0	0	0	0	0	0	1	0	1	7	7	4	0	0	0	0	0	0	0	0	1	0	0	0	0	0	0	1	0	0	1	0	0	0	1	0	1	0	0	2	0	0	2	6	0	0
OTU_2882	0	1	1	2	0	0	1	1	1	3	7	6	9	2	0	0	5	0	0	4	0	0	2	0	4	0	0	0	1	0	0	0	1	1	0	4	0	0	0	1	1	0	8	10	10	7	15	2	1
OTU_2052	0	0	0	0	0	0	0	1	1	0	1	1	2	1	0	0	1	1	0	0	0	0	0	0	0	0	1	3	4	1	1	0	1	3	3	1	1	0	0	0	0	0	1	2	0	7	15	2	5
OTU_3993	0	1	1	0	0	1	0	0	0	0	1	0	1	0	0	0	0	0	0	0	0	0	1	0	0	0	0	0	0	0	0	0	0	0	0	1	0	0	0	0	0	0	0	0	0	0	1	1	1
OTU_649	0	2	0	1	3	1	1	1	2	3	1	2	2	4	4	0	3	3	0	0	0	0	1	0	2	0	0	1	5	1	0	0	1	1	0	3	0	0	0	1	1	0	1	2	0	56	45	7	1
OTU_2903	0	0	0	0	0	0	0	0	0	0	0	0	0	1	0	0	0	0	0	0	0	1	0	0	0	0	1	0	0	0	0	0	0	0	0	0	0	0	0	0	0	0	0	0	0	6	9	1	0
OTU_3835	0	0	0	0	0	0	0	0	0	0	0	1	0	1	0	0	1	1	0	0	0	1	7	4	1	0	0	0	0	0	0	0	1	3	0	1	0	0	0	0	0	0	3	2	0	0	0	0	0
OTU_4851	0	0	0	0	0	0	0	0	0	0	0	0	1	0	0	1	4	0	0	0	0	0	1	0	0	0	1	0	0	0	0	0	0	0	0	1	0	0	0	1	0	0	1	1	0	0	0	0	0
OTU_3652	0	1	2	0	1	0	0	0	1	1	0	1	2	1	0	0	0	0	0	0	1	0	3	0	1	0	1	0	0	0	2	0	0	1	1	0	0	0	0	1	0	0	2	2	0	0	1	0	0
OTU_2188	1	1	3	2	1	2	4	7	0	5	0	5	3	0	1	0	4	1	1	4	1	0	1	4	3	1	1	3	2	1	0	1	3	4	2	5	2	1	1	0	0	0	3	0	4	2	4	0	1
OTU_2657	2	1	1	0	1	1	1	3	0	1	2	1	1	0	0	0	3	1	0	1	0	1	0	0	1	0	0	2	4	1	1	2	0	2	1	1	0	2	0	0	0	0	1	3	0	2	2	0	0
OTU_2075	1	0	0	7	3	0	0	0	3	0	3	1	1	1	0	1	0	1	0	0	0	0	2	0	2	0	1	0	0	0	2	0	0	0	0	2	2	1	2	0	0	0	10	7	4	2	1	1	1
OTU_1308	2	4	1	1	1	0	0	0	0	1	0	0	17	9	7	0	1	0	0	0	1	0	1	1	0	0	0	0	1	0	5	3	0	0	1	1	0	0	0	0	0	0	0	2	1	6	3	0	1
OTU_1617	0	0	0	0	0	0	2	1	0	1	0	0	0	1	0	0	2	1	0	0	0	0	1	0	0	0	1	1	0	0	1	0	1	0	0	0	0	4	1	0	1	0	19	9	15	0	1	0	0
OTU_1730	2	14	6	0	0	0	0	1	2	1	0	0	0	0	0	0	1	0	1	0	0	1	0	1	0	0	2	0	1	0	0	1	0	0	1	3	2	10	10	0	1	0	0	0	0	0	1	0	0
OTU_3487	1	4	2	1	1	0	2	1	0	5	0	1	3	1	0	0	1	1	0	1	0	0	4	3	1	0	1	2	3	0	0	1	0	1	1	0	1	0	2	2	0	0	1	4	2	3	3	0	2
OTU_4666	0	0	0	1	0	0	0	0	0	0	0	0	2	2	1	0	1	0	0	0	0	0	0	0	0	0	0	0	0	0	0	0	0	0	0	0	0	3	1	3	0	0	0	1	0	0	0	0	0
OTU_3837	0	1	1	0	2	1	0	1	0	2	0	0	0	0	0	0	7	2	0	0	0	2	0	0	0	0	0	3	1	0	0	0	1	2	1	1	1	0	0	0	0	0	1	2	0	1	1	0	0
OTU_2881	0	0	0	0	1	0	0	0	0	0	0	0	0	0	0	0	0	2	0	0	0	0	0	0	0	0	0	0	0	0	0	0	1	0	0	1	0	0	0	1	0	0	0	0	1	0	0	0	1
OTU_3285	0	5	1	0	0	1	0	0	0	1	1	0	2	1	1	0	0	0	1	1	0	2	6	1	0	0	1	0	0	1	2	6	3	10	0	1	2	0	1	0	0	0	0	0	0	1	3	0	0
OTU_3366	0	1	0	1	0	0	0	0	0	1	1	0	12	7	2	0	0	0	0	1	0	0	1	0	0	0	0	0	0	1	0	0	0	0	0	2	0	0	0	1	2	0	0	7	0	1	4	0	2
OTU_3552	0	2	0	2	0	0	1	1	0	1	1	0	0	1	0	0	0	0	0	1	0	0	0	0	0	0	0	0	1	0	0	0	0	0	0	1	0	1	0	0	0	0	0	0	1	0	0	0	8
OTU_2441	0	0	0	0	0	0	0	0	0	0	0	0	0	0	1	2	9	2	0	2	0	1	0	0	0	0	0	0	1	0	0	0	0	1	0	0	0	0	0	0	0	0	0	0	0	0	0	0	0
OTU_4344	1	0	0	0	0	0	0	0	0	1	0	0	0	0	0	0	0	0	0	0	0	0	1	0	0	0	0	0	1	0	0	0	0	0	0	1	0	0	0	0	0	0	0	0	0	0	4	2	0
OTU_3173	1	3	3	0	0	2	0	1	0	1	0	2	1	2	1	0	3	0	0	1	2	0	2	2	2	0	1	1	3	0	0	1	1	4	1	1	0	1	3	3	1	0	1	5	2	2	3	0	0
OTU_1144	0	1	0	0	1	0	0	0	0	0	0	0	1	0	0	0	0	0	0	0	0	0	0	0	0	0	1	1	2	0	0	0	0	1	0	3	0	0	0	1	0	0	13	24	22	1	0	1	1
OTU_843	1	7	5	1	4	1	1	4	1	4	4	3	4	5	6	0	10	4	2	2	1	0	4	3	1	1	3	2	5	3	2	1	1	2	6	5	1	1	3	1	1	0	4	1	1	3	8	0	0
OTU_1728	0	1	2	0	0	0	0	0	0	0	1	0	0	2	0	0	3	0	0	0	0	3	10	4	1	0	0	0	1	0	0	0	0	9	1	3	2	7	7	0	0	0	3	2	2	0	0	0	0
OTU_3816	0	3	1	0	0	0	1	1	0	0	2	0	1	3	0	1	1	0	0	1	0	0	1	0	0	0	0	0	7	0	0	0	0	0	1	2	0	0	0	0	0	0	1	0	2	1	1	1	0
OTU_4951	1	0	1	1	1	1	1	0	2	1	2	0	0	2	0	0	2	1	0	2	0	0	0	0	0	1	0	0	2	0	0	0	2	2	0	0	0	0	0	0	0	0	2	0	0	0	3	0	0
OTU_2488	1	3	1	3	0	0	1	4	0	1	3	2	3	2	2	0	3	1	0	1	1	0	6	2	1	1	3	2	3	1	0	2	1	2	4	7	1	1	4	3	1	0	3	2	3	2	4	0	0
OTU_1150	0	1	2	0	1	0	0	0	0	19	11	13	6	5	4	0	0	1	0	0	0	0	0	0	0	0	1	1	1	0	0	0	0	0	0	1	0	2	1	1	0	0	0	2	0	2	1	0	0
OTU_4616	0	1	0	0	0	0	0	0	0	0	0	0	0	0	0	0	1	0	0	0	0	0	0	0	0	0	0	0	0	0	1	0	2	0	0	0	0	0	0	0	0	0	0	0	0	0	1	0	0
OTU_3735	0	7	4	1	0	1	0	0	1	0	0	0	0	1	1	0	0	0	1	0	0	0	0	1	0	0	0	0	1	0	0	0	0	0	0	2	0	7	1	0	0	0	0	1	0	3	1	0	0
OTU_2026	0	0	0	0	0	1	0	0	0	0	1	0	1	0	0	0	0	0	0	0	0	0	0	1	1	0	0	0	0	0	4	7	9	0	2	0	0	0	0	0	0	0	1	1	0	0	1	0	0
OTU_3590	0	0	0	0	0	0	0	0	0	0	0	0	0	0	0	0	0	0	0	0	0	0	0	0	1	0	0	0	0	0	2	5	0	0	0	0	0	1	0	0	0	0	0	0	0	0	0	0	0
OTU_577	3	2	0	2	0	0	0	1	3	1	0	2	3	0	0	0	3	2	0	0	1	0	2	1	1	0	0	1	6	0	44	34	33	3	0	4	1	3	1	3	0	0	1	1	1	2	2	0	0
OTU_1440	0	0	0	2	1	1	0	2	0	2	2	0	0	1	1	0	0	0	0	0	0	0	4	3	0	0	0	0	0	1	0	0	0	2	2	8	0	0	2	1	1	0	5	24	11	1	2	0	2
OTU_3341	0	2	1	0	3	1	1	0	1	0	1	0	16	8	3	0	9	3	0	6	0	1	2	1	3	0	2	1	2	0	0	0	0	0	5	0	0	0	0	3	0	0	4	3	0	0	0	0	2
OTU_1198	5	13	8	47	40	21	4	12	3	11	19	13	72	34	22	6	42	11	2	5	5	1	10	12	14	5	6	8	27	5	4	2	2	14	13	24	3	4	12	13	18	0	66	144	63	20	24	3	17
OTU_100	10	45	25	34	44	16	15	39	22	15	25	22	31	39	17	8	56	24	5	22	8	8	34	24	110	36	69	23	64	18	12	2	6	147	75	185	9	16	21	67	55	2	18	18	25	90	145	24	37
OTU_2301	0	3	2	1	2	1	1	1	0	0	3	1	0	0	0	0	2	0	1	0	1	0	3	1	1	0	1	1	1	0	0	1	0	0	1	0	0	1	5	3	3	0	9	14	7	2	1	1	0
OTU_2123	0	1	0	0	1	0	0	0	0	0	1	0	0	0	1	0	1	0	0	0	0	0	0	0	0	0	0	2	2	0	4	6	2	1	1	0	1	16	12	1	1	0	0	0	1	2	0	0	0
OTU_2571	1	5	0	1	0	0	0	2	0	0	0	1	2	0	0	0	0	0	0	0	0	0	0	0	2	1	0	0	1	0	4	3	2	0	5	1	2	6	4	0	0	0	0	2	0	2	2	0	0
OTU_3491	0	0	0	0	0	0	0	0	0	0	1	0	0	2	0	0	0	0	0	0	0	0	4	3	0	0	0	0	0	0	2	2	0	0	2	2	0	1	2	0	1	0	0	0	0	1	0	0	0
OTU_3462	0	1	0	0	0	0	0	0	0	0	0	0	0	0	0	0	0	0	0	0	1	0	0	1	0	0	0	0	2	0	4	5	3	0	1	0	0	0	0	0	0	0	0	0	1	1	1	0	0
OTU_2650	1	1	3	1	0	0	0	0	0	0	0	0	1	0	1	0	1	1	0	0	0	0	1	0	0	0	0	0	0	0	0	0	1	0	0	1	1	4	3	0	0	0	0	0	0	0	2	0	1
OTU_4712	0	0	0	0	0	0	0	0	0	0	0	0	0	0	0	0	0	1	0	0	0	0	0	0	0	0	0	0	0	0	5	0	0	0	0	1	0	1	0	0	0	0	0	0	0	0	0	0	0
OTU_1987	0	0	0	0	0	0	0	0	0	0	0	0	0	0	0	0	0	0	0	0	0	0	0	0	0	0	0	0	0	0	0	4	0	0	0	0	0	0	0	0	0	0	0	0	1	0	0	0	0
OTU_1648	2	15	18	0	0	1	0	0	0	0	0	1	0	0	1	0	0	1	0	2	1	0	2	0	2	0	0	0	0	0	1	0	0	2	4	2	0	0	0	0	0	0	3	2	3	0	1	0	0
OTU_4722	0	2	0	0	1	0	0	0	0	0	0	0	0	0	1	0	2	0	0	0	0	0	0	0	0	2	0	0	0	0	3	6	1	0	0	0	0	0	0	0	1	0	1	0	0	1	0	0	0
OTU_4361	0	1	0	0	1	2	0	0	0	1	2	1	0	2	0	1	2	0	1	0	0	0	0	0	1	0	0	0	3	0	0	0	0	1	1	2	0	0	0	2	0	0	0	0	1	0	2	0	0
OTU_2419	0	0	1	1	0	0	1	0	0	1	0	0	1	0	0	0	0	0	1	3	1	0	0	1	2	1	0	0	2	1	1	1	2	3	0	2	1	2	0	1	1	0	0	1	4	2	1	0	0
OTU_1325	1	5	2	1	0	0	0	1	0	2	7	6	13	6	9	0	1	0	0	0	0	0	0	0	0	0	2	0	0	1	0	2	0	1	1	5	0	3	3	1	0	0	5	5	2	2	5	0	0
OTU_2987	0	0	1	1	1	0	0	0	0	0	0	0	1	0	0	0	2	0	0	0	0	1	1	2	0	1	0	1	1	0	3	2	2	12	0	4	0	0	0	0	0	0	0	0	0	0	0	1	0
OTU_1857	2	17	16	1	0	0	0	0	0	1	0	0	0	0	0	1	0	0	0	0	0	0	0	1	1	1	1	0	0	0	1	0	0	0	1	1	0	0	0	0	0	0	0	0	0	0	2	0	0
OTU_2528	0	0	1	3	1	1	0	1	0	0	0	0	0	0	0	0	0	0	0	0	0	0	1	0	0	1	0	0	0	0	0	0	0	7	7	12	0	0	0	0	0	0	0	0	0	1	1	0	0
OTU_1423	1	2	1	1	0	1	0	3	0	1	0	0	0	2	1	0	4	0	4	11	4	1	3	0	1	1	0	0	0	0	0	2	2	1	3	3	0	2	2	0	0	0	14	18	20	0	2	0	1
OTU_4003	0	0	1	0	2	1	1	0	2	0	0	0	0	0	1	0	1	0	0	0	0	0	0	0	0	0	0	0	0	1	0	0	0	4	0	4	0	0	0	0	0	0	0	0	1	0	0	0	0
OTU_4609	0	4	1	0	0	0	0	0	0	0	0	1	0	0	1	0	0	1	0	0	0	0	0	0	0	0	0	0	0	0	0	0	0	0	0	0	0	0	2	0	0	0	1	0	0	1	1	0	0
OTU_2840	0	0	1	0	0	0	0	0	2	0	1	1	1	0	0	0	1	1	0	0	0	2	0	0	0	0	1	0	0	0	11	1	5	0	0	2	0	0	0	0	0	0	0	0	1	1	1	0	0
OTU_1100	0	2	1	4	5	2	1	5	2	1	2	2	0	1	1	0	1	2	0	1	0	1	2	1	5	1	4	2	2	0	2	0	0	2	1	4	0	4	1	1	4	0	3	1	1	1	2	0	5
OTU_1690	0	1	0	1	1	0	1	2	0	3	0	1	1	0	0	2	3	0	0	0	0	0	0	0	6	1	2	0	0	0	1	1	0	1	0	0	0	0	1	3	1	0	0	1	0	1	0	0	0
OTU_4139	0	0	0	0	0	0	0	1	0	0	0	0	0	0	0	0	0	0	0	0	0	2	12	3	0	0	0	0	0	0	0	0	0	0	0	0	0	0	0	1	0	1	5	2	2	0	0	0	0
OTU_679	2	6	1	9	3	1	3	8	1	5	5	3	5	4	3	0	7	6	1	8	1	2	5	5	9	0	1	8	27	4	1	0	1	5	0	6	1	1	7	18	12	1	4	0	5	7	6	2	2
OTU_99	3	24	10	11	10	9	8	20	10	18	16	10	18	10	8	4	18	11	1	10	2	4	13	10	12	2	13	8	20	5	4	2	7	16	8	23	3	6	13	11	6	0	274	813	499	15	20	5	5
OTU_658	0	5	3	4	2	0	2	3	2	5	3	0	4	5	1	0	8	0	2	1	0	4	9	9	1	0	1	3	6	0	7	0	0	6	2	5	0	13	7	1	0	0	47	111	54	0	1	0	2
OTU_1413	4	30	15	0	0	0	1	1	1	0	0	1	2	1	1	0	0	1	1	0	0	2	5	2	1	1	1	1	0	0	4	1	1	1	2	1	0	2	0	0	0	0	12	8	2	0	1	0	1
OTU_770	1	1	3	0	0	2	1	0	1	2	4	2	0	1	0	0	5	1	0	3	0	2	14	6	1	0	3	1	6	1	1	0	0	6	1	6	0	1	2	1	2	1	4	112	74	3	6	1	1
OTU_2228	3	7	5	0	0	0	0	1	1	1	0	0	0	1	0	2	0	1	0	0	0	0	0	0	1	0	0	0	1	1	3	2	3	2	0	2	1	1	0	1	1	0	0	0	0	0	1	0	0
OTU_4141	0	1	0	0	1	0	1	1	0	0	1	0	0	0	1	0	3	3	0	2	2	0	1	1	1	0	1	0	1	0	0	0	1	2	0	3	0	0	0	2	0	0	3	7	7	1	0	0	1
OTU_3336	0	0	0	0	0	1	0	0	0	0	0	0	1	0	0	0	1	0	0	0	1	0	0	0	0	1	0	2	2	0	0	0	0	0	0	0	0	0	0	0	0	0	0	0	0	0	0	0	0
OTU_4874	0	0	0	0	0	0	0	0	0	0	0	0	0	0	0	0	0	0	0	0	0	0	0	0	0	0	0	0	0	0	0	0	0	0	0	0	0	2	0	0	0	0	0	0	0	0	0	0	0
OTU_365	2	6	4	7	9	0	1	5	0	4	1	4	3	2	4	23	163	58	1	0	2	2	4	3	11	4	10	7	12	0	1	0	1	4	5	6	3	3	5	20	10	0	2	0	16	7	4	2	4
OTU_3156	0	0	0	0	0	2	0	0	0	0	0	0	0	0	0	0	0	0	0	0	0	0	0	0	0	0	0	0	1	0	0	0	0	0	0	0	0	0	0	0	0	0	0	0	0	1	0	0	0
OTU_4144	0	1	1	0	1	0	0	2	0	0	2	0	0	0	0	0	0	0	0	0	2	0	0	0	0	0	0	0	0	1	0	1	0	0	0	0	0	0	0	0	2	0	0	0	0	0	0	0	0
OTU_2523	0	0	0	0	0	0	0	1	0	3	0	1	0	1	1	0	0	2	0	0	0	0	0	1	0	0	1	5	12	3	1	1	0	1	1	1	0	1	1	8	11	0	1	1	1	1	2	0	1
OTU_3411	0	1	0	0	0	0	0	0	0	0	0	0	0	0	0	0	0	0	0	0	0	0	1	0	0	0	0	0	0	0	0	0	0	0	0	0	0	0	0	0	0	0	0	0	0	0	0	0	0
OTU_3524	0	1	1	0	1	0	0	0	0	0	0	0	0	0	1	0	0	2	0	1	0	1	0	1	0	0	1	0	1	0	1	0	0	0	0	2	0	0	0	0	0	0	1	2	0	3	4	0	0
OTU_720	0	2	0	0	0	0	0	2	0	0	0	0	0	0	0	0	0	1	0	1	0	0	3	1	1	0	0	0	1	0	0	0	0	55	20	24	2	0	0	0	0	0	2	3	0	0	1	0	0
OTU_2543	0	0	1	0	0	0	0	0	0	0	1	0	0	0	0	0	0	1	1	0	0	0	2	0	1	1	1	0	0	1	2	0	2	4	1	4	0	1	0	0	0	0	6	11	3	2	1	0	0
OTU_2745	0	2	0	0	0	0	0	0	0	0	0	0	0	0	0	0	1	1	0	0	0	0	1	0	0	0	0	0	0	0	0	1	0	1	0	0	0	0	0	0	0	0	16	17	12	0	0	0	0
OTU_3844	0	1	0	0	0	0	1	0	0	0	0	0	0	1	0	0	0	0	0	0	0	2	7	2	0	0	0	0	0	0	0	0	0	0	0	0	0	0	1	0	1	0	0	1	0	0	0	0	0
OTU_2608	0	0	0	0	1	0	0	0	0	2	0	0	1	0	0	0	0	0	0	0	0	0	1	0	0	0	0	0	0	1	5	2	0	8	0	14	0	0	0	0	0	0	1	0	1	0	0	0	0
OTU_4436	0	0	0	0	0	1	0	0	0	0	0	0	0	0	0	0	0	0	0	0	0	0	0	0	2	0	0	0	0	0	0	0	0	1	7	1	0	0	1	0	0	0	0	0	0	0	0	1	0
OTU_4748	0	1	0	0	0	0	0	1	0	0	5	1	0	0	1	0	0	0	0	0	0	0	1	0	0	0	0	0	0	0	0	0	0	0	0	0	0	0	0	0	0	0	0	0	0	0	0	0	0
OTU_3879	0	0	0	0	0	0	0	0	0	0	0	0	0	0	0	0	0	2	0	0	0	0	0	0	1	0	1	0	0	0	0	0	0	0	0	0	0	0	0	0	0	0	0	0	0	0	0	0	0
OTU_3017	0	0	0	2	0	0	0	0	0	1	1	0	0	0	0	0	0	0	2	14	5	0	0	0	0	1	0	0	0	0	0	1	0	0	0	0	0	0	0	1	0	0	1	0	0	1	1	0	0
OTU_1941	0	2	1	0	0	0	0	0	1	1	0	1	2	1	0	0	0	0	4	21	11	0	2	1	0	0	1	0	3	0	0	0	0	2	3	3	0	0	0	0	0	0	1	0	0	0	1	1	0
OTU_4931	0	0	0	0	0	0	0	0	0	0	1	0	0	0	0	0	0	0	0	5	2	0	0	0	0	0	0	0	0	0	0	0	0	0	0	0	0	0	0	0	0	0	0	0	0	0	0	0	0
OTU_2850	0	3	2	1	0	2	2	0	1	1	5	1	0	1	0	0	1	1	0	0	0	0	0	1	3	0	3	1	1	0	0	0	1	2	0	1	0	1	0	1	0	0	3	3	0	1	1	0	0
OTU_459	0	2	2	1	5	2	1	4	3	4	2	0	3	2	3	1	1	0	19	100	43	0	2	4	1	0	2	4	2	0	0	1	1	6	2	4	1	3	3	2	3	0	0	0	1	0	7	1	1
OTU_4977	0	1	0	0	0	0	0	0	0	0	0	0	0	0	0	0	0	1	0	0	0	0	1	0	0	1	2	0	0	0	0	1	0	1	0	2	0	0	0	0	0	0	0	0	1	0	0	0	0
OTU_1588	2	0	1	0	2	0	0	1	1	1	0	1	1	2	0	0	1	0	0	1	0	0	3	2	5	0	3	0	3	2	0	0	1	9	7	25	0	0	0	1	0	0	1	0	1	0	0	0	1
OTU_1986	1	0	1	0	0	0	0	0	0	0	0	1	2	1	0	0	0	0	1	1	0	5	11	5	0	0	1	1	2	0	0	0	0	13	15	4	0	0	0	0	0	0	1	1	1	1	2	0	0
OTU_4860	0	0	0	3	3	2	0	0	0	0	2	1	0	0	0	0	0	0	0	0	0	0	0	0	0	0	0	0	0	0	0	0	0	0	0	1	0	0	1	0	0	0	0	0	0	0	0	0	0
OTU_315	1	5	2	0	3	0	3	10	4	3	6	3	9	4	4	0	4	2	66	156	55	2	7	5	3	1	3	3	5	2	3	0	1	10	4	11	0	3	2	4	2	0	2	2	3	2	6	0	1
OTU_4595	0	1	0	0	1	0	0	0	0	0	0	0	0	0	0	0	0	0	0	0	0	0	0	1	0	0	0	0	0	0	0	0	0	1	0	0	1	2	1	0	0	0	1	0	1	0	1	0	0
OTU_4288	0	0	0	0	0	0	0	0	1	0	0	2	1	1	0	0	0	0	0	1	0	6	2	6	0	1	0	0	0	0	0	0	1	0	1	1	0	0	0	0	0	0	0	1	0	0	1	0	0
OTU_3181	0	0	0	0	0	0	0	2	3	1	1	0	1	0	0	0	0	0	0	4	0	3	5	7	1	0	0	1	1	0	0	0	0	2	0	1	0	1	1	0	0	0	0	1	1	0	0	1	0
OTU_311	1	6	1	3	3	2	0	9	1	4	5	2	11	4	0	1	2	2	36	124	42	0	2	1	3	0	3	2	8	0	0	2	0	7	1	4	2	1	1	4	2	0	0	5	2	6	4	4	1
OTU_1758	1	0	0	0	2	1	0	0	0	2	4	1	5	1	2	0	1	0	1	0	0	1	3	0	1	1	0	0	1	0	0	0	1	2	3	2	1	1	0	0	0	0	0	0	0	3	2	0	2
OTU_261	2	8	4	5	5	2	1	2	0	3	3	5	2	0	0	0	11	2	1	4	1	1	6	7	2	3	4	5	65	1	3	1	1	4	5	5	43	9	184	4	2	1	3	6	5	1	4	0	1
OTU_1013	1	2	3	0	4	2	1	2	1	5	2	0	43	27	14	0	2	1	2	0	0	4	3	0	0	0	2	0	1	0	1	0	0	5	2	4	0	2	0	1	0	0	0	4	4	20	17	4	1
OTU_1596	5	16	13	0	1	0	0	1	1	3	2	5	3	1	0	0	0	1	6	27	6	0	2	0	2	0	1	1	4	0	10	11	11	1	1	1	0	1	3	0	0	0	1	0	4	1	1	0	3
OTU_2585	3	15	6	2	3	1	0	0	1	0	0	0	2	3	3	0	2	1	0	1	0	1	9	5	1	0	0	1	3	1	1	0	0	3	0	2	0	1	4	0	0	0	1	2	1	1	2	0	0
OTU_1192	0	0	0	1	0	0	0	0	0	0	1	0	1	0	0	0	1	0	0	0	0	2	9	12	2	0	0	0	1	0	0	0	0	0	0	0	0	0	0	0	0	0	0	0	0	2	0	0	0
OTU_493	2	9	7	2	7	3	4	7	4	9	6	9	13	12	4	2	6	4	1	8	2	4	12	7	6	0	3	92	204	41	1	3	1	7	2	6	6	50	120	5	2	1	10	12	7	10	8	1	3
OTU_124	190	524	265	10	9	8	6	15	5	13	14	14	12	18	8	1	10	13	1	9	3	2	23	16	8	1	10	5	27	5	2	6	3	10	8	13	2	10	6	5	6	1	9	19	6	7	14	2	7
OTU_776	15	91	47	2	3	2	2	3	2	5	0	2	6	0	1	0	6	3	1	1	2	0	3	5	2	0	1	1	11	1	1	1	0	3	1	4	0	2	1	2	0	0	2	7	3	5	7	0	1
OTU_895	0	3	1	0	0	1	0	1	2	1	1	0	0	3	0	0	0	0	0	1	0	0	1	0	1	0	0	20	74	5	1	0	4	0	0	2	0	0	0	1	0	0	1	3	0	0	0	1	2
OTU_4526	0	0	0	0	0	0	1	1	1	0	1	0	7	3	2	0	0	0	1	0	0	0	1	0	0	0	0	1	0	0	0	1	0	0	0	1	0	0	0	0	1	0	5	4	0	1	0	0	0
OTU_4417	1	0	0	1	1	0	0	2	0	1	0	2	1	2	0	0	0	0	0	0	0	0	1	1	5	5	0	0	6	3	0	0	0	3	0	2	0	1	1	1	0	0	0	1	0	4	1	0	0
OTU_109	6	37	22	18	23	8	331	750	343	28	21	11	20	15	18	5	18	13	5	16	0	9	27	24	25	9	15	7	29	11	9	10	7	184	114	172	4	16	14	11	8	1	20	16	16	12	35	5	7
OTU_1176	0	0	0	1	0	0	1	11	1	0	1	0	0	1	0	0	0	0	0	0	0	0	2	2	1	0	0	2	0	0	0	0	1	16	20	31	1	0	0	2	1	0	1	1	1	3	2	0	0
OTU_4067	1	0	0	2	2	0	0	0	0	0	1	0	0	1	0	0	0	0	0	1	0	0	0	2	0	0	0	0	0	0	0	0	0	4	0	0	0	0	0	0	0	0	0	0	0	0	2	1	0
OTU_1916	0	2	0	0	0	0	0	0	1	0	0	2	0	0	0	0	0	0	4	18	5	0	1	0	0	0	0	3	0	0	0	0	0	1	0	1	0	0	0	0	0	0	0	0	0	0	2	0	0
OTU_2749	0	0	1	1	0	0	0	0	0	0	0	1	2	0	0	0	0	0	5	7	6	1	0	0	0	0	0	0	3	0	1	0	0	1	0	1	0	0	0	0	0	0	0	0	0	0	0	0	0
OTU_2947	0	1	0	0	1	0	0	0	0	1	0	1	0	1	0	0	0	0	0	0	2	0	1	1	0	0	0	1	3	0	1	0	1	0	0	0	0	0	0	1	0	0	0	1	0	1	2	0	0
OTU_2202	0	0	1	0	0	0	0	0	0	0	0	0	0	0	0	0	0	1	0	0	0	0	1	0	0	0	0	0	0	0	0	0	0	11	0	0	0	0	0	0	0	0	0	1	0	0	0	0	0
OTU_3135	0	0	0	0	0	0	0	0	0	1	0	0	0	0	0	0	1	0	0	0	0	0	4	3	1	0	0	0	0	0	0	0	0	0	1	0	0	0	0	0	0	0	0	0	0	0	0	0	0
OTU_4566	0	1	0	1	1	0	0	1	0	0	0	0	0	2	0	0	1	0	0	0	0	2	1	0	0	0	1	0	0	0	0	0	0	0	0	0	0	0	0	0	0	0	0	0	0	0	0	0	0
OTU_4668	0	0	0	0	0	0	0	1	0	0	0	0	0	0	0	0	0	0	0	0	0	0	0	0	0	0	0	0	1	0	0	0	0	2	2	4	0	0	0	0	0	0	0	0	0	0	0	0	1
OTU_83	244	788	455	20	17	10	7	14	13	15	17	14	20	15	14	3	23	13	6	10	3	6	20	26	6	2	10	8	42	10	13	3	8	17	6	26	4	13	4	20	6	0	21	19	20	13	21	3	5
OTU_127	157	665	275	9	9	4	7	13	3	17	9	9	12	6	16	2	14	10	1	6	4	8	16	17	13	1	2	7	24	2	6	4	6	13	9	21	2	9	10	15	4	1	10	19	11	6	13	1	1
OTU_4907	0	0	0	1	2	0	0	0	0	0	1	0	1	1	0	0	1	1	7	27	14	0	1	0	1	0	0	0	0	0	0	0	0	0	0	0	0	2	0	0	0	0	1	0	0	1	0	0	1
OTU_3958	0	0	0	0	0	0	0	0	0	0	0	0	1	0	0	0	1	2	0	4	0	1	0	0	0	0	0	0	0	0	0	0	0	0	0	1	1	0	0	0	0	0	0	0	0	0	2	0	0
OTU_2329	0	4	2	2	4	2	2	7	2	6	3	4	4	1	2	1	6	0	0	4	1	2	2	3	3	2	3	3	2	0	1	0	1	6	1	6	1	0	4	3	1	0	1	5	3	5	4	0	0
OTU_480	12	29	18	19	22	12	11	15	13	19	38	26	32	32	17	7	24	27	5	21	11	4	32	23	12	4	14	17	45	10	19	6	8	33	13	35	5	10	19	19	8	1	28	16	23	29	35	2	12
OTU_1738	1	4	2	2	5	1	1	5	0	3	2	2	5	6	1	1	5	0	2	3	0	1	6	1	2	1	1	2	2	1	1	2	1	5	1	5	0	1	1	1	1	0	1	3	1	2	7	3	1
OTU_138	3	17	5	10	8	1	2	6	3	8	7	9	13	6	6	65	589	201	4	5	3	1	12	5	12	2	5	12	29	4	4	2	4	8	5	10	3	7	7	8	1	0	7	10	9	9	16	0	4
OTU_359	4	2	5	2	2	1	2	3	2	15	8	13	118	48	71	0	4	2	0	2	0	0	2	2	2	0	1	3	3	1	2	0	1	0	0	4	0	0	2	1	1	1	2	0	1	5	3	1	2
OTU_3513	0	0	0	0	0	0	0	0	0	0	2	0	7	3	2	0	0	1	0	0	0	0	0	0	0	0	1	0	0	0	0	0	0	1	0	2	0	0	0	1	0	0	0	0	0	0	0	0	0
OTU_200	8	49	22	26	36	10	18	53	13	38	25	34	33	23	10	6	59	22	6	16	8	17	36	24	25	8	18	19	46	4	14	13	17	24	21	34	8	13	34	20	13	0	37	29	33	23	54	5	13
OTU_1718	0	1	0	1	2	1	1	1	1	1	0	0	1	0	1	0	1	0	0	0	0	0	0	0	0	0	0	7	21	6	0	0	1	3	0	1	1	1	0	0	0	0	0	1	0	1	0	0	0
OTU_93	13	33	30	559	626	311	33	61	24	29	17	40	37	23	15	5	35	16	4	12	2	13	15	21	39	14	42	20	75	4	12	4	9	30	16	42	5	10	17	17	5	3	21	31	19	22	52	5	12
OTU_2684	0	0	1	0	1	0	0	1	2	2	6	2	0	1	2	0	2	3	0	0	0	0	0	1	1	0	1	1	1	0	0	0	0	2	2	2	0	2	0	0	2	1	0	1	0	0	2	0	10
OTU_4761	0	0	0	1	0	0	0	1	0	2	0	0	1	0	1	0	0	0	0	1	0	0	1	1	1	0	0	1	0	0	0	0	0	0	0	2	0	0	1	0	0	0	0	0	0	0	1	0	0
OTU_338	3	7	3	0	4	4	1	5	3	4	3	4	5	2	5	0	4	4	1	1	0	2	6	4	124	24	57	4	17	5	1	2	0	2	3	6	1	3	2	2	1	0	1	2	4	2	2	1	2
OTU_3248	0	0	0	0	0	1	0	1	0	0	1	1	0	1	0	0	2	0	4	9	9	0	0	5	3	0	0	1	0	0	0	0	0	0	0	3	0	0	0	3	2	0	1	2	1	2	0	0	0
OTU_243	62	189	119	2	8	1	2	11	3	10	11	8	10	9	6	2	10	3	1	6	1	2	8	3	5	3	3	19	15	0	2	1	1	4	3	10	1	17	10	7	3	0	6	14	4	9	10	1	2
OTU_97	7	48	24	20	56	32	822	965	726	27	27	26	23	19	26	17	38	28	7	12	2	11	32	24	140	46	81	35	80	18	11	9	15	25	15	35	8	31	30	20	6	0	49	17	25	15	28	4	8
OTU_22	29	113	70	78	54	29	26	596	28	56	49	50	59	37	39	11	60	27	19	54	15	17	84	3305	70	8	43	55	201	67	26	20	24	176	36	92	42	95	249	38	25	2	50	729	215	64	78	13	36
OTU_274	6	8	11	7	15	3	7	19	11	13	7	7	17	10	9	0	9	4	3	8	3	2	10	9	146	33	45	131	237	50	3	2	4	11	4	15	3	9	8	30	9	2	10	10	4	7	19	2	7
OTU_3701	16	75	40	51	29	14	232	1091	177	53	44	43	47	33	29	7	40	25	12	22	8	15	58	44	275	112	212	187	608	70	10	11	9	275	199	314	6	20	22	30	16	3	27	45	25	27	48	7	21
OTU_3526	0	2	0	0	2	0	0	0	0	1	0	0	0	4	0	0	1	1	2	1	0	0	0	0	24	5	8	2	2	0	0	1	0	0	0	1	0	0	0	0	0	0	2	1	0	0	0	0	0
OTU_144	108	302	151	24	32	8	11	25	16	28	35	34	214	119	81	3	25	17	7	12	2	14	31	30	29	6	12	60	179	23	4	7	8	44	32	55	37	103	274	11	8	2	23	73	66	33	44	5	24
OTU_70	27	130	79	97	100	48	1796	2853	1489	100	85	69	70	74	58	27	82	69	12	33	10	16	88	90	84	26	54	62	203	61	35	22	36	88	64	124	27	106	76	42	22	0	98	73	66	50	115	9	59
OTU_67	174	711	419	31	36	15	20	39	17	27	21	28	29	23	22	8	31	18	2	25	3	19	64	50	18	8	17	408	172	27	11	10	3	35	21	39	69	372	174	22	9	1	51	27	18	29	36	7	11
OTU_17	31	106	89	2217	2248	1264	38	77	60	96	70	101	75	60	87	13	116	71	22	33	15	41	104	116	68	16	59	53	144	33	40	25	18	98	41	143	17	49	68	60	32	5	66	125	100	59	119	18	28
OTU_3096	2	0	2	2	1	1	1	1	0	1	3	1	3	2	3	0	2	0	1	1	0	4	9	13	0	0	1	1	2	1	0	0	1	0	2	2	0	1	1	1	1	0	0	1	0	7	18	4	0
OTU_394	1	6	5	6	6	4	2	9	5	3	5	7	5	7	4	0	7	0	33	114	51	23	87	105	7	1	3	0	9	4	2	1	4	11	8	14	1	6	5	0	0	0	4	2	0	5	4	1	3
OTU_1078	0	3	2	0	1	0	0	3	0	1	5	4	1	0	2	0	3	0	0	0	0	0	2	1	24	1	11	16	80	11	0	3	2	1	1	5	0	3	0	1	0	0	0	2	2	0	2	1	1
OTU_33	52	204	117	147	178	74	1285	2496	1207	117	142	90	254	161	173	31	154	83	624	69	25	48	141	120	106	28	111	391	824	158	50	30	33	105	65	204	27	84	75	93	54	0	140	2242	1546	109	218	37	80
OTU_5	45	177	115	120	136	56	217	374	199	307	393	275	4380	1967	1808	29	175	86	32	79	29	42	132	105	111	31	95	86	185	30	53	34	38	204	80	170	87	397	381	122	61	6	108	131	85	466	388	99	88
OTU_446	1	4	3	35	45	18	0	4	3	3	5	6	11	5	11	0	7	3	0	2	0	0	3	4	3	0	4	2	2	1	4	2	1	6	1	14	2	1	2	2	5	0	4	4	4	3	6	1	1
OTU_965	2	11	5	7	2	1	35	103	48	5	5	2	64	20	46	0	4	1	0	1	0	1	12	10	3	2	3	2	18	0	3	0	0	4	6	3	2	4	2	1	0	0	2	6	0	3	5	2	7
OTU_1755	0	2	1	1	4	0	2	3	1	1	4	1	3	2	0	0	1	1	8	46	12	0	4	2	0	0	0	0	4	0	0	1	1	1	1	0	0	3	0	1	1	0	2	1	1	1	0	0	0
OTU_3413	2	1	1	1	1	0	1	2	4	1	0	0	0	0	0	0	1	3	0	0	0	0	1	0	0	0	0	0	2	0	1	1	0	1	1	2	0	0	2	1	1	0	1	2	1	4	2	1	0
OTU_3388	0	0	0	0	0	0	0	0	0	0	0	0	0	0	0	0	0	0	0	0	0	0	0	0	0	0	0	0	0	0	0	0	0	0	0	2	0	0	0	0	0	0	0	0	0	0	0	0	0
OTU_4023	0	1	0	0	0	0	0	0	0	1	0	0	12	2	7	0	0	0	0	0	0	0	1	0	0	0	0	0	0	0	0	0	0	0	0	1	0	1	0	1	0	0	1	0	0	8	7	0	0
OTU_3567	1	2	0	2	0	0	0	1	1	2	0	1	0	2	1	1	0	0	0	2	0	0	2	0	0	0	1	0	0	0	0	0	0	0	0	1	0	0	2	0	0	0	0	0	1	0	0	0	0
OTU_2434	0	2	0	0	2	1	0	0	0	0	1	1	0	0	0	0	2	1	0	0	0	1	2	2	1	0	1	2	3	0	0	0	0	0	1	3	0	0	1	0	0	0	0	0	0	3	2	0	1
OTU_1931	1	0	0	2	5	0	10	18	14	3	1	1	1	1	0	0	3	0	0	1	0	0	6	0	0	1	1	0	1	0	0	0	0	0	2	3	0	0	0	0	0	0	0	2	1	1	4	2	4
OTU_1580	2	1	1	1	0	0	3	2	1	2	2	0	1	0	1	0	1	1	0	2	0	0	0	1	18	7	12	2	2	1	1	1	0	5	9	19	0	1	1	0	0	0	0	0	0	2	2	0	0
OTU_364	6	19	20	14	27	10	9	24	11	26	17	27	30	19	18	4	22	18	3	16	5	5	26	24	15	6	11	9	36	8	11	4	8	31	12	37	5	15	6	18	10	0	16	26	15	12	24	6	8
OTU_4972	0	0	1	1	0	0	2	2	0	1	0	1	1	0	0	0	0	1	0	0	0	0	2	1	0	0	0	0	0	0	0	0	0	1	0	1	0	0	1	0	0	0	1	0	0	2	3	0	1
OTU_4904	1	1	0	2	3	1	1	2	0	1	2	1	3	2	0	0	1	0	0	0	0	0	3	2	0	0	1	1	1	1	1	0	0	3	0	6	1	0	2	1	0	0	1	1	3	0	2	0	1
OTU_697	2	0	1	0	1	0	0	0	1	1	1	0	2	1	1	0	0	0	0	0	0	0	2	0	0	0	0	1	0	0	1	0	0	52	18	25	0	0	0	0	0	0	0	0	0	2	0	0	0
OTU_1652	0	2	2	4	0	0	0	0	0	6	0	1	31	18	17	0	1	1	0	1	0	0	0	1	1	0	0	0	7	1	0	0	0	6	0	6	0	0	0	0	0	0	0	0	0	11	30	5	2
OTU_690	0	4	1	4	4	3	51	134	51	1	1	4	2	3	3	1	3	5	0	2	1	0	5	2	6	2	3	2	6	2	0	0	3	3	0	0	1	2	3	2	1	0	4	3	0	0	4	0	1
OTU_2456	2	5	3	3	1	2	2	11	1	5	4	4	2	5	0	0	2	1	2	5	0	2	6	7	5	1	2	1	9	0	3	2	1	4	4	5	0	1	1	4	1	0	1	1	3	1	2	0	0
OTU_871	1	4	5	21	25	10	16	45	22	4	4	2	3	5	3	2	4	6	2	2	0	1	5	3	23	5	19	11	63	3	1	1	0	5	2	3	0	2	1	2	1	0	2	0	1	3	4	2	0
OTU_2652	3	2	1	4	2	0	2	3	2	5	1	0	1	1	4	1	0	2	1	1	0	2	1	3	2	1	0	0	5	0	0	0	1	1	1	2	1	3	2	1	1	0	0	2	1	0	1	1	0
OTU_2618	7	9	7	9	7	2	5	11	3	18	10	8	8	7	2	1	11	4	2	2	2	3	3	5	2	2	2	4	11	4	4	3	0	5	2	5	1	4	8	7	0	1	7	10	7	6	8	2	1
OTU_1130	3	13	11	6	11	5	3	8	3	10	4	4	11	10	9	0	9	6	1	7	1	2	13	11	3	3	4	6	12	1	5	2	3	9	2	8	2	3	2	2	0	1	3	7	5	10	6	1	3
OTU_889	7	10	6	2	8	4	3	6	4	4	7	7	4	2	1	0	9	3	1	3	1	2	7	2	4	2	3	2	8	1	1	4	2	5	3	6	2	7	4	6	0	0	3	5	2	6	9	0	0
OTU_2532	1	0	1	0	1	2	0	0	0	0	0	1	18	18	7	2	0	1	1	0	0	1	0	1	1	0	0	1	1	1	0	1	0	2	0	0	0	0	1	0	0	0	1	1	0	2	1	0	0
OTU_3213	0	0	0	0	0	0	0	0	1	0	0	0	1	0	0	0	0	0	0	0	0	1	2	6	0	0	1	0	0	0	0	0	0	0	0	0	0	0	0	1	0	0	0	0	0	0	0	0	0
OTU_2739	0	1	1	3	2	2	1	5	0	0	1	2	2	1	1	0	3	1	0	1	0	1	0	1	1	0	1	4	1	1	0	0	0	3	0	3	0	0	1	2	0	0	1	2	1	0	2	1	0
OTU_106	0	7	3	0	3	2	5	11	3	5	0	5	2	4	6	1	4	2	1	2	0	3	8	8	4	0	5	5	11	1	4	1	1	222	179	359	0	3	2	3	4	1	4	4	3	4	8	1	2
OTU_411	2	7	3	101	96	53	6	8	2	3	8	8	27	21	17	1	11	3	4	4	1	1	6	9	7	3	4	1	13	1	1	1	1	5	3	10	1	2	4	6	2	0	8	10	10	7	39	5	0
OTU_1268	0	1	1	2	1	0	1	1	0	0	1	0	0	0	0	0	2	0	0	0	0	9	26	21	1	0	0	0	1	0	0	0	0	2	0	6	0	2	0	0	0	0	0	0	0	1	2	0	0
OTU_3185	0	0	0	1	0	0	0	0	0	0	1	0	0	0	0	0	0	0	0	0	0	0	0	1	0	0	0	0	0	0	4	1	2	0	0	0	0	0	0	0	0	0	0	0	0	0	0	0	0
OTU_3009	0	1	0	0	0	0	0	0	0	0	0	1	2	0	0	0	0	3	0	2	0	1	2	1	2	0	0	0	0	0	0	1	0	2	0	1	0	0	0	0	0	0	1	0	0	0	0	0	0
OTU_4374	0	0	1	0	0	0	0	0	0	1	1	1	0	0	1	0	0	0	0	0	0	0	1	0	0	0	0	0	0	0	0	0	0	0	0	1	0	0	0	0	0	0	0	0	0	2	3	2	0
OTU_4561	0	0	0	0	0	0	0	0	0	0	0	0	0	0	0	0	0	1	0	0	0	0	0	0	0	0	0	0	0	0	0	3	0	0	0	0	0	0	0	0	0	0	0	0	0	0	0	0	0
OTU_1935	0	1	0	0	0	0	0	0	0	0	0	0	0	0	0	0	0	1	0	0	0	1	0	1	6	2	6	2	2	1	0	0	1	0	0	0	0	0	0	0	0	0	0	1	0	0	0	0	0
OTU_3102	0	0	0	1	0	0	0	0	0	1	0	0	0	1	0	0	0	0	0	0	0	4	5	4	0	0	0	0	0	0	1	0	0	0	1	1	0	1	0	0	0	0	0	0	0	0	0	0	0
OTU_1302	0	1	0	0	2	1	0	1	1	1	1	0	1	1	0	0	2	0	0	0	0	6	18	15	0	0	0	0	1	0	1	0	1	1	1	0	0	0	1	0	1	0	0	1	0	2	0	0	0
OTU_1783	6	23	20	12	8	5	8	8	6	18	15	9	16	20	16	3	11	6	0	8	5	9	43	29	16	2	11	4	11	4	15	3	18	39	26	58	1	9	16	158	3	0	37	167	189	27	29	7	18
OTU_1890	1	1	1	2	1	0	2	4	0	4	4	1	10	7	5	0	0	1	1	2	2	1	4	5	2	1	1	0	2	0	3	4	5	3	0	5	1	0	0	14	2	0	2	2	2	15	8	1	5
OTU_3531	0	2	2	3	2	2	1	6	1	5	4	3	1	7	4	0	4	0	0	0	1	14	40	30	1	0	1	1	5	4	13	8	12	9	11	9	0	0	1	2	0	0	3	5	1	15	7	1	1
OTU_2819	0	0	0	0	0	0	0	2	1	0	0	1	1	0	0	1	2	0	8	12	4	0	1	1	1	0	1	0	1	0	2	0	1	0	0	1	0	0	0	0	0	0	0	0	1	0	2	0	0
OTU_1272	1	1	1	4	4	1	0	4	2	0	7	1	2	0	1	0	1	2	10	28	12	1	1	2	2	0	5	0	2	0	2	1	3	3	0	0	0	4	1	0	0	0	0	1	0	6	2	1	1
OTU_8	13	45	27	24	42	10	15	54	21	34	27	23	28	32	25	4	29	17	11	21	5	5	34	20	36	12	23	16	44	13	18	7	12	951	1076	2998	7	12	16	27	8	0	27	22	27	21	41	6	13
OTU_152	3	12	9	3	9	4	6	7	3	10	8	6	9	7	4	4	12	2	4	10	0	3	11	16	3	0	13	6	20	4	4	1	4	3	6	12	4	4	5	6	1	1	100	545	243	9	13	0	3
OTU_1133	0	2	0	0	1	0	0	1	0	3	1	1	4	1	2	2	2	1	1	1	0	0	3	1	0	0	1	2	2	0	7	1	0	1	1	3	0	0	2	0	0	0	1	2	1	2	2	1	2
OTU_1011	1	3	3	1	0	0	1	2	1	0	0	0	2	0	1	0	0	1	0	0	0	4	12	16	0	1	0	0	2	0	3	2	1	24	6	40	0	0	1	0	0	0	0	1	0	1	1	0	0
OTU_1840	0	1	1	2	3	0	0	2	0	0	1	2	2	0	1	0	0	0	0	0	0	8	13	20	0	0	1	1	1	0	0	0	1	0	0	0	0	2	1	0	0	0	1	0	0	1	1	1	0
OTU_4219	0	0	0	0	0	0	0	0	0	0	0	0	0	0	0	0	0	0	0	0	0	0	0	0	0	0	0	0	0	0	0	0	0	6	0	2	1	0	0	0	0	0	0	0	0	0	0	0	0
OTU_2367	0	5	0	3	1	0	0	2	0	0	0	3	0	2	0	0	0	0	0	2	1	4	18	10	0	0	1	0	4	0	5	3	2	2	1	0	0	1	0	0	0	0	0	1	0	1	2	0	1
OTU_657	1	3	1	2	3	0	1	1	2	4	2	1	1	1	0	0	0	2	0	1	0	0	1	1	1	1	1	0	2	1	20	19	44	3	1	4	0	1	1	1	1	0	1	0	2	0	3	0	2
OTU_2369	1	2	0	1	0	2	0	1	0	0	2	0	0	1	0	0	0	0	0	0	0	5	16	16	1	0	0	1	1	0	0	3	3	0	0	0	1	0	0	0	0	0	0	1	1	1	0	1	0
OTU_3281	0	0	0	3	0	0	0	2	0	2	1	0	1	0	0	3	14	7	0	3	2	0	6	1	23	0	9	0	1	0	2	0	1	0	0	0	1	1	0	1	0	0	1	0	2	0	1	0	0
OTU_635	14	54	40	14	10	4	6	17	8	17	9	9	87	79	54	1	7	2	2	5	3	3	12	8	9	1	5	4	9	2	4	3	5	10	3	4	2	24	26	16	3	0	9	6	3	53	55	4	11
OTU_849	2	7	6	2	3	2	2	6	1	8	5	5	3	7	6	0	6	4	3	5	0	12	23	17	12	1	5	1	5	1	8	3	4	8	5	9	2	2	2	8	0	0	50	129	39	8	8	2	8
OTU_874	6	0	2	3	6	3	3	3	1	6	0	11	14	13	12	0	6	0	0	6	0	7	14	14	6	2	2	4	3	1	36	23	25	15	4	17	1	4	3	20	2	0	5	0	4	12	15	4	4
OTU_4888	0	0	0	0	0	1	1	0	1	1	1	0	5	1	3	0	0	0	0	1	0	1	1	3	1	1	0	1	5	0	1	0	0	2	0	0	1	0	2	0	0	0	3	1	0	5	12	5	1
OTU_3033	2	0	0	0	0	1	0	0	1	0	0	0	3	1	3	0	4	1	0	2	0	0	1	2	1	0	0	0	4	0	3	1	5	0	1	2	0	0	0	5	0	0	1	0	0	3	3	2	3
OTU_2009	0	30	33	2	2	1	0	0	1	10	6	6	3	1	4	0	1	0	0	3	0	2	7	9	0	0	0	1	3	1	2	0	0	0	0	2	0	2	1	0	0	0	1	1	0	15	13	0	2
OTU_1280	0	6	1	1	1	1	0	3	2	1	3	1	34	26	21	1	2	1	0	1	0	1	1	3	0	1	0	0	2	0	1	0	0	1	3	3	0	0	1	0	1	0	0	0	0	1	8	0	4
OTU_26	49	197	147	59	46	34	31	47	39	64	67	51	142	115	66	13	66	41	66	260	102	297	1147	1142	56	9	30	32	89	13	229	106	127	86	67	164	21	82	69	61	24	2	52	78	43	73	114	16	32
OTU_622	21	48	52	2	7	3	2	5	3	4	5	12	7	3	2	0	11	6	3	1	2	1	5	7	9	3	2	1	7	1	64	19	37	5	1	5	7	29	37	6	2	0	2	3	6	14	21	2	11
OTU_3064	0	0	0	1	4	0	1	0	1	0	0	0	0	0	0	0	0	1	0	0	0	0	1	1	0	0	0	0	0	0	2	1	0	0	0	1	0	1	0	0	1	0	0	0	0	1	1	0	0
OTU_1033	10	74	47	1	0	0	2	3	1	0	1	1	0	2	1	0	0	0	0	1	0	1	2	3	0	1	1	0	1	1	0	0	0	3	0	3	0	1	0	1	0	0	0	2	1	1	0	0	0
OTU_4236	0	0	0	0	1	0	0	0	0	0	0	0	0	0	0	0	0	0	0	1	0	1	0	0	0	0	0	0	1	0	0	0	0	4	9	6	0	1	0	0	0	0	0	0	0	0	0	0	0
OTU_3876	4	14	13	1	0	1	1	0	0	1	2	3	2	3	0	0	1	0	1	1	0	0	0	1	0	0	0	1	0	1	0	0	0	0	1	1	0	1	0	1	0	0	1	1	0	2	1	0	0
OTU_1546	0	0	0	1	0	0	0	1	0	0	1	0	0	0	0	0	0	0	0	0	0	0	0	0	0	0	0	0	1	0	0	0	0	9	2	6	0	0	0	0	0	0	0	0	0	0	0	0	0
OTU_2171	4	23	12	0	1	0	2	0	1	1	0	0	0	0	1	0	2	0	1	0	0	0	2	0	2	1	0	0	1	0	2	0	5	0	0	0	2	9	5	2	0	0	2	0	1	6	3	0	0
OTU_1678	9	17	11	2	0	0	1	0	1	0	0	1	0	2	0	0	1	1	0	0	0	0	0	0	0	0	0	0	1	0	2	0	3	0	0	5	1	0	2	0	0	0	2	1	0	2	0	0	2
OTU_1843	0	3	1	1	0	0	0	0	0	2	21	3	1	0	2	0	2	1	0	0	0	1	5	1	0	1	0	0	1	0	0	0	2	0	0	1	2	0	4	1	1	1	2	0	0	1	1	1	0
OTU_1311	6	13	8	0	0	1	0	0	0	0	1	0	0	0	0	0	0	0	0	0	0	0	1	0	0	0	1	1	0	1	1	0	0	0	1	1	0	0	0	0	0	0	2	0	0	1	0	0	0
OTU_4269	0	3	1	0	0	0	0	0	1	2	1	0	1	0	0	0	2	0	0	0	0	0	0	0	1	0	0	1	2	0	1	0	0	1	2	2	0	0	2	0	0	0	1	1	0	0	0	0	0
OTU_4060	1	4	6	0	0	0	0	0	0	0	0	1	0	0	0	0	0	0	0	0	0	0	0	0	1	0	0	1	0	0	0	0	0	0	0	3	0	0	0	0	0	0	0	0	0	1	2	0	0
OTU_2414	0	1	1	0	0	0	0	2	1	1	0	0	1	1	0	0	1	0	0	1	0	0	0	0	0	0	0	0	0	0	2	3	8	0	1	4	0	3	4	0	1	0	0	1	0	0	2	0	0
OTU_2741	0	9	13	0	0	0	0	0	0	1	0	1	0	0	0	0	0	0	0	0	0	0	0	0	2	0	0	0	0	0	0	0	0	1	0	0	0	1	1	0	0	0	2	1	1	0	1	1	0
OTU_4984	0	0	0	0	0	0	0	0	0	0	0	0	0	0	1	0	0	1	0	0	0	0	1	1	0	0	0	0	0	0	0	0	0	5	1	0	0	0	0	0	0	0	0	0	0	0	1	0	0
OTU_1385	0	0	0	0	0	0	0	0	0	0	2	0	1	0	0	0	1	0	3	16	4	0	0	1	0	0	0	0	1	0	0	1	0	0	0	0	1	0	0	0	0	0	1	0	0	0	0	0	0
OTU_4270	1	4	1	0	1	1	0	0	0	0	0	0	1	0	0	0	0	1	2	0	2	1	0	3	1	0	0	0	0	0	0	0	0	1	0	1	0	1	0	0	0	0	0	0	0	6	4	0	1
OTU_3192	0	0	0	0	0	0	0	0	0	0	0	0	0	0	0	0	0	0	0	0	0	0	0	0	0	0	0	0	0	0	0	0	0	0	0	0	0	0	0	0	0	0	0	0	0	3	0	0	0
OTU_3579	1	4	1	0	2	2	1	1	0	0	1	0	1	1	1	0	0	0	0	2	0	0	2	0	2	0	1	1	1	1	1	2	0	3	0	3	0	2	3	2	0	1	1	3	0	1	2	0	1
OTU_812	1	1	1	1	2	0	0	4	0	0	0	0	3	1	1	0	2	0	10	37	13	0	1	0	1	1	0	1	0	1	1	0	0	0	0	2	0	1	0	0	1	0	0	1	2	2	0	0	0
OTU_3055	0	0	0	0	0	0	0	1	0	0	0	0	0	2	0	0	0	0	0	0	0	0	0	1	0	0	0	0	1	0	0	0	0	0	0	0	0	1	0	0	0	0	0	0	0	0	1	0	0
OTU_4342	0	0	0	0	0	0	0	0	0	0	0	0	0	0	0	0	0	0	0	0	0	1	8	14	0	0	0	0	2	0	1	0	0	1	0	1	0	0	1	0	1	0	0	0	1	2	1	0	0
OTU_117	24	110	84	19	23	4	9	21	9	12	15	14	33	16	9	0	24	10	720	16	4	4	28	22	17	4	4	13	33	3	12	3	1	21	9	29	5	23	19	16	15	1	10	32	11	23	30	11	20
OTU_1534	13	36	26	3	3	5	1	2	2	10	6	11	18	10	12	2	5	2	0	4	2	4	9	4	5	1	0	3	4	3	5	1	3	12	5	19	2	9	3	8	1	0	7	22	9	6	25	3	16
OTU_599	1	7	1	3	1	2	2	1	0	20	21	13	21	17	15	0	2	1	0	2	0	1	2	3	0	0	1	0	4	0	3	1	0	9	6	10	1	0	1	3	1	0	0	2	3	17	44	3	2
OTU_878	2	7	1	7	6	2	3	1	1	12	11	6	46	43	40	0	6	2	0	1	1	1	2	0	1	0	2	2	5	1	0	1	1	1	4	7	0	2	0	3	6	0	1	3	2	5	6	4	22
OTU_177	4	27	14	346	232	152	6	11	5	22	22	23	68	59	43	0	18	11	2	9	4	7	21	14	11	4	6	6	35	6	4	8	3	17	5	18	4	8	8	7	6	1	12	19	11	43	54	11	6
OTU_1140	1	1	0	1	2	0	2	7	0	1	1	1	1	0	3	0	2	2	0	0	0	0	0	2	19	4	7	8	39	2	1	0	0	3	2	5	1	0	0	27	7	0	2	3	2	0	1	0	1
OTU_3257	0	1	2	0	1	0	5	11	4	1	1	0	0	0	0	0	0	0	0	0	0	0	0	1	0	0	0	0	0	0	1	1	0	0	0	0	0	0	0	1	0	0	0	0	0	0	0	0	0
OTU_495	0	3	1	2	6	3	0	4	1	1	6	1	68	75	44	0	3	2	0	1	3	1	3	1	0	0	0	3	2	1	0	0	1	3	0	3	0	1	1	0	1	0	1	1	2	5	4	2	1
OTU_340	3	13	6	12	8	3	10	14	7	8	8	11	24	21	18	1	7	7	0	3	3	2	8	3	9	1	9	7	6	2	1	3	4	10	5	11	10	46	52	144	48	5	7	5	5	8	14	0	4
OTU_759	1	4	2	7	5	1	4	14	2	6	2	1	3	2	3	2	27	8	7	28	9	0	2	3	69	13	55	3	3	0	2	1	0	0	4	4	0	2	1	4	1	0	1	7	0	5	5	0	5
OTU_2212	0	0	0	0	0	0	0	0	0	0	0	0	2	0	0	1	0	1	0	0	0	0	0	0	0	0	0	0	1	0	2	4	7	0	0	1	0	0	0	0	0	0	0	0	0	0	0	0	0
OTU_2299	0	0	0	0	0	0	0	0	1	0	1	0	0	0	0	0	1	1	0	0	0	0	1	0	5	1	6	0	0	0	0	0	0	1	0	0	0	1	1	0	0	0	0	0	0	0	0	0	0
OTU_3026	0	0	0	0	0	0	0	0	0	0	0	0	0	0	0	0	2	4	0	0	0	0	0	0	0	0	0	0	0	0	0	0	0	0	0	0	0	0	0	0	1	0	0	0	0	0	0	0	0
OTU_3832	0	1	0	0	2	0	0	0	0	2	0	1	2	0	0	0	0	0	0	0	0	2	4	2	0	0	0	0	0	0	0	0	0	0	0	0	0	0	0	0	0	0	0	1	0	2	1	0	0
OTU_4981	1	0	0	0	0	0	1	0	0	1	0	2	9	8	6	0	0	3	0	0	0	0	1	1	0	0	0	0	0	1	0	0	0	0	2	0	0	0	0	0	0	0	0	1	0	12	14	1	1
OTU_4708	0	0	0	0	0	0	0	0	0	0	1	0	0	0	0	0	1	0	0	0	0	0	4	1	0	0	0	0	0	0	0	0	0	0	0	0	0	0	0	1	0	0	0	0	0	0	0	0	0
OTU_2773	0	0	0	0	0	0	0	0	0	2	0	0	9	4	1	0	0	0	0	0	0	0	0	0	0	0	0	0	1	0	0	0	1	0	1	1	0	0	0	0	0	0	1	1	0	0	2	0	0
OTU_823	0	3	2	2	0	4	2	2	1	0	2	1	2	1	1	2	2	1	0	2	0	0	2	3	17	0	6	10	29	8	1	0	0	0	1	3	0	2	0	83	1	0	3	0	1	0	1	1	0
OTU_2149	0	2	0	1	3	1	1	5	0	0	0	0	0	1	0	0	1	2	0	0	0	3	1	0	8	2	5	0	5	1	0	0	0	3	0	0	0	0	0	1	0	0	1	0	1	0	1	0	0
OTU_4528	0	0	0	0	0	0	1	0	0	0	0	0	0	0	0	0	0	0	0	0	0	0	1	0	0	0	0	0	1	1	1	0	0	0	1	1	0	0	0	0	0	0	0	0	0	0	2	0	0
OTU_910	0	5	4	5	1	5	2	1	1	11	15	9	16	19	10	0	2	2	0	3	1	3	5	14	2	0	1	1	2	0	0	1	1	10	6	9	0	0	1	0	3	0	3	1	1	12	24	2	5
OTU_3558	1	0	2	0	0	0	0	4	0	0	1	1	2	2	4	0	0	1	0	2	0	0	2	3	3	1	0	2	4	1	1	0	1	1	0	3	0	2	0	0	1	0	1	2	0	1	2	1	1
OTU_2461	0	2	0	0	2	1	1	0	1	0	0	2	4	4	3	0	3	3	0	1	0	0	1	1	2	0	0	0	4	0	0	0	0	1	0	7	1	0	1	0	1	0	0	1	1	0	6	1	8
OTU_586	1	1	2	3	4	1	2	1	1	4	4	5	42	29	33	0	6	2	1	5	0	0	2	7	15	3	7	2	11	3	0	0	0	2	1	4	3	0	0	4	0	0	2	3	2	18	50	3	2
OTU_1822	0	0	0	0	0	0	0	0	0	1	1	0	14	6	7	0	1	0	0	2	0	0	0	0	1	0	0	0	0	0	0	0	0	0	0	2	0	0	0	0	0	0	0	2	1	0	1	0	0
OTU_4057	1	5	1	3	3	1	1	5	2	2	2	0	2	1	0	0	2	1	1	3	2	1	3	1	1	0	0	1	6	3	1	0	0	2	0	2	0	1	2	1	0	0	2	3	0	2	1	0	2
OTU_4679	2	4	1	1	0	0	0	2	1	0	3	3	0	0	1	0	1	0	0	2	0	0	1	0	4	0	1	1	2	1	0	0	0	2	1	5	1	0	3	0	0	0	1	1	0	2	0	0	0
OTU_3807	1	6	3	2	0	0	2	0	1	2	0	2	0	2	0	1	2	1	0	1	0	0	3	0	1	0	2	1	3	0	0	1	1	3	0	1	0	0	1	1	0	0	0	3	1	4	5	0	0
OTU_4497	0	2	1	1	1	1	2	0	1	0	2	1	0	0	2	0	0	0	0	1	1	0	1	0	1	1	0	0	1	0	1	0	0	3	2	2	0	1	0	1	1	0	1	1	1	1	2	0	0
OTU_2259	0	3	0	1	2	0	1	1	1	1	0	0	0	0	2	0	1	0	0	0	0	0	2	2	19	5	8	1	5	1	2	0	0	0	0	0	0	0	0	8	2	0	1	1	1	1	2	0	0
OTU_267	8	41	18	14	35	15	12	32	22	25	26	35	22	39	14	4	55	18	23	136	43	7	30	20	23	8	12	23	40	5	9	13	11	27	13	33	3	19	21	13	5	0	22	26	21	16	37	4	14
OTU_1681	1	7	2	3	1	1	2	4	2	2	2	1	7	7	2	3	2	1	1	5	1	1	3	6	1	0	2	0	5	2	0	1	1	5	1	7	0	2	1	3	2	0	4	2	1	3	3	1	1
OTU_4585	0	4	0	0	1	0	0	3	1	0	1	0	0	0	1	0	0	1	0	0	0	0	0	0	2	0	1	0	1	0	1	0	1	1	0	2	0	0	0	0	1	0	1	2	1	2	1	0	0
OTU_54	53	192	134	138	186	72	80	200	89	161	135	154	157	154	138	25	198	122	40	81	48	45	211	126	133	29	92	93	192	50	55	53	54	162	93	267	34	94	127	110	53	6	145	146	137	102	158	24	66
OTU_3001	5	7	7	5	8	1	2	3	3	2	8	7	10	10	9	1	7	5	1	4	0	0	7	2	3	1	5	2	13	2	1	2	2	12	3	15	2	5	3	4	4	0	5	7	2	4	10	2	1
OTU_2682	1	0	0	0	1	0	0	2	0	0	1	0	1	1	1	0	0	0	0	0	0	0	0	4	2	0	1	1	3	0	0	1	0	2	1	1	0	0	0	1	2	0	0	2	0	2	0	1	1
OTU_276	1	20	11	8	10	3	6	19	7	11	19	12	11	16	10	2	14	7	27	118	27	2	19	19	95	17	48	64	188	38	8	2	3	16	16	18	0	10	6	102	62	5	10	10	7	13	8	2	11
OTU_1851	3	7	1	2	4	4	5	9	4	7	8	6	6	6	3	1	4	1	28	88	42	1	5	5	23	6	7	8	65	11	1	2	0	17	12	37	2	2	4	31	12	1	5	4	3	2	6	2	6
OTU_677	0	3	0	1	1	1	0	7	3	1	3	2	0	1	0	0	2	0	19	45	25	0	2	3	2	0	1	2	1	1	0	0	0	1	0	3	0	6	4	1	0	0	2	0	1	3	3	1	1
OTU_1010	0	1	2	19	14	11	2	1	0	4	0	0	11	7	3	0	6	1	0	3	0	2	2	4	1	0	1	2	0	0	0	0	1	3	2	3	0	1	1	1	1	0	0	3	0	10	10	1	5
OTU_3532	0	0	0	0	0	0	0	0	2	1	0	0	1	0	0	1	0	1	0	1	0	4	1	2	1	0	0	0	1	0	0	0	0	1	0	0	0	0	0	0	0	0	0	3	0	0	0	0	0
OTU_4650	0	0	1	1	0	0	0	1	0	1	0	0	0	0	0	0	0	0	0	0	0	0	0	0	0	0	0	0	1	0	0	0	0	0	0	0	0	0	1	0	1	0	0	0	0	3	4	1	0
OTU_3190	0	0	0	0	0	0	0	1	1	0	0	0	4	2	2	0	0	0	0	0	0	0	0	0	0	0	0	0	0	0	0	0	0	1	1	0	0	0	0	0	0	0	0	0	0	0	0	0	0
OTU_543	3	5	4	2	1	1	2	5	5	7	9	11	4	4	8	1	1	2	1	2	1	15	34	40	1	2	4	1	6	1	1	1	0	2	2	7	0	3	1	1	0	0	6	3	2	20	27	7	4
OTU_3339	0	1	0	1	0	1	1	1	1	0	1	2	7	5	2	1	1	0	0	0	0	0	1	0	0	0	0	0	0	0	1	1	0	0	0	0	0	1	2	0	0	0	1	0	0	4	8	0	8
OTU_263	1	4	2	5	2	1	2	2	5	1	2	2	2	3	1	0	1	2	4	34	14	19	131	126	3	2	3	0	4	0	1	0	0	2	1	6	1	1	0	0	1	0	3	6	6	5	3	0	0
OTU_113	9	28	29	17	16	16	9	36	16	23	18	19	308	256	140	3	15	11	3	12	5	7	19	17	12	2	12	23	33	11	15	11	14	26	15	29	8	18	19	720	313	22	58	75	34	29	30	5	10
OTU_899	2	2	3	4	2	1	0	2	2	4	1	3	1	1	1	0	3	1	1	2	1	1	1	1	0	0	1	2	0	0	1	3	0	1	0	3	1	0	2	69	28	1	1	5	4	0	2	0	0
OTU_4149	1	0	2	0	0	1	0	0	0	0	0	0	0	0	0	0	1	0	0	0	0	0	0	1	0	0	0	0	0	0	0	0	0	0	13	3	0	0	0	0	0	0	0	0	0	1	0	0	0
OTU_3288	0	1	0	1	1	0	0	0	1	0	0	0	0	0	0	0	0	0	3	2	2	0	2	0	1	1	2	2	2	1	0	0	0	1	0	0	0	0	0	2	1	0	0	0	1	0	1	0	0
OTU_746	2	1	1	0	3	1	0	3	2	2	2	2	3	3	2	0	2	0	0	12	4	1	9	3	3	0	3	1	2	1	0	1	0	45	34	40	1	1	1	0	1	0	1	0	3	5	8	0	2
OTU_1485	0	2	0	3	2	4	9	21	9	2	1	0	1	0	0	0	3	0	1	0	0	0	0	0	7	1	1	2	6	4	0	1	0	1	0	1	0	0	2	8	3	0	1	0	0	1	2	0	0
OTU_1464	0	0	0	0	1	0	0	1	0	1	0	0	0	2	0	0	0	0	0	0	0	0	1	1	1	1	0	0	0	0	0	0	0	33	14	23	0	0	0	1	0	0	0	0	0	1	0	0	0
OTU_4491	0	2	0	1	0	0	0	4	0	1	0	0	3	1	2	0	0	1	0	0	0	0	0	1	0	0	1	0	1	0	1	0	0	3	0	2	0	1	0	0	0	0	0	1	1	0	3	0	0
OTU_1300	1	0	0	1	3	0	0	0	0	0	0	0	0	0	0	2	22	4	0	1	0	0	2	1	0	0	1	0	0	0	1	1	0	0	1	3	0	0	1	0	0	0	0	0	1	0	0	0	1
OTU_4281	0	1	0	0	0	0	0	1	0	2	3	0	0	2	1	0	0	0	0	0	0	0	7	3	1	0	0	0	1	1	0	1	0	0	0	0	0	0	0	1	0	0	0	0	0	2	7	0	0
OTU_4965	0	0	0	0	1	0	0	0	0	0	1	3	1	0	0	1	0	0	0	0	0	0	1	0	1	0	0	0	0	0	0	0	0	0	0	2	0	0	0	0	0	0	0	0	1	0	2	0	0
OTU_1245	0	1	0	2	2	0	2	13	5	0	1	1	3	1	0	0	10	10	0	0	0	0	1	1	2	1	3	1	1	1	0	0	0	2	0	1	0	1	1	0	2	0	0	0	0	0	2	1	0
OTU_412	9	56	32	6	6	4	5	21	9	12	14	16	83	72	39	0	11	4	0	7	2	3	11	11	14	1	7	3	12	3	1	5	5	7	4	9	1	2	2	7	3	1	3	8	5	46	65	16	4
OTU_2207	0	0	0	0	0	0	0	0	0	0	3	1	1	0	1	0	0	0	0	0	0	0	0	0	0	0	0	0	0	0	0	0	0	0	0	0	0	0	0	0	0	0	0	0	0	4	3	0	0
OTU_173	4	12	7	8	18	11	68	179	80	19	15	10	11	6	12	1	7	5	5	5	0	6	4	8	177	30	61	10	12	2	10	2	4	12	8	21	3	3	4	54	36	1	10	13	7	4	18	2	6
OTU_1927	0	3	0	7	5	2	2	4	0	4	1	2	16	11	10	2	3	1	0	0	2	1	3	1	2	1	1	3	1	0	0	0	0	1	2	0	0	0	3	0	1	0	1	1	0	8	14	3	2
OTU_104	8	27	18	21	44	11	118	350	115	33	38	30	263	139	191	3	23	11	4	16	6	7	34	20	29	7	13	12	45	9	10	6	7	74	41	56	4	9	11	15	7	2	20	13	17	15	33	8	16
OTU_15	21	120	82	117	94	48	176	533	223	1530	1340	1593	122	107	105	22	93	63	15	43	15	35	107	123	93	31	84	97	428	55	353	270	186	156	182	276	23	51	52	147	84	2	79	63	52	60	154	10	41
OTU_157	5	10	15	5	3	4	7	11	5	150	68	88	308	248	203	3	9	7	3	3	2	2	3	6	7	1	8	5	13	4	2	0	1	10	5	12	4	4	8	5	4	0	5	5	7	7	26	0	2
OTU_2784	0	0	0	0	0	0	0	0	0	0	1	0	9	6	3	0	0	0	0	0	0	0	0	1	1	0	0	0	0	1	0	0	0	0	0	0	0	1	0	0	0	0	0	0	0	0	0	0	0
OTU_53	10	30	24	27	24	13	19	33	11	367	350	212	935	797	721	7	40	12	5	19	4	8	24	28	20	9	11	10	50	11	9	11	15	32	25	44	5	11	21	25	10	2	18	19	6	25	47	10	14
OTU_2827	8	26	15	65	51	23	25	84	27	68	57	42	21	22	29	3	26	10	2	6	1	2	20	11	37	12	28	12	35	2	5	4	5	45	65	81	2	11	17	7	5	0	14	15	7	16	23	5	34
OTU_397	0	6	5	3	4	4	3	4	4	16	12	12	177	86	104	0	10	4	0	8	1	3	4	3	6	1	5	2	10	1	0	0	3	19	5	9	0	2	4	3	2	0	1	3	3	26	37	8	0
OTU_203	1	6	3	7	5	2	4	16	6	15	17	10	11	8	7	0	12	4	1	6	1	4	5	12	234	60	126	46	61	39	4	2	3	6	7	8	2	3	5	11	2	0	11	3	7	8	13	0	2
OTU_693	1	8	5	30	28	12	42	125	58	8	8	9	3	5	1	1	3	2	0	1	1	2	5	5	17	3	14	3	10	0	1	0	1	4	4	6	0	1	3	2	1	0	4	3	4	3	12	1	4
OTU_2077	0	0	0	0	0	0	0	0	0	8	4	5	0	1	0	0	0	1	0	0	0	0	0	0	0	0	0	0	0	0	0	0	0	0	0	1	0	0	0	0	0	0	0	1	2	1	2	0	0
OTU_3193	0	0	0	1	1	0	0	0	0	4	7	5	1	0	0	0	0	0	0	0	0	1	0	0	0	0	0	0	0	0	0	0	0	0	0	1	0	0	1	0	0	0	0	0	0	0	0	0	0
OTU_4757	0	0	0	1	0	0	0	0	0	0	1	0	0	5	1	0	0	0	0	0	0	0	0	0	0	0	0	0	0	0	0	0	0	0	0	0	0	0	0	0	0	0	0	0	0	1	0	1	0
OTU_247	3	14	3	6	10	2	114	279	122	9	11	8	11	4	9	1	8	4	3	2	0	2	12	6	6	3	3	3	12	2	3	5	3	4	3	7	1	4	4	4	3	0	7	6	4	3	12	1	8
OTU_63	82	316	225	215	228	120	26	97	52	148	125	109	1774	1300	957	22	87	57	25	77	20	25	74	80	81	22	60	32	134	21	60	40	39	110	42	142	40	99	108	66	28	5	86	91	77	1760	1474	187	41
OTU_3196	1	1	0	1	0	0	0	2	1	0	1	1	0	1	0	0	1	0	0	0	0	0	1	1	0	0	0	1	0	0	0	0	0	2	2	0	1	0	0	1	0	0	2	0	0	0	0	0	0
OTU_12	56	161	93	223	136	73	48	120	65	134	140	125	1690	1505	1168	14	114	65	100	318	99	25	98	72	127	23	77	43	124	26	161	139	92	111	65	173	59	195	157	888	215	16	66	82	77	302	391	46	50
OTU_3732	0	0	0	0	0	0	0	0	0	1	0	0	1	0	0	0	0	0	0	0	0	0	1	0	7	0	4	0	0	0	0	0	0	0	0	0	0	0	1	0	0	0	1	0	0	0	0	0	0
OTU_151	4	31	14	22	26	9	260	633	325	23	30	15	16	16	16	7	17	12	1	4	3	4	18	19	29	5	16	13	36	12	4	3	6	15	11	32	1	10	5	16	5	0	23	20	7	11	18	4	11
OTU_223	2	18	19	215	260	133	6	8	5	29	26	19	13	15	7	2	17	8	2	7	1	5	18	12	9	4	11	9	19	2	2	5	7	19	12	20	3	15	14	10	6	1	13	10	10	18	37	11	11
OTU_89	4	38	23	18	28	15	15	30	7	239	200	210	513	296	244	4	24	11	5	18	7	4	24	19	22	4	9	12	34	6	9	7	9	23	18	33	8	22	25	29	8	0	18	19	23	232	217	22	24
OTU_705	1	13	4	8	7	2	10	8	5	13	12	14	57	41	35	1	9	4	1	6	0	2	13	7	6	0	2	4	8	2	4	1	2	4	2	4	9	31	24	3	0	0	3	10	6	26	12	2	4
OTU_671	2	10	7	2	11	5	3	12	4	13	13	6	13	7	11	0	5	5	1	5	1	2	8	10	5	2	2	4	15	2	3	1	4	12	3	7	2	0	6	4	3	1	5	4	7	6	10	0	3
OTU_1473	0	1	1	0	1	0	0	1	0	1	3	1	38	15	12	0	2	3	1	0	0	0	0	0	0	0	0	0	3	0	0	0	0	5	3	14	1	1	0	0	1	0	1	0	0	2	1	1	0
OTU_49	22	62	40	420	516	223	32	89	45	839	572	386	93	66	58	9	45	32	6	22	11	12	50	36	230	45	177	29	62	10	16	12	14	78	52	112	12	26	35	52	27	3	53	56	30	98	169	18	93
OTU_25	37	108	74	184	203	100	117	316	155	1357	2015	1243	471	339	317	16	95	43	16	64	15	21	95	59	50	17	36	49	133	28	20	27	25	235	286	519	18	46	39	74	27	6	59	72	59	648	1119	224	87
OTU_9	361	1480	1012	1954	2127	1088	274	620	337	12059	10052	7408	3303	2767	2160	112	624	366	133	323	91	177	563	423	473	129	336	232	801	137	235	165	140	903	488	1168	186	691	727	383	182	25	460	507	420	1983	2806	341	1712
OTU_3401	38	150	99	237	304	153	1017	2748	1167	184	172	137	455	325	297	22	120	102	13	39	15	37	145	94	269	59	204	440	1252	83	42	34	39	331	418	805	26	76	74	56	34	4	124	105	81	219	332	49	65
OTU_27	12	27	18	25	28	8	14	24	12	246	344	254	657	494	405	8	30	15	4	15	9	8	24	14	22	4	4	10	28	7	12	8	7	24	7	44	6	18	18	18	9	5	21	25	16	113	117	16	8
OTU_972	1	3	3	0	0	2	10	18	7	2	3	3	3	5	0	0	4	2	0	1	1	0	2	0	56	10	28	0	4	0	1	1	2	2	2	3	0	0	2	2	2	0	0	0	2	1	1	0	0
OTU_191	21	59	40	42	52	28	8	52	21	79	50	63	58	53	34	9	95	34	7	23	13	20	43	29	29	8	22	29	51	8	13	14	12	27	13	65	12	18	56	33	8	0	43	26	40	18	62	6	34
OTU_3467	0	3	1	4	1	2	4	15	7	1	3	2	2	0	0	0	1	3	2	4	0	2	0	1	2	1	2	2	4	0	0	0	1	1	1	5	0	1	0	5	3	0	1	1	1	3	4	1	2
OTU_2581	4	64	39	36	60	25	25	21	23	22	23	18	20	17	8	9	40	30	4	7	9	12	32	24	29	8	28	7	61	5	15	12	14	6	7	15	7	18	23	2	5	0	29	35	30	11	15	3	31
OTU_884	1	14	15	10	20	7	2	16	8	27	24	16	19	14	10	5	15	18	5	6	4	4	17	8	11	3	12	8	19	5	8	4	6	12	8	22	3	6	9	8	1	1	16	15	14	15	19	3	9
OTU_1	49	156	116	343	115	63	75	194	81	5443	4006	3649	360	360	325	23	115	73	32	86	19	31	117	96	94	30	58	59	194	38	52	29	34	145	88	209	21	56	84	107	41	5	75	106	74	674	937	140	82
OTU_46	69	155	130	119	173	76	73	227	80	304	286	285	195	164	140	26	138	92	38	99	43	23	166	94	124	26	70	99	192	51	85	44	38	185	115	321	27	103	94	146	40	8	118	144	103	112	227	37	66
OTU_2474	17	125	81	60	104	54	53	65	61	146	74	79	43	50	32	17	123	69	13	21	6	26	62	50	82	24	48	19	125	11	47	37	24	33	21	47	12	52	79	23	11	1	88	65	69	36	75	12	49
OTU_4406	5	13	6	5	3	5	1	11	6	10	8	5	4	5	12	0	10	4	1	3	2	4	6	3	2	2	3	1	6	3	1	0	0	7	0	9	1	4	6	2	1	1	2	5	3	4	7	0	5
OTU_3480	0	2	0	0	0	0	0	0	0	2	3	2	2	0	1	0	0	1	0	0	0	0	1	0	0	1	1	1	0	1	1	0	0	1	0	0	1	0	0	1	1	0	0	1	2	0	0	1	0
OTU_662	0	4	1	1	0	0	0	4	1	0	1	1	4	1	0	13	63	47	0	2	1	2	2	0	0	1	2	1	1	0	0	0	0	1	1	2	1	0	0	1	0	0	1	2	0	0	2	0	2
OTU_1292	0	2	0	1	0	0	0	0	0	1	0	1	0	1	2	6	23	26	1	0	0	1	2	1	2	0	1	0	1	0	1	1	0	0	2	0	1	0	0	2	0	0	0	1	1	1	3	0	0
OTU_881	0	0	0	1	2	1	1	1	1	6	1	1	0	0	2	8	39	36	0	2	1	0	0	4	0	0	0	0	1	1	0	0	1	0	1	3	1	2	0	1	0	0	1	2	0	0	2	0	0
OTU_541	2	7	3	4	3	1	1	3	2	4	0	1	6	2	4	0	2	3	1	1	1	1	6	3	3	0	1	6	5	0	68	65	24	1	1	6	0	3	1	1	0	0	4	1	3	5	5	1	3
OTU_3614	0	0	2	0	0	0	0	1	0	0	0	1	0	0	0	0	1	1	3	8	3	0	1	0	0	0	0	0	0	0	0	1	0	1	0	0	0	1	0	0	0	0	3	1	0	0	1	1	1
OTU_1452	6	17	9	2	2	1	2	1	1	3	0	2	4	2	0	1	5	3	0	1	0	1	0	2	1	0	2	2	4	0	2	0	0	7	2	13	7	40	49	2	0	0	1	3	1	1	6	5	1
OTU_2876	2	1	4	4	2	0	2	3	0	7	0	0	2	5	2	0	7	3	1	5	0	0	5	2	2	0	1	1	2	1	44	49	21	2	3	12	2	3	5	1	2	0	2	4	2	2	3	0	1
OTU_777	1	5	1	0	3	2	1	4	2	2	1	4	1	2	1	0	21	14	0	1	1	1	4	1	7	0	3	26	69	5	1	0	1	1	1	3	0	3	1	2	2	0	3	1	1	0	2	0	0
OTU_1114	0	1	1	0	0	0	0	3	0	0	0	1	0	1	0	0	0	0	0	2	0	0	0	0	7	1	1	1	8	2	0	1	0	6	21	26	0	0	2	2	2	0	0	0	0	0	0	0	0
OTU_251	0	2	6	0	3	1	2	0	1	3	0	4	4	1	4	1	7	3	0	0	1	1	8	3	1	1	1	1	6	0	3	3	5	5	2	7	21	98	80	0	0	0	2	5	3	8	2	1	0
OTU_605	0	7	2	3	1	2	0	0	0	5	2	2	3	1	1	2	7	4	1	3	0	0	7	1	0	1	0	1	4	1	23	14	18	13	1	7	8	26	39	3	0	0	3	2	5	5	6	0	0
OTU_1395	0	0	1	2	0	0	0	1	3	1	2	0	3	0	0	0	4	2	1	2	0	1	9	10	0	1	1	0	2	0	8	5	3	6	5	23	0	1	1	1	1	0	1	2	0	3	1	0	0
OTU_2945	0	0	0	0	0	0	0	0	0	0	0	0	2	0	0	0	0	0	0	0	0	0	0	1	0	0	0	0	0	0	0	0	0	0	0	1	1	4	3	0	0	0	0	0	0	0	0	0	0
OTU_1910	5	13	10	9	8	2	0	3	2	10	4	10	6	7	3	1	11	2	0	2	1	3	10	8	5	1	6	5	7	1	31	31	24	4	12	18	38	121	154	4	1	0	8	5	6	5	11	0	3
OTU_3129	1	6	4	1	4	2	4	2	1	2	4	4	4	4	1	1	4	1	3	6	0	0	10	5	2	0	4	0	1	1	7	4	3	23	21	48	5	42	41	1	2	0	2	2	0	3	4	0	0
OTU_3200	0	1	0	0	1	0	0	0	0	0	0	0	0	0	1	0	0	0	0	0	0	0	0	0	1	0	0	0	0	0	0	1	0	0	0	0	0	0	1	0	0	0	0	0	0	0	0	0	0
OTU_1003	15	47	30	5	4	1	1	1	2	2	2	1	4	2	2	0	2	1	2	14	8	0	3	3	4	2	1	0	7	0	19	20	5	7	6	10	0	3	3	0	0	0	7	2	1	2	6	2	2
OTU_2242	0	0	0	1	0	0	0	0	1	0	0	0	0	0	0	2	28	8	0	1	0	0	0	0	1	0	0	0	0	0	0	0	1	0	0	1	0	0	0	0	0	0	0	0	0	1	0	0	0
OTU_116	11	36	31	21	27	22	17	26	10	31	26	32	31	28	20	209	680	783	6	10	10	19	23	27	30	8	23	12	42	13	14	13	16	26	32	40	7	18	22	11	5	1	21	30	24	18	34	8	4
OTU_717	0	1	4	3	0	0	3	4	2	3	4	3	4	0	2	0	2	4	0	1	1	1	1	2	1	0	2	4	6	2	0	0	0	5	4	3	0	1	0	63	58	5	3	1	2	3	3	0	2
OTU_4764	1	0	0	0	0	0	0	0	0	0	0	0	0	0	0	0	0	1	0	0	0	0	0	0	0	0	0	0	0	0	0	0	0	0	0	0	0	0	2	1	0	0	0	0	0	0	1	0	0
OTU_512	1	3	2	1	5	1	5	5	1	1	2	2	2	1	2	0	21	8	0	1	1	0	5	4	4	0	4	2	3	1	2	1	0	5	0	4	1	2	0	7	0	0	115	70	65	1	5	0	0
OTU_346	1	7	4	5	6	1	2	6	1	8	4	3	3	3	3	28	160	108	1	2	2	0	7	2	2	1	3	0	10	0	5	3	1	3	5	6	1	4	2	2	2	0	4	5	4	4	7	0	1
OTU_797	7	8	4	11	9	4	3	12	3	10	15	6	4	13	13	4	12	6	4	17	2	1	7	5	9	2	2	7	10	2	4	5	2	20	4	10	2	3	8	10	5	0	6	13	5	5	24	3	2
OTU_111	3	19	10	11	11	7	10	10	5	12	16	13	11	15	10	2	20	4	4	10	2	8	16	11	8	0	9	3	15	4	5	0	3	9	10	14	1	8	11	12	3	0	471	377	303	11	17	0	3
OTU_2811	0	0	0	0	0	1	0	0	0	1	0	0	1	0	1	0	0	0	0	0	0	0	0	0	0	0	0	0	1	0	0	0	0	0	0	1	1	11	9	0	0	0	1	0	0	1	1	0	0
OTU_2216	1	0	2	0	1	0	1	3	2	4	1	2	3	0	0	0	2	1	9	33	8	3	4	3	2	0	1	4	3	0	4	3	0	2	2	0	1	6	2	1	2	0	5	13	16	2	5	0	1
OTU_2409	1	0	0	0	0	0	0	0	0	0	1	0	0	0	0	4	17	5	0	0	0	0	0	0	0	0	0	0	1	0	0	1	0	0	0	0	0	0	0	0	0	0	0	0	0	0	1	0	0
OTU_1769	5	11	12	1	3	2	0	0	2	2	3	0	0	3	1	0	4	1	0	0	0	5	22	20	1	3	2	1	3	0	2	0	0	7	2	18	0	2	0	2	0	0	7	5	1	3	2	1	2
OTU_4172	0	1	0	2	0	0	0	0	0	1	0	0	0	1	0	1	0	0	0	0	0	0	0	0	0	0	0	0	0	0	4	5	3	0	1	2	0	0	0	0	0	0	1	0	0	0	0	0	0
OTU_2469	0	0	2	0	1	0	0	1	0	1	0	0	2	0	0	1	0	1	0	0	0	0	0	0	0	0	0	0	0	1	0	0	1	0	0	1	0	0	0	12	19	2	0	0	0	0	1	0	0
OTU_578	3	5	3	5	6	6	2	7	2	3	3	5	2	3	2	2	19	6	1	3	1	1	3	3	18	1	11	15	36	4	3	1	0	8	5	6	1	3	4	80	77	7	6	5	3	3	1	0	5
OTU_949	1	2	5	3	6	3	2	2	2	2	2	4	1	2	1	0	5	9	2	2	1	8	28	20	7	1	4	3	3	3	1	2	0	8	1	9	2	1	1	14	6	0	35	34	13	3	4	1	6
OTU_684	1	3	4	3	3	6	3	9	5	5	5	4	6	3	6	0	3	1	0	1	1	5	6	12	6	0	4	2	8	1	1	4	0	0	2	10	1	2	1	6	9	0	18	19	8	5	11	2	10
OTU_1059	0	5	4	5	7	3	2	6	1	0	1	2	1	1	1	2	5	2	0	1	1	5	20	15	4	1	6	2	7	1	1	0	0	5	1	11	0	1	1	28	22	2	9	7	4	2	0	3	7
OTU_906	0	2	2	0	1	1	0	2	1	1	1	0	2	2	1	1	4	1	0	0	0	0	8	4	1	0	3	0	1	1	30	26	13	17	6	15	3	10	9	2	0	0	1	1	3	2	0	0	2
OTU_811	1	0	2	4	0	2	2	3	3	3	3	1	2	2	1	0	0	3	2	1	1	0	3	3	1	1	0	1	5	1	0	0	2	2	1	2	0	3	0	28	35	1	1	2	3	0	0	0	2
OTU_4037	1	1	0	0	0	0	0	0	0	0	0	0	0	0	0	0	1	0	0	0	0	0	3	0	2	1	2	0	4	1	0	0	0	1	0	2	0	0	0	0	0	0	7	6	7	1	0	0	0
OTU_2371	2	0	2	0	0	0	0	0	0	0	1	2	2	0	1	0	0	1	0	1	0	0	0	0	1	0	1	0	3	0	0	0	1	1	1	0	1	9	6	0	0	0	6	5	4	2	1	0	0
OTU_4190	0	0	0	4	4	0	1	0	1	2	0	0	1	2	1	0	1	1	0	1	0	1	6	7	1	1	4	1	0	0	1	0	0	1	0	4	0	1	0	9	15	0	11	4	3	1	2	1	2
OTU_2219	0	0	1	0	0	0	0	0	0	0	0	0	0	0	0	0	2	0	0	0	0	2	5	2	0	0	0	0	0	0	0	0	0	1	3	2	2	5	8	0	0	0	1	1	8	1	0	0	0
OTU_4369	0	0	0	0	0	0	0	0	0	2	1	1	0	0	0	0	0	0	0	0	0	1	1	0	0	0	1	0	0	0	0	0	0	0	0	0	0	0	0	0	0	0	0	0	0	1	0	0	0
OTU_1204	3	11	5	4	2	1	2	4	1	1	2	3	6	3	2	3	27	10	1	1	0	0	8	7	5	1	0	4	3	1	2	2	3	8	6	13	1	7	7	8	5	1	4	6	3	7	4	0	7
OTU_2688	0	2	1	1	0	0	0	0	0	0	0	0	0	1	0	0	0	0	0	0	0	1	2	2	0	0	0	0	2	0	0	0	0	1	0	6	0	0	1	0	0	0	0	0	0	0	0	0	0
OTU_283	30	75	52	32	32	8	5	19	6	23	20	13	25	27	12	4	14	15	6	7	5	58	224	136	6	4	11	12	20	4	30	11	18	112	78	154	8	28	30	27	8	2	171	134	67	30	35	6	19
OTU_1496	4	15	7	4	1	2	2	2	1	2	2	2	3	2	0	2	1	3	0	2	0	1	7	5	4	0	0	3	7	2	2	2	1	4	3	4	1	5	6	13	7	1	55	39	30	3	2	0	1
OTU_2363	1	18	10	5	4	3	0	3	0	3	3	1	3	4	0	0	3	2	0	1	0	3	23	13	4	0	4	0	2	0	8	7	7	6	3	10	2	4	9	0	0	0	19	3	2	3	1	0	1
OTU_598	4	29	13	5	4	2	1	1	5	7	5	1	4	4	2	0	3	1	1	2	2	18	71	46	3	1	2	0	1	1	0	0	1	2	4	23	4	0	4	5	2	0	48	27	10	0	7	1	1
OTU_1484	1	5	6	1	2	0	1	0	0	0	4	2	0	0	0	0	0	0	1	0	0	3	30	17	1	0	2	1	2	1	1	0	1	4	3	7	0	1	1	8	1	0	3	1	2	0	1	1	0
OTU_3005	3	19	8	1	2	1	0	1	0	0	0	2	2	1	0	3	21	5	0	0	0	3	7	4	2	0	1	0	4	0	3	1	3	0	5	1	1	0	0	4	2	0	9	1	3	4	4	0	1
OTU_1343	0	21	19	5	7	3	0	1	1	1	0	2	2	1	2	0	3	0	0	2	0	1	5	2	11	0	7	5	6	0	2	2	1	7	4	5	1	3	0	15	12	0	2	2	2	2	3	1	0
OTU_2895	0	1	0	1	1	0	0	0	0	0	1	0	0	0	0	3	41	19	1	0	0	0	2	0	1	0	1	0	3	1	1	0	0	1	0	0	0	0	0	0	1	0	2	1	0	0	1	0	0
OTU_1185	2	6	4	4	1	1	0	2	1	1	0	2	0	0	0	0	0	2	0	0	0	1	3	6	1	1	2	1	2	0	3	0	0	23	2	25	1	1	6	2	1	0	1	1	1	0	1	1	5
OTU_462	0	0	3	1	2	1	0	5	2	0	2	1	2	1	1	0	2	0	0	1	1	2	4	4	2	0	1	2	1	0	2	0	2	42	23	52	0	1	0	3	1	0	1	3	1	2	0	0	1
OTU_1495	4	12	7	2	3	1	2	8	6	4	1	2	4	2	2	0	0	1	0	1	2	1	1	3	1	0	2	0	7	0	0	0	1	4	1	7	2	1	2	2	2	0	1	2	1	0	5	1	3
OTU_627	0	0	0	1	2	1	0	0	0	2	1	0	0	0	1	0	12	0	0	0	0	14	48	37	1	0	2	0	1	0	2	0	0	4	1	5	1	0	1	5	0	0	18	7	6	0	0	1	0
OTU_1860	0	1	2	0	1	1	0	1	0	3	0	0	0	3	0	0	0	2	0	0	0	0	3	0	2	0	0	1	2	0	5	3	2	0	1	2	1	4	8	0	0	0	0	0	0	1	0	1	0
OTU_545	4	46	27	13	15	4	6	7	5	4	8	0	4	8	2	4	17	10	0	3	0	6	65	45	12	2	9	7	21	2	12	6	4	11	8	11	2	19	23	18	10	1	75	59	56	15	14	2	19
OTU_307	15	53	37	12	14	12	10	15	8	14	14	11	10	6	9	2	14	3	0	6	1	5	22	13	6	0	2	16	16	7	4	3	5	7	14	25	1	7	12	15	12	1	112	150	119	22	20	2	34
OTU_348	2	21	14	9	7	4	4	7	2	8	6	8	3	3	3	7	79	36	0	3	0	27	124	72	15	5	7	14	65	6	6	2	1	24	14	54	3	12	7	25	12	1	45	38	20	5	4	0	7
OTU_3028	4	6	9	16	17	9	6	16	14	2	2	5	1	6	7	4	5	3	5	1	0	2	17	12	4	1	8	4	8	0	5	9	7	8	9	16	1	4	5	3	3	0	25	14	8	14	10	4	20
OTU_1447	6	28	20	9	6	3	2	3	2	4	9	6	4	1	3	1	10	3	0	4	4	1	5	9	8	2	7	0	18	3	6	4	5	16	11	43	3	8	10	2	3	0	17	14	14	9	13	1	23
OTU_2754	0	0	0	2	4	0	0	1	0	2	1	1	0	0	1	0	0	0	0	1	0	1	0	0	2	1	0	1	4	1	0	0	0	0	1	1	0	2	0	1	0	0	0	0	1	1	1	0	1
OTU_3561	1	4	4	2	9	4	4	5	0	8	8	0	6	5	2	1	19	7	0	2	0	2	11	5	4	1	4	5	2	4	9	9	8	24	7	38	4	9	11	9	3	0	37	4	16	6	13	0	1
OTU_2785	0	9	9	1	3	2	0	2	0	0	0	0	0	0	1	0	0	0	0	0	0	1	2	0	0	0	0	0	0	0	0	1	0	0	0	1	1	6	22	0	0	0	0	1	0	2	1	0	3
OTU_4479	8	15	3	16	10	10	6	16	20	14	19	14	23	14	15	7	17	8	32	111	44	16	94	51	35	6	17	9	16	8	42	32	39	36	26	48	2	10	14	48	20	2	21	144	56	15	32	3	6
OTU_749	0	1	0	0	1	0	0	3	1	0	0	2	0	1	0	1	1	0	0	0	0	0	2	3	0	1	1	1	1	0	0	0	0	21	19	56	0	0	0	1	0	0	0	0	0	2	2	1	0
OTU_3730	0	1	0	1	0	0	0	0	0	0	0	0	0	1	1	0	0	0	0	1	0	0	4	4	0	0	0	0	1	0	1	0	0	0	1	2	0	0	1	1	0	0	1	2	0	0	0	0	0
OTU_1772	0	1	0	0	3	0	0	0	1	3	1	0	1	1	0	1	1	1	0	0	0	0	0	2	1	1	0	0	0	0	3	13	14	0	1	2	0	0	2	0	0	0	0	0	0	0	1	0	0
OTU_1123	1	7	3	1	1	1	0	1	1	3	1	1	0	0	2	2	5	0	3	2	5	1	0	1	2	0	1	1	2	0	18	11	15	11	1	10	0	3	8	0	1	0	3	2	0	2	0	0	1
OTU_3997	0	2	1	1	2	0	1	0	0	2	0	1	0	1	1	0	0	1	0	0	0	0	0	1	0	0	0	0	1	0	3	4	21	1	1	1	0	0	0	0	0	0	0	0	2	0	0	0	0
OTU_3937	0	0	0	0	0	0	0	0	0	0	0	0	1	0	0	0	0	0	0	0	0	0	0	0	1	0	0	0	1	0	0	0	0	0	0	0	0	0	0	0	0	0	0	4	2	0	0	0	0
OTU_2655	0	1	1	0	1	0	0	1	2	1	2	0	0	0	0	0	2	1	0	1	2	1	0	0	0	0	1	0	0	0	15	15	18	0	0	3	1	4	7	2	0	0	1	1	0	1	0	1	0
OTU_2198	0	0	0	0	2	0	0	1	0	0	1	1	0	1	0	0	12	3	0	0	0	0	1	0	2	0	1	2	5	2	0	0	0	2	0	0	0	0	0	0	0	0	1	0	0	0	0	0	0
OTU_2445	0	0	1	0	1	0	0	0	0	0	0	1	0	0	0	1	6	5	0	0	0	0	0	0	1	0	0	0	0	0	0	0	0	0	0	0	0	0	0	0	1	0	1	0	0	0	0	0	0
OTU_214	19	68	36	15	21	4	4	16	5	18	15	10	10	7	2	2	18	13	67	181	83	2	19	15	7	3	8	9	17	2	53	47	41	19	20	38	15	55	64	5	7	0	26	24	13	11	17	8	7
OTU_2734	2	14	4	9	14	3	7	3	2	6	4	4	7	9	4	2	16	17	2	3	0	5	17	9	7	1	7	1	7	3	67	70	76	21	10	20	12	45	63	5	0	0	40	21	24	4	8	3	2
OTU_2529	0	3	1	1	2	1	1	0	0	0	1	0	1	0	2	1	0	1	1	0	1	4	3	4	1	0	0	0	1	0	21	8	16	0	1	4	0	2	1	1	0	0	1	1	1	0	1	0	0
OTU_978	0	3	0	3	4	1	1	2	1	1	3	0	0	2	2	0	7	3	3	3	5	0	3	5	4	0	1	3	2	1	29	24	11	7	5	7	1	1	3	2	1	0	3	2	4	3	3	0	0
OTU_1278	1	2	1	2	3	0	0	2	3	1	1	1	4	1	0	0	3	4	1	12	1	2	4	1	0	1	2	0	1	0	41	29	27	5	2	11	5	29	20	0	3	0	2	1	2	1	1	1	1
OTU_2257	0	1	0	0	0	0	0	0	0	2	0	0	0	0	0	0	0	0	0	0	0	2	1	1	0	0	2	0	1	1	6	3	12	2	0	5	0	1	1	3	0	0	1	1	0	0	0	0	0
OTU_1992	0	0	0	0	1	0	0	0	0	1	2	1	0	1	1	2	26	13	0	1	0	0	0	0	2	0	0	0	2	0	1	0	0	0	0	0	0	1	0	0	1	0	0	1	0	0	1	0	1
OTU_3269	0	1	2	0	0	0	0	0	1	4	1	0	0	0	1	0	0	1	0	0	0	0	2	2	2	0	3	3	6	0	2	3	2	0	0	1	0	2	2	0	1	0	0	0	0	1	1	1	4
OTU_4218	0	3	0	1	0	1	0	2	0	1	0	0	0	0	1	0	11	3	0	0	0	0	7	6	0	1	2	0	1	0	2	0	0	1	2	9	0	0	0	0	0	0	12	2	3	0	0	0	0
OTU_2557	0	0	2	1	0	0	0	1	1	0	0	1	1	0	0	0	0	0	0	0	0	0	0	4	2	0	0	0	1	0	4	0	0	1	0	0	0	0	0	0	0	0	0	0	0	0	0	0	0
OTU_4329	0	1	1	1	0	0	0	1	1	0	0	1	0	0	0	0	0	1	0	1	0	0	8	2	0	0	0	1	0	0	8	1	2	0	0	0	1	0	0	0	0	0	1	0	0	0	0	0	0
OTU_958	2	4	1	6	4	2	0	3	0	2	1	1	1	2	0	1	0	1	0	1	0	0	3	1	2	1	6	0	7	1	0	0	0	66	25	69	2	2	3	30	4	1	0	3	0	1	4	0	2
OTU_2604	1	3	1	0	2	0	0	1	1	4	1	2	5	2	0	11	37	40	0	2	0	0	0	0	0	0	3	2	3	0	5	5	5	5	4	7	0	4	0	3	2	0	37	2	5	1	0	1	0
OTU_4225	1	5	4	2	3	0	0	0	1	4	3	2	0	2	1	0	2	2	1	0	0	3	3	6	1	3	2	1	1	0	3	3	2	1	1	2	0	3	1	3	0	0	8	3	3	4	3	0	1
OTU_821	1	10	9	4	5	2	2	4	2	3	3	1	3	2	3	0	2	0	0	0	0	9	57	32	3	2	1	0	7	1	14	7	7	20	9	19	1	1	2	0	17	0	38	31	20	3	3	0	4
OTU_2771	0	0	0	0	0	1	0	0	0	0	0	0	0	0	0	0	0	0	0	0	0	0	0	0	0	0	0	0	0	0	1	0	0	2	0	6	0	0	0	0	0	0	0	0	0	0	0	0	0
OTU_3241	0	1	0	0	0	0	0	0	0	0	0	2	0	1	0	0	1	0	0	1	0	0	0	1	0	1	0	1	1	0	1	0	0	0	0	0	0	1	0	0	0	0	1	0	1	2	1	1	1
OTU_2558	0	0	0	0	1	0	0	0	0	0	0	0	1	0	0	0	0	0	0	0	0	0	0	0	0	0	0	0	0	0	3	2	6	0	0	0	0	0	0	0	0	0	0	0	0	0	0	0	0
OTU_4238	0	0	0	0	0	0	1	2	0	0	0	0	0	0	0	2	7	0	0	0	0	0	0	0	1	0	0	0	0	0	0	0	0	0	0	0	0	0	0	0	0	0	0	0	0	0	0	0	0
OTU_3793	0	0	0	0	0	0	0	0	0	0	0	0	0	0	0	2	10	0	0	0	0	0	0	0	0	0	1	0	0	0	0	0	0	0	0	0	0	0	0	0	0	0	0	0	0	0	0	0	0
OTU_2014	0	1	3	0	2	2	2	1	1	0	3	6	9	3	5	0	2	0	0	0	0	0	2	1	0	0	0	0	1	0	1	1	0	0	0	2	0	2	0	0	0	0	0	1	2	6	10	1	0
OTU_3936	0	1	0	0	0	0	0	0	0	0	0	0	0	0	0	0	1	2	0	1	0	0	0	1	0	0	0	0	0	0	3	7	5	0	1	1	0	0	0	1	0	0	0	0	0	0	0	0	1
OTU_2005	0	1	0	0	1	0	0	0	0	0	0	0	1	0	1	0	0	1	0	0	0	0	1	3	1	0	1	0	2	0	23	10	4	0	0	0	0	1	0	0	0	0	0	1	0	0	0	0	0
OTU_1603	5	5	4	0	1	0	1	0	1	0	0	0	2	0	0	0	2	3	0	3	0	1	5	7	0	1	1	0	3	0	12	13	12	4	2	2	4	5	5	1	0	0	4	3	9	2	0	0	0
OTU_4465	0	1	1	0	2	0	0	0	0	0	0	0	0	0	0	0	1	0	0	0	0	0	0	0	0	0	1	0	0	0	1	0	0	5	0	2	0	3	2	0	0	0	0	0	0	0	1	0	0
OTU_3743	2	12	7	0	0	0	0	0	0	1	1	0	0	1	1	0	0	0	0	0	0	0	4	0	0	0	0	0	0	0	1	0	0	0	1	1	0	1	2	0	0	0	0	0	0	1	4	0	0
OTU_3811	0	0	0	1	0	0	0	0	0	0	0	0	0	0	0	0	0	0	0	0	0	0	8	3	0	0	0	0	0	0	0	0	0	0	0	0	0	0	0	0	0	0	0	0	0	0	0	0	0
OTU_3594	2	7	3	0	1	1	0	1	0	0	1	0	0	2	0	0	1	0	0	1	0	0	0	1	1	0	0	0	1	0	0	1	0	1	0	0	1	2	0	0	0	0	4	1	4	0	0	0	0
OTU_2112	0	0	0	0	0	0	0	0	0	0	0	0	0	0	0	0	0	0	0	0	0	0	0	0	0	0	0	0	0	0	0	0	0	14	0	0	0	0	1	0	0	0	0	0	0	0	0	0	0
OTU_3029	1	0	0	0	1	0	0	1	0	1	0	0	2	0	1	2	8	0	0	0	0	0	0	0	0	0	0	0	0	1	0	0	0	0	0	1	0	1	0	1	1	1	0	0	0	2	3	0	0
OTU_4030	0	0	0	0	0	1	0	0	0	0	0	0	0	0	0	0	0	0	0	0	0	0	1	0	0	0	0	0	0	0	0	0	0	0	0	1	0	0	1	1	0	0	1	7	6	0	0	0	0
OTU_4590	0	0	0	0	0	0	0	0	0	1	0	0	0	0	0	0	0	0	0	0	0	0	0	1	0	0	0	0	1	0	0	0	0	1	1	0	0	0	0	0	0	0	0	0	0	0	0	0	0
OTU_3297	0	0	0	0	0	0	0	0	0	1	1	0	0	0	0	0	0	0	0	1	1	1	0	2	1	0	1	1	0	0	10	3	3	1	0	1	0	7	7	0	0	1	0	0	1	2	2	0	1
OTU_765	0	1	4	1	3	0	0	0	2	1	1	0	0	0	1	0	1	0	0	0	0	0	1	1	0	0	0	2	1	0	29	17	25	1	1	2	0	1	0	2	0	0	1	1	1	0	1	0	2
OTU_2619	1	2	3	1	0	0	1	0	1	1	1	0	1	0	0	1	5	0	2	4	0	0	3	0	0	0	0	0	1	0	6	7	9	1	2	1	0	0	2	1	1	0	0	0	0	0	2	0	0
OTU_1427	1	2	3	0	0	0	0	0	0	0	0	1	0	0	0	0	1	0	0	2	1	1	13	6	0	0	0	0	0	0	2	1	1	2	1	0	0	0	0	0	0	0	2	1	1	0	1	0	0
OTU_3572	0	0	0	0	0	0	0	0	0	0	1	0	0	0	0	0	1	1	0	0	0	0	1	0	1	0	0	0	0	0	2	8	8	0	0	0	0	1	0	0	0	0	0	1	0	0	0	0	0
OTU_1508	4	4	5	1	2	0	2	3	0	9	5	1	3	4	1	1	2	4	0	2	0	0	4	3	4	0	1	3	3	0	3	1	1	3	1	3	1	2	2	3	1	0	1	2	2	6	6	0	0
OTU_4673	0	0	0	0	0	0	0	0	0	1	0	0	0	0	0	0	0	0	0	0	0	0	0	3	0	0	0	0	0	0	0	0	0	0	0	0	0	0	0	0	0	0	0	0	0	0	0	0	0
OTU_4619	0	2	1	0	2	0	0	1	0	2	1	1	1	0	0	0	1	0	0	0	0	0	1	1	1	0	0	0	0	0	2	1	0	0	0	1	1	0	3	0	0	0	9	3	2	1	1	0	0
OTU_2209	1	3	2	0	1	1	0	0	0	1	0	0	0	0	1	0	0	0	0	0	0	0	0	0	0	0	0	0	0	0	0	3	0	0	0	2	1	4	3	0	0	0	1	0	0	2	2	0	0
OTU_1261	0	4	2	1	2	0	1	0	0	0	0	4	0	1	1	0	1	1	0	3	0	0	4	2	2	0	1	0	1	0	4	0	2	0	0	3	1	4	4	2	0	0	17	22	13	2	0	0	4
OTU_4299	0	0	0	0	0	0	0	0	0	0	0	0	0	0	0	0	0	0	0	0	0	0	0	0	0	0	0	0	0	0	0	0	0	0	0	0	0	0	0	3	1	0	0	0	0	0	0	0	0
OTU_1627	1	5	1	1	0	0	1	0	0	0	0	1	0	1	1	0	1	0	0	0	0	2	15	10	0	0	1	1	0	0	0	0	0	0	0	1	0	0	0	1	0	0	1	1	0	1	0	0	0
OTU_4676	0	0	0	0	1	0	1	0	0	0	0	0	0	0	0	0	0	0	0	0	0	2	4	2	0	0	0	0	0	0	0	0	0	1	0	0	0	0	0	0	0	0	0	0	0	0	0	0	0
OTU_3219	0	3	3	0	0	0	0	0	0	0	0	0	0	1	0	0	0	0	0	0	0	0	0	1	0	0	0	0	1	0	0	0	0	0	0	0	0	0	0	0	0	0	0	1	0	0	0	0	0
OTU_3035	0	2	0	0	0	0	2	0	0	0	0	1	0	0	1	0	1	1	0	0	0	0	0	2	0	0	0	0	0	0	3	6	4	2	0	0	0	0	0	0	0	0	0	0	1	1	0	0	0
OTU_4838	4	0	1	0	0	0	0	0	0	0	0	0	0	0	0	0	0	0	0	0	0	0	0	0	1	0	0	0	1	0	0	0	0	0	0	0	0	0	0	0	0	0	0	0	0	0	0	0	0
OTU_946	0	1	0	0	1	0	0	0	0	0	1	1	1	0	0	0	0	0	0	0	1	0	2	0	1	0	0	0	0	0	0	0	1	0	0	0	4	22	23	0	1	0	1	0	1	2	1	1	0
OTU_3025	0	1	0	0	1	0	1	0	1	0	0	0	0	0	0	0	0	0	0	0	0	0	0	1	0	0	0	0	0	0	0	2	5	0	0	0	0	0	0	1	0	0	0	0	0	0	0	0	0
OTU_2314	5	5	2	0	0	0	0	0	1	1	0	0	0	0	0	0	0	0	0	0	0	0	0	0	0	0	0	0	0	0	0	0	0	0	0	0	0	0	0	0	0	0	0	0	0	0	2	0	0
OTU_4631	0	1	0	0	0	0	0	0	0	1	0	0	0	0	0	1	5	2	0	0	0	0	0	0	3	1	5	3	7	0	0	0	0	0	0	0	0	0	0	0	0	0	0	0	0	0	0	0	0
OTU_1883	0	2	0	1	2	1	0	0	1	2	0	1	1	1	2	0	1	3	0	1	0	1	1	3	8	1	0	1	0	0	1	1	0	2	4	3	0	2	1	10	3	0	20	22	24	5	7	1	1
OTU_1397	5	19	12	0	4	0	1	0	1	0	0	2	1	3	3	0	3	2	0	0	2	3	6	3	2	1	2	2	7	0	25	16	20	5	5	3	1	2	1	1	0	0	5	2	1	3	3	0	2
OTU_3238	1	0	0	0	1	0	0	0	0	0	1	0	0	0	0	0	1	0	0	0	0	0	0	0	0	0	0	0	1	0	0	0	0	0	0	0	0	0	0	0	0	0	0	2	2	0	1	0	0
OTU_3869	0	0	0	0	0	0	1	0	0	0	0	0	0	0	0	0	0	0	0	0	0	0	2	0	0	0	0	0	1	0	0	0	0	5	2	3	0	0	0	0	0	0	0	0	1	1	1	0	1
OTU_2591	1	2	1	0	0	0	1	1	0	1	0	0	1	0	0	0	0	0	3	10	6	0	0	0	1	0	1	0	0	0	0	0	0	0	0	0	0	0	0	1	0	0	0	0	0	0	0	0	0
OTU_1771	0	2	0	1	0	0	0	1	0	0	1	0	2	0	1	0	0	0	3	18	8	0	1	0	0	0	0	0	1	0	0	1	0	2	5	0	0	1	1	0	0	0	1	2	1	0	0	0	0
OTU_2641	0	1	0	0	0	0	1	1	1	1	1	0	0	0	0	0	1	0	11	17	6	0	0	0	1	0	1	0	1	0	0	0	0	1	2	0	0	0	2	1	0	0	1	0	0	1	1	1	0
OTU_2588	0	0	0	1	0	0	0	0	0	0	0	0	0	0	1	0	1	0	1	8	4	0	0	0	0	0	0	0	0	0	0	0	0	0	1	1	0	0	0	0	0	0	1	1	1	0	0	0	0
OTU_3689	0	0	0	0	0	0	0	0	0	0	0	0	1	0	0	0	1	0	0	1	2	0	2	0	0	0	0	0	0	0	0	0	0	0	0	1	0	3	5	0	0	0	0	0	0	0	1	0	0
OTU_1417	1	3	2	0	2	0	0	3	0	0	4	2	1	2	0	0	2	1	5	34	11	0	2	0	0	0	1	1	4	0	1	2	0	0	0	1	0	0	0	0	0	0	2	0	2	1	2	0	1
OTU_4228	1	1	0	0	0	1	0	0	0	0	0	0	0	0	1	0	0	0	0	0	0	0	0	0	0	0	0	0	0	0	0	0	1	0	0	0	1	8	5	0	0	0	0	0	0	1	0	0	0
OTU_1046	1	3	0	1	0	0	0	0	0	0	0	1	0	0	0	0	0	0	0	0	1	2	4	1	0	0	0	0	0	0	0	0	0	9	8	18	0	0	0	0	0	0	0	0	0	0	0	0	0
OTU_1556	0	0	1	0	1	2	0	1	0	0	1	2	1	1	0	0	2	0	0	0	0	1	1	2	1	0	1	0	0	0	0	0	0	0	2	1	0	0	0	0	0	0	0	1	1	0	1	0	2
OTU_1673	1	0	0	0	2	1	0	0	0	1	0	0	1	1	0	1	1	0	0	0	0	0	0	0	0	1	0	1	2	0	0	0	0	0	0	1	0	0	0	0	1	0	0	0	1	0	0	0	5
OTU_1163	1	9	18	4	5	3	0	3	1	7	5	6	36	29	17	1	4	1	1	3	1	12	38	35	0	0	1	0	5	0	3	0	0	20	3	16	0	4	0	3	1	0	4	1	1	11	20	2	12
OTU_1776	0	4	2	0	1	0	0	0	0	1	0	1	4	3	0	1	4	2	0	5	0	0	3	3	1	0	1	1	2	0	0	0	1	1	0	2	0	1	1	1	0	0	1	0	1	0	4	0	1
OTU_4343	0	0	1	0	0	1	0	1	0	0	0	1	0	0	0	0	1	0	0	0	0	0	0	0	3	0	2	0	0	0	0	0	0	0	0	0	0	0	0	0	0	0	1	1	0	0	0	0	0
OTU_3647	0	0	0	0	0	0	0	0	0	2	0	0	0	0	0	0	0	1	0	0	0	0	2	0	0	0	0	0	1	0	0	0	0	6	0	1	0	0	0	0	0	0	0	0	1	0	0	0	0
OTU_4887	0	0	0	0	1	0	0	0	0	0	0	0	0	0	0	0	0	0	0	0	0	0	0	0	1	2	1	0	0	0	0	0	0	0	0	0	0	0	0	0	0	0	0	0	0	0	0	0	0
OTU_3679	0	0	0	0	0	0	0	0	0	0	0	0	1	0	0	0	4	0	0	0	0	0	0	2	0	0	0	0	0	0	0	0	0	2	0	0	0	0	0	0	0	0	0	0	1	0	0	0	1
OTU_3172	2	1	1	1	3	0	1	1	1	1	0	3	2	1	3	1	5	1	0	1	0	0	1	4	1	0	0	2	2	0	1	1	3	0	1	3	1	0	1	2	1	0	1	0	1	1	0	0	2
OTU_3452	22	55	30	10	8	6	1	7	2	7	4	7	10	6	4	1	4	7	1	4	2	8	43	33	3	0	2	2	6	0	0	2	2	24	7	34	5	14	9	6	4	0	7	20	22	2	7	0	0
OTU_38	106	348	225	720	690	280	25	64	32	145	136	119	658	554	372	16	93	40	24	41	11	40	129	109	44	12	41	27	101	20	27	24	35	286	188	593	58	184	209	64	21	2	57	81	54	189	228	30	57
OTU_82	26	65	25	20	51	17	18	21	18	35	41	33	31	32	18	5	37	19	8	21	6	16	68	35	28	5	15	17	35	7	12	12	7	60	36	81	115	403	493	20	17	1	34	24	20	42	48	5	10
OTU_280	16	67	41	29	28	15	70	180	95	7	8	5	20	11	9	1	11	8	2	8	1	2	10	9	25	6	18	44	139	12	6	5	5	22	12	39	5	13	17	15	7	0	10	8	8	11	25	5	3
OTU_640	11	18	10	2	6	1	2	5	4	10	7	4	14	11	14	0	4	7	1	4	2	5	28	11	7	2	2	2	5	1	18	11	19	71	20	95	0	1	1	3	1	1	6	3	2	9	12	1	2
OTU_2059	5	26	21	3	0	0	0	2	1	4	3	2	12	6	4	0	2	1	0	1	1	0	0	0	2	1	1	0	1	0	1	0	0	3	4	10	4	4	9	8	3	0	0	2	2	0	4	0	1
OTU_2240	0	0	1	0	3	0	0	0	1	1	0	0	0	1	0	0	0	0	1	1	0	0	0	0	8	6	6	1	1	0	0	0	0	0	0	0	0	0	0	0	0	0	1	0	0	1	0	0	0
OTU_4719	0	1	0	0	0	0	0	1	0	0	0	0	0	0	0	0	0	0	1	0	0	4	10	3	0	0	0	0	0	1	0	0	0	1	0	2	0	0	1	0	4	0	2	1	1	1	0	0	0
OTU_3636	0	0	0	0	0	0	0	0	0	0	0	0	0	0	1	0	8	0	0	0	0	0	0	0	0	0	0	0	0	1	0	0	0	0	0	0	0	0	0	0	0	0	0	0	0	0	0	0	0
OTU_219	15	38	27	136	153	62	34	63	33	28	29	35	31	30	26	13	97	45	10	19	5	10	34	31	38	13	23	17	50	10	19	11	12	38	20	50	8	14	24	31	17	2	36	23	30	28	45	8	30
OTU_439	72	500	313	18	28	10	13	9	11	33	25	31	113	101	59	3	22	14	0	5	1	6	46	25	17	3	13	6	31	3	11	6	4	19	17	42	5	19	19	11	2	2	18	14	20	11	119	21	13
OTU_902	11	24	22	16	26	9	12	27	12	21	35	12	12	16	12	5	31	15	8	10	3	4	24	22	11	5	14	11	23	3	10	5	5	17	9	28	1	11	9	8	9	0	21	14	19	14	17	3	5
OTU_51	21	46	42	952	1009	484	13	45	18	51	42	53	40	38	29	7	54	32	8	26	5	18	35	38	73	15	50	12	76	10	19	8	11	55	37	92	9	29	46	31	17	1	48	54	49	52	94	6	32
OTU_3229	7	13	11	11	12	4	3	5	3	17	26	11	78	84	63	2	7	7	1	5	2	19	39	17	9	1	10	1	16	3	2	3	1	289	119	442	3	4	4	11	4	1	7	4	5	20	41	5	11
OTU_570	0	10	5	25	13	7	65	162	74	3	7	2	4	2	3	0	4	3	0	2	0	2	9	7	4	0	1	5	17	1	1	1	1	10	3	8	2	4	2	10	5	0	3	8	3	8	4	2	10
OTU_536	8	27	17	23	22	9	7	18	8	24	25	16	24	23	8	4	20	19	3	9	5	7	19	18	11	3	8	15	25	11	6	8	8	18	8	28	4	8	13	12	9	0	15	20	17	18	25	5	12
OTU_14	139	647	387	34	48	24	18	42	17	91	86	82	472	289	173	10	46	36	12	32	8	10	45	30	28	11	27	16	60	10	14	14	17	813	466	1513	10	41	35	32	17	3	46	52	40	128	180	31	21
OTU_4604	71	262	162	39	46	20	9	18	7	30	22	24	69	48	24	0	7	9	4	13	5	2	15	12	9	1	6	11	18	5	6	3	5	34	21	59	0	11	8	7	5	1	7	7	7	73	47	9	0
OTU_52	15	45	35	870	871	404	14	27	23	37	26	37	24	28	27	8	34	30	4	8	5	13	30	25	13	2	19	13	57	12	18	3	8	42	26	52	3	20	20	17	20	1	25	30	37	24	35	6	9
OTU_1829	0	3	0	0	1	0	1	0	0	0	0	0	0	1	0	0	1	0	0	1	0	0	0	0	0	0	1	0	0	0	5	8	14	1	1	2	0	0	0	0	1	0	0	0	0	0	2	1	1
OTU_3466	1	0	1	0	0	0	0	0	1	0	0	0	0	0	0	0	0	0	0	0	0	0	0	0	0	0	0	0	0	0	1	3	0	1	2	1	0	0	0	1	0	0	0	0	0	0	0	0	0
OTU_643	0	1	2	0	0	0	1	2	1	0	4	0	0	1	0	0	6	2	19	65	25	0	2	1	3	1	0	2	0	0	0	0	1	3	2	1	0	3	2	0	0	1	1	4	2	1	1	0	1
OTU_518	1	3	3	7	7	2	1	3	3	6	3	3	3	7	0	5	36	21	1	3	2	2	8	4	5	0	3	5	6	2	3	0	2	2	5	9	1	1	4	219	87	6	4	3	3	3	3	2	0
OTU_852	0	0	1	0	0	0	0	0	1	1	1	1	0	0	0	4	57	18	1	1	0	0	0	1	0	0	0	1	1	0	1	0	1	1	1	1	0	0	0	0	0	0	0	1	1	1	1	0	0
OTU_1273	0	1	0	6	3	3	0	0	0	0	2	1	0	1	1	0	4	0	1	0	0	0	0	1	1	1	0	1	1	0	2	0	0	0	1	1	0	5	9	2	0	0	0	1	1	0	4	1	1
OTU_3991	0	1	0	0	0	0	0	0	0	0	1	0	0	0	0	0	1	0	0	0	0	0	0	0	0	0	0	1	0	0	0	0	0	1	0	0	0	0	0	0	0	0	1	0	0	0	0	0	0
OTU_3338	0	3	3	13	3	2	5	15	8	5	9	10	58	36	26	0	0	3	0	0	1	1	5	5	0	0	2	0	6	0	1	1	1	3	2	4	0	3	1	5	2	1	5	4	1	23	23	3	1
OTU_1849	0	1	1	2	1	0	0	0	1	0	0	2	3	2	2	0	1	0	0	0	0	0	2	2	1	0	1	0	1	0	0	0	1	2	0	4	9	32	25	1	0	0	3	1	0	1	5	0	1
OTU_589	2	18	13	33	30	20	2	8	3	17	14	11	79	31	29	2	12	9	1	5	2	5	9	7	4	0	3	4	10	3	1	3	2	11	4	8	4	28	16	5	1	0	109	191	93	29	38	2	6
OTU_1028	3	1	2	2	1	2	32	69	34	4	1	2	1	1	0	0	1	2	0	0	0	1	1	3	1	0	0	0	3	1	0	1	0	2	1	2	0	2	0	0	0	0	3	0	1	0	2	1	2
OTU_1764	2	6	6	4	12	4	3	3	2	7	5	4	4	5	2	0	15	1	1	3	1	0	7	6	7	1	5	3	8	2	20	14	11	8	4	13	53	171	194	3	0	0	8	7	3	11	15	2	2
OTU_708	0	5	2	0	0	2	0	3	2	3	2	1	5	5	3	1	5	3	0	1	1	1	4	2	0	0	3	1	5	1	0	1	1	1	1	7	0	2	1	1	2	0	3	1	2	6	6	0	6
OTU_1924	0	0	1	1	0	0	0	0	0	1	1	1	1	0	0	0	0	0	0	0	0	0	0	0	0	0	1	0	1	1	0	0	0	1	0	1	0	0	0	0	0	0	1	0	0	1	0	0	0
OTU_3757	0	0	1	1	1	1	0	0	0	2	0	0	4	8	0	0	0	0	0	0	0	0	0	0	0	0	0	0	1	0	2	1	1	0	0	0	0	3	6	0	0	0	1	0	0	2	3	0	0
OTU_2978	0	0	0	1	0	0	1	0	1	0	1	0	0	0	0	0	0	0	0	0	0	0	0	0	0	0	0	0	2	1	0	0	0	1	0	2	1	0	0	0	0	0	1	0	0	0	0	0	0
OTU_3762	0	1	1	0	1	0	0	1	0	3	0	0	1	0	1	0	0	0	0	0	0	0	0	0	0	0	1	0	0	1	0	0	0	0	0	0	0	1	0	0	0	0	0	0	0	0	3	0	0
OTU_356	4	16	9	4	8	6	8	7	3	18	13	13	75	29	29	3	10	3	1	5	2	4	6	8	8	1	12	7	16	3	48	52	19	12	6	16	46	193	192	6	5	0	7	9	7	35	37	4	3
OTU_532	7	14	7	1	5	3	1	0	4	7	4	4	5	5	5	1	14	2	1	2	1	0	9	4	1	0	5	1	9	0	8	11	6	6	0	7	19	116	111	1	2	0	13	11	4	2	11	0	2
OTU_820	1	5	3	4	8	1	6	10	2	5	5	8	43	29	20	1	11	5	1	3	2	0	6	7	7	3	2	2	6	2	3	2	2	3	3	13	1	3	6	4	1	0	8	1	7	8	9	1	1
OTU_1001	1	3	1	8	12	8	1	2	1	3	3	3	9	7	1	0	2	4	0	1	0	1	0	6	0	0	2	2	5	1	20	29	29	2	1	2	0	5	3	0	3	0	3	4	2	3	3	0	2
OTU_291	1	10	6	5	6	1	0	2	0	3	1	1	120	82	45	0	1	2	0	2	0	2	11	3	3	0	2	1	5	1	3	0	1	2	0	3	0	2	1	1	0	0	0	5	0	1	4	1	1
OTU_2034	0	2	2	1	0	0	14	22	14	1	1	0	0	1	0	0	0	1	0	0	0	1	1	0	0	0	1	0	1	0	0	0	2	0	0	2	0	1	0	0	0	0	0	1	0	0	0	0	0
OTU_1877	1	1	1	0	0	0	0	2	0	4	0	3	2	2	1	0	2	1	0	2	0	0	4	1	1	0	1	0	4	0	1	1	1	0	1	2	1	1	1	2	0	0	2	2	1	0	2	0	0
OTU_4792	0	0	0	0	0	0	0	0	0	0	0	0	0	0	1	0	0	1	0	0	0	0	0	0	0	0	0	3	3	2	0	0	0	0	0	0	0	0	0	1	0	0	0	0	0	2	1	0	0
OTU_4639	1	0	0	0	0	1	0	0	0	0	0	0	0	0	1	0	1	0	0	0	0	0	0	0	0	0	0	1	0	0	0	0	0	0	0	0	0	0	0	0	0	0	0	0	1	0	0	0	0
OTU_3812	0	1	0	1	1	2	1	0	0	1	0	1	2	1	0	0	1	0	2	1	0	0	2	2	0	0	0	1	0	0	1	0	0	1	0	3	0	1	1	2	0	0	0	0	0	0	1	0	1
OTU_4104	0	1	0	0	1	0	0	0	0	1	1	0	0	0	0	0	8	0	1	0	0	0	0	0	2	0	2	0	1	0	0	0	1	0	0	2	0	0	0	1	0	0	0	0	0	1	1	0	1
OTU_1122	0	1	2	1	2	0	0	2	0	2	1	2	7	5	4	0	2	0	1	2	0	0	1	1	2	0	1	1	1	1	1	0	1	2	2	3	2	3	1	1	0	0	1	2	3	3	3	0	1
OTU_77	79	239	187	189	191	78	76	302	109	210	358	145	195	214	164	40	239	135	51	280	53	52	189	144	158	46	99	177	410	68	65	65	42	415	141	256	42	98	120	192	66	10	140	185	178	179	355	49	53
OTU_4814	16	3	2	1	109	67	9	16	8	50	34	36	34	25	16	6	12	8	3	4	5	0	1	0	11	7	6	54	125	23	7	7	4	63	31	83	3	9	11	26	7	2	11	1	20	10	60	6	2
OTU_102	15	70	28	145	50	24	18	52	31	77	38	63	28	22	17	7	48	12	7	25	11	14	48	55	24	5	25	20	165	11	9	15	5	62	30	64	11	21	16	20	21	1	29	49	22	54	49	10	53
OTU_220	2	10	4	136	138	61	8	7	9	8	14	11	21	21	12	3	16	7	3	1	1	8	12	4	7	0	5	2	13	3	5	5	4	11	7	21	2	4	5	3	0	0	9	7	8	53	67	7	15
OTU_4033	0	0	0	0	1	0	0	0	0	0	1	0	1	0	1	0	0	0	0	0	0	0	1	0	0	0	1	0	0	0	0	1	0	0	0	1	0	0	0	5	14	0	1	0	1	0	1	0	3
OTU_1418	0	1	0	1	2	0	0	0	2	3	1	0	1	4	0	0	0	0	10	19	10	0	1	0	0	0	0	1	0	0	0	0	0	0	0	5	0	1	1	2	0	0	0	0	0	0	1	0	0
OTU_3831	0	0	0	0	1	0	0	0	0	0	0	0	0	0	0	0	5	2	0	0	0	0	0	0	0	0	0	0	0	0	1	0	1	0	0	1	0	0	0	0	0	0	0	0	0	0	0	0	0
OTU_980	0	4	0	1	0	1	0	0	0	0	0	0	0	0	1	5	21	9	0	1	0	1	1	0	1	0	0	0	0	0	1	0	1	45	32	47	1	0	0	0	0	0	0	0	1	1	0	0	0
OTU_4215	0	0	0	0	0	1	0	0	0	0	0	0	0	0	1	0	0	0	0	0	0	0	0	1	0	0	0	0	0	0	3	5	2	1	0	0	0	0	1	0	0	0	0	0	0	0	1	0	2
OTU_2857	0	5	1	0	2	0	0	0	0	0	0	1	2	0	2	0	1	1	0	0	0	0	0	2	1	0	1	1	0	1	4	4	3	0	0	0	0	0	0	1	0	0	0	2	0	0	0	0	0
OTU_1767	1	0	0	0	1	0	1	2	0	3	1	0	0	0	0	1	24	5	6	17	7	0	0	1	1	0	3	0	1	0	0	0	0	0	0	0	0	1	0	0	1	0	1	2	0	3	1	0	0
OTU_3123	2	7	8	3	7	3	2	7	1	5	3	6	6	7	2	3	7	4	2	6	2	4	3	4	2	2	6	5	11	3	4	2	0	7	1	9	2	6	6	2	2	0	2	3	2	3	8	3	1
OTU_3014	0	0	0	0	3	1	0	2	1	10	2	5	12	5	4	0	1	1	0	0	0	0	4	0	0	0	0	0	1	0	16	15	4	1	2	5	0	0	2	1	0	0	4	2	3	3	1	0	3
OTU_4834	1	1	0	1	0	0	0	3	1	2	1	1	2	2	1	1	2	0	1	2	0	0	1	1	2	0	1	1	1	0	3	0	0	2	1	0	0	2	1	0	0	0	0	0	1	0	1	0	1
OTU_2002	1	3	2	1	3	0	0	3	2	2	4	3	8	4	9	2	3	0	1	2	2	0	1	2	2	2	2	1	5	0	4	0	1	4	3	5	1	3	3	2	0	0	4	1	4	1	5	0	2
OTU_4283	0	1	0	0	0	1	0	0	0	0	0	0	1	0	0	0	1	1	0	0	0	0	1	0	0	0	0	1	1	0	9	3	4	0	0	1	1	0	0	0	0	0	1	0	0	0	0	0	0
OTU_184	55	328	203	14	15	4	5	4	4	7	7	11	11	15	13	2	11	11	4	7	2	7	14	7	10	4	5	7	16	4	19	14	9	8	11	27	7	30	30	4	7	1	7	13	4	26	22	3	3
OTU_714	2	10	4	6	10	3	4	5	4	4	3	12	9	3	3	0	15	5	1	0	1	6	5	8	5	0	5	12	10	2	3	5	1	2	1	13	1	3	7	4	0	1	5	8	5	5	14	1	2
OTU_573	3	7	6	4	5	4	1	3	4	5	6	1	4	3	4	0	3	1	27	105	48	6	16	8	3	0	1	4	3	2	3	2	7	16	15	28	6	11	13	4	3	0	8	3	3	9	8	2	1
OTU_205	72	474	262	25	33	13	13	16	8	14	11	22	30	23	13	5	16	12	2	8	1	7	27	19	12	3	9	4	32	4	12	4	0	54	29	120	11	80	74	7	4	1	60	72	47	14	30	2	11
OTU_4716	0	0	1	0	0	0	0	0	0	0	0	0	0	0	0	0	0	0	0	0	0	0	0	0	0	0	0	0	0	0	0	0	0	0	0	0	1	0	1	0	0	0	0	0	0	0	0	0	0
OTU_517	0	5	4	0	5	3	1	2	1	0	5	0	6	3	1	0	7	1	39	116	38	0	3	1	3	0	2	4	12	1	0	1	1	5	3	5	1	2	3	1	2	0	2	3	6	3	8	0	3
OTU_2105	0	1	0	2	1	0	0	0	0	0	0	1	0	1	0	0	0	0	0	0	0	1	3	7	0	1	0	1	1	0	0	0	0	0	0	0	0	1	0	0	0	0	0	0	1	0	0	0	0
OTU_3121	0	0	1	12	10	3	1	0	1	0	0	2	0	1	0	0	0	1	1	0	0	1	1	0	1	0	0	0	0	0	0	0	0	0	0	2	0	0	1	1	0	0	0	1	0	0	1	1	0
OTU_3399	2	3	0	1	3	0	1	0	1	2	1	2	5	1	3	0	5	0	2	1	0	0	1	1	2	0	0	0	0	1	1	1	1	1	0	4	1	0	1	2	0	0	2	1	1	4	3	4	0
OTU_1026	2	14	6	2	4	1	3	2	0	7	8	3	25	11	12	3	0	2	1	2	0	0	1	1	2	0	3	1	1	1	18	12	9	2	0	8	0	6	12	2	2	0	1	4	1	1	6	0	0
OTU_48	11	80	48	289	259	135	27	56	36	148	61	92	228	118	116	14	82	42	16	21	10	17	62	40	38	12	23	35	70	5	22	29	22	52	42	70	235	1144	867	32	16	1	147	128	118	62	97	21	32
OTU_1113	1	23	14	83	83	36	6	13	3	67	23	40	106	42	40	1	8	4	4	13	2	20	55	21	6	3	6	7	32	6	5	2	6	5	8	6	25	71	70	6	3	0	12	16	13	37	41	1	8
OTU_62	9	13	12	10	16	5	11	30	11	11	23	13	16	14	10	5	19	18	167	712	315	7	22	12	9	5	6	12	27	5	7	5	4	27	9	24	2	15	14	14	5	0	8	15	14	33	29	5	8
OTU_3868	7	10	12	46	30	20	14	39	12	199	57	103	360	180	162	2	15	10	5	11	2	7	10	8	8	2	6	16	15	6	10	4	1	21	10	24	13	122	116	14	11	0	42	31	37	78	109	9	10
OTU_1124	3	3	4	18	11	7	2	13	7	5	5	2	10	2	4	6	45	14	3	1	3	4	12	8	7	1	10	5	28	4	1	6	4	7	5	6	1	8	7	99	64	14	38	21	11	6	6	1	7
OTU_277	4	15	7	6	6	4	65	140	86	7	10	5	5	6	4	0	6	3	2	1	3	1	10	10	9	0	4	36	201	33	4	6	2	9	7	13	1	5	5	17	27	2	9	9	8	5	17	1	7
OTU_178	10	36	26	0	4	1	1	3	4	3	4	7	8	4	7	1	6	8	2	7	0	3	10	9	4	0	3	0	7	2	1	4	5	220	156	361	1	2	5	4	2	0	4	7	4	3	4	2	2
OTU_3162	0	0	1	4	3	1	2	8	5	4	8	6	5	1	4	0	2	0	0	1	0	0	1	0	1	2	0	12	14	3	1	0	1	4	2	10	1	0	1	7	1	0	0	3	0	2	4	0	3
OTU_535	15	62	32	34	50	26	21	28	17	65	36	50	127	58	56	11	57	32	15	15	4	14	40	37	38	10	18	22	50	14	464	320	302	30	22	61	193	606	694	33	9	2	54	50	38	24	70	9	28
OTU_1360	0	2	1	0	0	0	1	1	0	2	1	0	0	0	1	0	1	0	6	34	12	0	0	2	3	0	0	0	0	0	1	0	0	2	0	1	0	0	1	0	1	0	0	0	1	1	1	0	0
OTU_1629	0	0	2	0	0	0	0	0	0	1	0	0	2	0	0	0	1	0	0	0	0	9	14	6	0	0	2	0	1	0	0	1	0	0	0	1	0	1	0	0	0	0	1	0	0	0	0	0	0
OTU_4295	2	1	0	0	1	0	0	0	0	1	2	0	0	0	0	0	1	0	0	0	0	0	3	1	0	0	0	0	0	0	3	2	5	0	1	0	0	2	0	0	0	0	4	0	1	0	1	0	0
OTU_3013	0	0	2	0	0	0	2	0	0	1	1	1	2	0	1	0	1	0	0	0	0	0	1	2	0	0	1	0	1	0	3	2	1	3	0	5	0	0	0	0	0	0	18	6	3	0	3	0	0
OTU_4366	0	0	0	0	0	0	0	0	0	0	0	0	0	0	1	0	3	2	0	0	0	0	0	0	0	0	0	0	0	0	0	0	0	0	0	0	0	0	0	0	0	0	0	0	0	0	1	0	0
OTU_590	1	4	5	4	6	2	11	32	15	1	3	3	1	2	3	0	5	2	0	1	0	0	5	3	4	3	1	0	8	3	3	2	1	4	1	1	1	2	0	2	0	0	2	4	2	17	26	2	8
OTU_3377	4	15	10	10	8	8	4	18	4	22	13	9	14	11	11	2	13	5	1	6	2	1	14	12	16	3	12	2	20	2	2	5	5	21	7	15	1	14	7	11	5	0	14	6	8	9	8	2	7
OTU_1493	1	1	1	1	2	0	2	1	0	0	1	2	3	0	4	0	0	2	0	2	0	1	5	5	0	1	1	2	3	0	47	17	8	7	3	7	0	1	0	0	1	0	3	2	1	4	4	0	3
OTU_2214	0	2	2	0	2	0	0	1	1	2	2	0	2	6	3	0	0	0	2	2	0	0	0	0	2	0	1	1	4	0	2	1	0	2	3	1	0	3	1	1	1	0	13	1	3	1	3	0	5
OTU_3220	1	0	0	0	1	0	0	0	1	0	0	1	0	0	0	0	1	2	1	16	2	0	1	0	1	0	0	0	0	0	0	0	0	0	0	2	0	0	0	0	1	0	0	0	0	0	0	0	0
OTU_1437	2	5	7	3	4	6	2	4	2	3	6	5	5	3	4	3	6	7	3	5	0	1	3	2	9	0	1	2	2	3	2	1	0	4	4	7	1	4	1	9	2	0	3	5	4	5	5	0	3
OTU_1326	0	0	1	0	2	0	0	1	0	1	0	0	0	0	1	0	1	0	0	0	0	0	1	0	1	0	0	1	1	0	26	10	13	1	0	1	1	1	2	0	0	0	1	1	3	0	0	0	1
OTU_4260	0	2	0	2	1	0	1	3	2	0	3	3	0	1	1	0	1	1	1	2	3	4	2	4	0	0	1	2	0	0	3	2	1	4	1	4	0	2	1	2	1	0	4	4	1	5	6	0	0
OTU_571	4	7	11	11	23	6	4	8	3	12	1	6	5	4	7	3	47	18	0	4	0	2	8	6	7	0	4	2	8	2	3	0	0	12	6	5	0	1	5	31	31	2	6	4	4	16	33	5	19
OTU_3205	3	1	2	3	1	1	0	0	0	0	1	1	1	1	0	0	4	4	0	0	0	0	3	3	1	0	1	0	0	0	1	4	5	0	0	2	0	1	1	1	2	0	10	2	2	0	1	0	1
OTU_1216	0	2	1	0	0	1	0	1	0	1	3	1	1	0	1	0	2	0	1	0	0	0	3	3	1	0	1	2	2	0	17	20	13	0	1	1	0	0	1	0	0	0	0	0	1	2	1	0	1
OTU_1207	0	0	1	11	11	2	1	1	1	2	2	1	1	2	0	0	0	2	0	0	0	0	0	0	0	0	3	0	1	0	0	0	1	1	0	2	0	0	2	0	0	0	1	0	2	9	4	1	8
OTU_2062	0	1	0	2	3	0	1	0	0	3	1	2	1	2	2	0	0	0	0	1	0	0	3	1	1	0	2	1	1	0	12	3	5	1	1	1	0	1	1	15	12	2	3	1	0	2	1	0	0
OTU_451	11	32	30	30	39	17	10	37	19	31	26	28	35	18	11	6	41	19	8	20	5	11	28	22	19	8	14	18	46	16	15	11	13	39	10	49	5	20	21	26	6	0	22	27	29	26	33	0	10
OTU_1217	4	6	5	7	4	6	1	6	2	4	7	5	9	9	0	0	16	3	0	5	2	3	5	6	6	3	6	3	6	2	4	3	0	7	4	5	1	5	4	9	1	0	11	7	7	4	11	3	2
OTU_798	1	2	2	0	1	0	0	0	1	0	0	0	1	1	0	6	58	20	0	0	1	0	0	1	0	0	0	0	1	0	0	0	0	1	1	1	0	0	3	2	0	1	0	2	2	0	0	1	0
OTU_794	1	2	3	0	1	2	2	1	2	39	16	14	22	15	12	1	3	5	0	1	1	1	3	2	6	1	1	3	7	0	0	1	2	4	1	5	0	1	1	1	2	1	5	1	1	3	1	0	10
OTU_258	11	53	36	25	46	24	17	53	26	40	47	45	36	43	20	11	45	24	11	28	8	11	36	33	39	8	22	37	49	17	26	11	13	47	24	77	4	39	35	30	17	3	34	45	44	28	55	9	20
OTU_2427	0	0	0	0	1	0	0	0	0	1	1	0	0	0	0	0	0	2	0	0	0	0	0	0	0	0	0	0	0	0	4	3	1	0	0	1	0	0	0	0	0	0	0	0	1	0	0	0	0
OTU_1919	0	1	0	2	4	1	0	0	0	0	0	0	0	0	1	2	3	4	0	1	0	0	1	1	0	0	2	1	2	0	0	0	2	0	0	2	0	0	0	0	0	0	0	1	0	1	1	0	1
OTU_4711	0	0	0	0	0	0	0	0	0	0	0	0	0	0	0	0	0	0	0	0	0	1	4	1	0	0	0	0	0	0	0	0	0	0	0	1	0	0	0	0	0	0	0	0	0	0	0	0	0
OTU_285	11	38	22	26	21	14	11	32	14	35	40	28	29	28	32	7	29	13	6	18	4	6	28	21	16	4	16	14	48	8	10	14	12	38	22	39	3	19	23	19	11	1	29	27	21	26	30	7	12
OTU_4309	0	1	0	1	3	2	0	2	0	0	1	1	0	0	0	0	0	0	0	1	0	0	2	0	1	0	0	1	0	0	1	1	0	1	1	1	0	0	1	1	1	0	1	0	1	0	1	0	5
OTU_4018	0	0	0	3	5	3	0	0	1	0	0	0	1	1	0	0	0	0	0	0	0	0	0	0	0	0	0	0	1	0	0	0	1	1	0	0	0	1	0	0	0	0	1	0	0	0	0	0	0
OTU_30	19	91	44	1102	1473	532	29	34	21	95	55	118	49	32	35	11	52	26	6	23	9	12	48	20	50	15	27	23	84	21	28	13	23	63	35	86	7	32	23	47	15	3	49	39	60	32	78	10	34
OTU_4643	1	1	0	0	0	0	0	1	2	0	0	4	1	2	0	0	1	0	0	0	0	0	1	0	0	0	1	2	0	0	0	0	0	0	0	0	0	1	0	0	0	0	3	1	1	0	2	0	0
OTU_3712	0	3	2	3	3	0	3	5	3	4	2	1	6	2	4	0	5	2	0	4	1	1	2	3	9	0	0	0	10	1	4	3	1	3	1	3	1	5	1	2	1	0	9	7	2	3	4	2	1
OTU_3502	0	1	0	0	2	1	0	5	0	1	4	1	3	1	1	0	7	1	0	0	2	0	3	1	2	1	0	3	3	0	1	0	1	3	0	1	0	0	2	2	1	0	3	0	2	1	6	1	0
OTU_4626	1	1	1	3	1	1	0	1	0	1	5	0	0	1	0	0	0	0	0	2	0	0	0	2	2	0	1	0	4	1	0	0	0	2	2	2	0	0	0	3	3	0	1	2	0	1	3	0	1
OTU_1088	0	4	2	0	1	0	0	0	1	0	3	2	2	3	3	0	2	0	0	0	0	1	2	1	0	0	2	0	2	0	33	20	6	1	0	1	0	1	1	1	0	0	0	2	0	3	9	0	1
OTU_2545	0	0	0	0	0	1	0	1	0	0	0	0	1	0	0	0	2	0	0	0	0	0	0	0	0	0	0	1	0	2	2	2	3	0	1	0	0	0	0	0	0	0	0	1	0	1	1	0	0
OTU_1404	0	4	0	1	0	2	0	1	0	3	1	0	2	0	0	1	0	2	0	0	1	0	1	1	1	0	0	0	2	0	1	0	1	10	0	12	0	1	0	0	1	0	3	0	3	0	3	0	4
OTU_4817	0	2	0	0	0	0	0	0	0	3	0	0	0	2	0	0	0	1	0	0	0	1	3	3	0	0	0	0	1	0	6	3	5	1	0	0	1	0	0	0	0	0	0	0	0	4	3	0	1
OTU_1827	1	2	0	0	1	0	0	0	0	2	2	1	0	0	0	0	0	1	2	2	2	0	0	1	1	0	0	1	1	1	11	10	5	2	1	1	0	1	0	0	0	0	2	0	0	0	1	0	1
OTU_1132	0	1	0	3	1	0	0	2	0	0	0	2	2	0	0	2	73	29	0	1	1	0	1	0	1	0	1	1	0	2	2	0	1	1	0	4	0	0	2	0	0	0	1	0	0	1	1	0	1
OTU_201	1	18	5	6	14	8	7	2	5	9	6	5	8	4	7	6	22	14	2	10	2	2	12	11	12	3	7	2	6	3	241	140	104	13	9	6	1	6	10	7	3	0	20	11	9	5	8	2	6
OTU_1487	0	2	4	2	0	1	0	1	0	0	0	0	0	0	0	0	0	0	1	1	1	1	7	3	0	0	1	0	0	0	2	0	0	3	16	13	0	1	0	1	0	0	8	4	1	0	0	0	2
OTU_4045	0	1	1	2	1	0	0	3	0	2	0	0	0	1	0	0	4	0	0	0	0	1	3	0	2	0	1	0	1	0	0	2	3	0	0	1	0	0	0	0	0	0	1	0	0	0	2	0	1
OTU_1076	4	9	2	8	7	5	2	4	2	4	7	9	12	8	3	37	165	110	0	2	0	3	6	4	3	2	5	4	7	2	11	5	2	12	4	7	7	15	15	3	2	1	9	9	4	2	11	0	1
OTU_1262	0	0	3	1	5	2	2	1	3	4	4	2	4	1	0	0	21	5	1	1	2	4	19	13	2	1	3	1	3	0	1	0	5	15	9	27	0	1	2	3	2	2	59	15	12	2	2	1	0
OTU_1169	0	0	1	1	0	0	0	1	0	1	0	0	0	0	1	0	0	0	0	0	0	0	1	0	1	0	0	0	1	0	0	0	0	14	20	26	0	1	0	0	0	0	0	0	0	1	2	0	0
OTU_2473	2	6	5	5	0	0	2	2	1	6	6	4	13	7	6	0	2	0	11	32	21	3	7	6	0	0	1	4	7	0	16	5	8	19	16	27	1	0	1	3	0	0	3	3	3	3	5	0	1
OTU_4217	0	1	0	0	0	0	0	0	0	0	0	0	0	0	0	0	1	0	0	0	0	0	0	0	0	0	0	0	1	0	6	4	7	1	0	0	0	0	0	0	0	0	0	0	0	0	0	0	0
OTU_3899	0	0	0	0	0	0	0	0	0	0	1	1	0	0	1	3	1	2	0	1	1	1	0	0	0	0	1	0	2	0	0	0	0	0	0	0	0	1	1	13	11	1	0	0	0	1	2	0	0
OTU_3305	0	0	0	0	1	0	0	0	0	0	0	0	1	0	0	0	7	1	0	0	0	0	0	0	0	0	0	0	1	0	0	0	0	0	0	1	1	0	1	0	1	0	2	1	0	0	1	0	0
OTU_260	2	5	3	3	5	2	3	7	2	4	6	3	2	3	7	1	4	4	50	180	70	0	2	0	2	1	3	1	5	0	3	0	1	9	2	6	1	1	4	3	1	0	3	3	3	3	6	2	0
OTU_2798	0	0	0	0	0	1	0	0	0	1	1	0	0	0	0	1	4	1	0	0	0	0	0	0	0	0	0	1	0	0	1	0	0	0	0	0	0	0	0	0	0	0	3	5	6	0	0	0	0
OTU_4900	1	2	1	0	1	1	0	1	0	0	1	0	0	0	0	1	6	1	0	0	0	2	1	3	0	0	0	1	1	0	2	1	0	0	2	0	0	0	0	0	0	0	0	0	1	0	0	0	0
OTU_310	7	61	41	3	3	7	4	2	6	2	4	2	8	3	5	0	10	5	0	1	1	6	44	37	6	0	4	2	9	2	7	5	4	18	11	40	24	66	58	3	3	0	51	20	18	7	10	0	3
OTU_595	6	39	27	1	7	4	1	3	6	7	6	8	11	5	2	1	8	2	0	3	2	2	10	6	5	3	6	2	7	4	4	0	2	8	14	21	14	53	36	6	1	0	63	87	50	8	7	1	4
OTU_1208	2	9	6	0	0	0	0	1	0	0	0	1	0	0	1	0	2	0	0	0	0	0	2	1	0	0	1	1	1	0	0	1	0	17	2	7	0	1	2	3	0	0	1	2	0	1	0	0	1
OTU_3146	0	5	4	3	0	1	1	1	1	2	1	1	0	1	0	0	5	0	1	0	0	2	17	10	0	0	2	1	3	0	2	0	0	6	2	14	0	1	2	1	7	0	6	7	0	3	4	0	0
OTU_2282	1	17	20	7	4	1	1	1	2	2	6	0	3	4	1	1	2	0	0	0	0	2	2	3	4	0	1	2	5	0	3	5	5	4	3	7	4	13	13	2	0	1	3	8	4	5	6	1	3
OTU_1372	1	2	2	0	4	1	0	1	1	0	1	0	0	2	0	1	37	25	0	0	0	0	4	3	5	1	6	14	21	7	0	0	2	0	1	4	0	3	2	7	2	0	1	0	1	1	3	2	0
OTU_1174	0	2	0	0	1	0	1	1	0	0	1	0	1	2	1	3	37	6	0	0	0	1	3	0	7	0	4	6	11	3	0	0	0	1	2	2	0	0	0	0	0	0	3	2	0	2	0	0	0
OTU_982	0	5	3	4	4	2	3	9	3	2	1	1	4	3	3	0	3	0	0	1	0	0	1	3	4	3	1	1	3	1	4	1	1	1	0	12	1	2	3	11	7	0	2	1	1	16	9	4	7
OTU_546	0	6	4	2	1	3	1	2	1	2	1	3	2	0	2	8	101	47	0	1	1	2	14	9	0	1	4	3	4	0	0	1	0	7	1	20	0	2	1	4	1	1	10	7	2	2	3	1	1
OTU_1545	0	2	1	3	2	0	2	0	0	1	0	0	0	0	1	0	0	0	0	0	0	3	3	5	1	1	1	0	1	0	2	0	2	1	0	1	0	0	3	1	1	0	16	12	23	0	1	0	3
OTU_4109	0	1	5	0	0	0	0	0	0	0	0	0	1	0	0	0	2	0	0	0	0	0	3	1	1	0	0	0	0	0	0	0	0	0	4	3	0	0	0	0	0	0	1	0	0	0	0	0	0
OTU_3496	0	1	0	0	0	0	0	0	0	1	1	2	0	1	0	0	5	1	0	1	0	1	5	8	1	0	0	0	2	0	0	0	0	0	2	3	1	1	5	1	0	0	28	11	11	0	1	0	1
OTU_3962	0	3	1	0	0	0	0	0	1	1	1	1	0	0	0	0	0	0	0	0	0	0	0	0	0	0	0	0	0	0	0	3	0	4	0	1	0	1	0	0	0	0	0	0	0	0	2	0	0
OTU_2495	0	0	0	0	1	1	1	1	0	0	1	0	0	1	0	1	6	3	1	0	0	6	21	8	0	1	0	0	0	0	0	0	0	0	3	1	0	0	0	1	0	0	4	0	0	0	0	0	1
OTU_4651	0	6	3	3	0	0	1	0	0	0	0	2	0	1	0	0	0	0	0	1	0	4	5	9	0	0	0	0	0	0	0	0	0	1	0	2	0	1	1	1	0	0	0	0	0	0	0	0	0
OTU_610	0	5	0	1	1	0	2	0	0	0	0	1	2	2	0	5	58	24	0	1	0	1	25	19	5	0	2	2	5	4	4	2	0	19	29	61	0	1	0	1	0	0	5	3	0	3	3	0	0
OTU_672	1	1	1	0	0	0	1	3	0	6	4	2	27	16	7	0	0	0	1	1	0	0	0	1	2	0	0	3	3	0	0	0	0	0	1	1	0	0	0	0	1	0	0	0	0	3	0	1	0
OTU_3201	1	1	0	0	1	0	0	0	1	1	0	3	0	0	0	0	0	0	0	0	0	0	1	3	0	0	0	0	0	0	1	0	0	0	0	1	0	1	0	0	0	0	0	0	0	1	1	0	0
OTU_4831	0	0	1	0	1	0	0	0	0	1	1	0	0	1	1	0	0	1	0	3	0	0	0	0	0	0	0	0	0	0	1	0	0	0	0	3	0	0	0	0	0	0	0	6	4	0	0	0	0
OTU_4818	0	0	0	0	0	0	0	1	0	0	0	1	1	0	0	0	1	0	0	0	0	0	0	1	1	0	0	0	0	0	1	0	0	0	0	1	2	4	1	0	0	0	0	0	0	0	0	0	0
OTU_3821	0	0	0	0	0	0	0	0	0	0	3	0	0	0	0	0	0	0	0	0	0	0	4	1	0	0	0	0	0	0	0	0	0	0	0	0	0	0	0	0	0	0	0	0	0	0	0	0	0
OTU_993	4	25	17	1	0	1	0	0	0	1	2	0	1	0	1	0	0	0	0	1	0	0	0	0	0	0	0	0	1	0	0	0	0	0	0	0	0	1	0	0	0	0	0	1	0	2	0	0	0
OTU_426	19	86	66	2	2	0	0	2	0	2	7	2	0	0	0	0	3	1	0	1	0	0	3	4	1	0	1	0	4	0	2	3	1	5	2	5	1	0	1	0	0	0	2	0	2	2	3	0	3
OTU_1382	0	1	0	0	1	0	2	1	2	1	4	1	1	1	0	1	0	2	0	1	0	1	3	1	2	0	2	1	0	1	2	1	2	4	1	4	1	3	7	0	2	0	12	18	7	2	3	1	0
OTU_3969	0	0	0	0	0	0	0	0	0	0	0	0	0	0	1	0	0	0	0	0	0	0	5	0	0	0	0	0	0	0	0	0	0	0	0	5	1	0	0	0	0	0	0	0	1	0	1	0	0
OTU_604	3	5	5	5	9	4	7	5	3	8	3	3	4	3	6	5	31	11	1	0	2	1	14	1	44	6	28	17	48	7	1	1	0	5	7	14	1	2	3	42	27	7	3	4	2	4	11	0	11
OTU_3967	0	1	0	0	2	0	0	3	0	0	1	0	0	0	0	3	8	3	0	0	0	0	1	1	1	1	4	1	5	0	1	1	0	0	0	1	0	0	1	1	16	0	0	1	0	1	1	0	3
OTU_500	1	2	7	4	10	3	0	1	2	5	1	2	1	1	1	2	2	2	0	0	1	2	6	7	4	0	1	2	6	0	1	0	1	9	5	21	2	4	2	2	3	1	75	79	85	0	3	0	0
OTU_2505	1	9	5	0	2	0	0	0	1	1	2	2	9	2	6	0	0	0	0	0	0	0	1	6	1	0	0	1	0	0	1	1	0	5	2	2	0	0	1	1	0	0	0	1	0	1	1	0	1
OTU_1566	0	1	2	0	1	0	0	2	0	1	0	0	0	2	1	1	13	2	0	2	0	1	1	1	5	0	2	3	6	2	1	1	0	3	5	5	0	0	0	36	15	0	3	1	1	2	1	0	0
OTU_4210	0	0	0	0	0	0	0	0	0	0	0	0	0	0	0	0	1	0	0	0	0	0	0	0	0	0	0	0	0	0	0	0	0	3	0	2	0	0	0	0	0	0	0	0	0	0	0	0	0
OTU_3475	0	0	0	0	0	0	0	0	0	0	0	1	1	0	0	0	0	0	0	0	0	0	0	0	0	0	0	0	0	0	0	0	0	0	0	0	0	2	2	0	0	0	0	0	0	2	0	0	0
OTU_2189	6	10	9	0	0	0	0	0	2	0	0	0	0	1	0	0	0	0	1	1	1	1	0	0	0	0	0	0	1	0	0	0	0	0	0	1	0	0	0	0	0	0	0	0	1	1	0	0	0
OTU_955	5	15	16	2	0	2	0	4	0	3	2	0	2	3	5	0	4	1	0	2	2	1	0	1	1	0	2	1	2	1	9	5	8	3	0	7	9	37	31	0	1	0	4	1	1	4	5	0	3
OTU_358	2	0	2	4	7	3	1	2	0	3	2	2	12	7	3	1	2	4	0	1	0	2	2	2	2	0	1	1	6	1	3	0	1	62	18	57	2	19	12	1	1	0	2	2	8	0	5	1	3
OTU_900	0	2	0	0	2	1	0	0	0	2	1	1	0	0	0	1	1	1	0	1	0	1	0	4	0	0	2	1	0	0	31	19	15	0	0	3	1	2	1	1	1	0	2	1	1	0	2	0	0
OTU_2914	1	2	0	0	0	0	0	0	0	0	0	0	0	0	0	0	1	0	0	0	0	0	2	0	0	0	0	1	0	0	6	4	8	0	1	2	3	3	1	1	0	0	0	0	1	0	1	0	1
OTU_4175	0	0	0	1	0	0	1	0	0	0	0	0	0	0	1	0	0	0	0	0	0	0	0	0	0	0	1	0	1	0	7	10	9	0	0	1	0	0	0	0	0	0	0	0	0	0	1	0	0
OTU_3786	0	1	1	0	0	0	0	0	0	0	0	2	0	0	1	0	0	0	0	0	0	0	0	0	0	0	0	0	1	0	4	2	9	0	1	2	0	0	0	0	0	0	0	0	0	1	0	0	0
OTU_4891	2	4	3	0	0	0	0	0	0	0	0	0	0	0	0	0	0	0	0	0	0	0	0	0	0	0	0	0	0	0	0	0	0	0	0	0	1	0	0	0	0	0	0	0	0	0	0	0	0
OTU_2272	0	0	0	0	1	0	0	1	0	4	3	1	3	2	6	1	0	1	0	0	0	0	1	0	12	1	8	3	6	1	0	0	0	1	0	1	0	0	0	0	0	0	1	2	0	4	2	1	2
OTU_2518	0	0	0	0	1	0	0	0	0	3	10	5	2	1	1	0	0	1	0	0	0	0	1	0	1	0	0	0	0	0	0	0	0	0	0	0	0	1	0	0	0	0	0	0	1	0	1	0	1
OTU_2892	0	0	0	0	0	0	0	0	0	0	0	0	0	0	1	0	0	0	0	0	0	2	5	3	0	0	0	0	0	0	0	1	0	0	0	0	0	0	0	1	0	0	0	0	0	0	1	0	0
OTU_3827	0	0	0	0	0	0	0	0	0	0	0	1	0	0	0	0	0	0	0	3	2	0	0	0	0	0	0	0	0	0	0	0	0	1	0	0	0	0	0	0	0	0	0	0	0	0	0	0	0
OTU_1726	1	1	2	3	2	3	0	0	1	3	5	9	1	3	2	1	2	1	0	1	1	8	21	23	4	1	9	1	2	0	0	1	0	4	1	3	0	2	0	2	1	1	0	0	1	5	11	2	3
OTU_3986	0	0	0	0	0	0	0	0	0	0	0	0	0	0	0	0	0	0	0	0	0	0	0	0	0	0	0	0	0	0	2	0	3	0	0	0	0	0	0	0	0	0	0	0	0	0	1	0	0
OTU_4763	0	0	0	0	0	0	0	0	0	1	0	0	1	0	0	0	0	0	0	0	0	0	0	1	0	0	0	0	0	0	0	0	0	1	0	0	0	0	0	0	1	0	0	0	0	4	9	0	1
OTU_3271	0	0	0	0	0	0	0	0	0	1	0	0	0	0	0	0	1	0	2	3	3	0	0	0	0	0	0	0	0	0	0	0	0	0	0	0	0	1	0	0	0	0	0	1	0	0	0	0	0
OTU_2498	1	0	0	1	0	0	0	0	0	6	2	3	0	0	0	0	0	0	0	0	0	1	1	0	0	0	0	0	0	0	0	0	0	0	0	1	0	1	0	1	0	0	0	1	0	0	0	0	0
OTU_4535	1	0	0	0	0	0	0	0	0	0	0	1	8	6	6	0	0	1	0	0	0	0	0	0	0	0	0	0	0	0	0	0	0	1	0	0	0	0	0	0	0	0	0	0	0	0	0	0	0
OTU_3402	0	1	1	0	1	0	0	1	0	1	0	0	1	0	0	0	0	1	0	0	0	0	0	1	0	0	0	0	0	0	0	0	0	0	0	0	0	0	1	0	0	0	0	0	0	2	1	0	0
OTU_4558	0	0	0	0	0	0	0	0	0	0	0	0	0	0	0	0	0	0	0	0	0	0	3	2	0	0	1	0	0	0	2	1	1	0	0	0	0	0	0	0	0	0	0	0	1	0	0	0	0
OTU_992	10	11	7	1	1	1	0	1	0	2	1	2	2	0	0	1	2	0	1	2	0	16	14	12	2	0	0	2	2	1	5	9	11	4	0	6	3	1	3	1	0	0	1	3	2	2	2	0	0
OTU_915	8	43	25	0	0	0	1	0	0	1	0	0	0	2	1	1	1	0	0	0	0	0	1	0	0	0	0	1	0	0	0	0	0	0	1	0	0	0	0	1	0	0	0	2	0	1	1	1	0
OTU_2553	0	0	0	0	0	0	1	0	0	0	0	1	0	0	0	0	0	0	2	9	2	0	0	0	2	0	1	0	0	0	0	0	0	0	1	0	0	0	0	0	0	0	0	0	1	0	0	0	1
OTU_3618	0	0	3	0	0	0	0	0	0	0	0	0	0	1	0	0	0	0	0	2	1	1	3	1	1	0	0	1	1	1	0	1	0	8	8	21	0	0	0	0	0	0	0	0	0	0	3	1	0
OTU_3855	0	3	1	1	0	0	0	0	0	0	1	0	0	1	0	0	1	0	0	4	2	2	1	0	1	0	0	0	0	0	0	0	0	0	0	2	0	0	0	2	0	0	0	0	0	1	1	0	0
OTU_2923	0	1	1	7	5	0	0	1	1	8	4	3	0	3	3	0	2	2	0	1	0	1	4	4	5	0	0	3	3	1	0	3	4	1	0	4	4	3	4	0	0	0	2	2	1	7	10	0	5
OTU_146	13	28	16	21	19	8	11	15	9	396	226	199	482	245	179	6	32	14	6	18	3	8	26	18	25	3	12	21	42	8	19	9	4	30	10	29	37	158	123	17	5	1	11	13	9	72	78	17	32
OTU_472	3	16	3	6	13	2	3	4	2	96	26	49	13	9	7	1	5	2	2	5	1	11	23	20	77	17	45	18	60	5	2	0	3	18	13	55	0	7	2	9	6	0	4	6	11	5	14	0	4
OTU_461	0	1	2	4	2	1	11	8	6	1	3	2	3	2	4	2	7	4	0	0	0	1	9	4	26	11	9	47	173	22	1	1	1	1	1	8	0	8	0	7	3	2	6	2	5	4	3	1	2
OTU_681	1	2	5	2	1	2	0	1	0	4	2	0	0	1	0	0	0	2	12	51	23	4	14	20	3	1	4	1	2	0	5	6	4	11	1	8	1	1	1	3	2	0	10	21	14	5	3	1	1
OTU_74	11	42	38	39	43	21	22	35	24	63	56	51	127	54	58	6	47	31	16	31	20	3	62	42	249	54	150	509	1221	156	7	6	15	75	49	66	8	19	17	273	27	3	31	29	27	58	77	5	12
OTU_3776	0	5	4	0	1	0	1	0	0	3	2	0	1	2	0	0	0	1	0	0	0	0	0	0	0	0	1	0	1	0	0	0	0	0	1	2	0	2	0	0	0	0	0	2	1	0	0	0	0
OTU_4046	1	7	7	1	2	1	2	1	0	1	2	2	4	3	2	1	2	2	3	3	1	11	33	27	0	1	3	2	3	1	6	7	6	59	34	46	1	1	2	4	0	0	8	28	12	5	4	2	1
OTU_614	2	0	1	0	1	1	0	0	0	2	4	1	2	4	2	0	0	0	1	1	1	5	11	11	1	0	0	3	4	0	0	0	0	40	35	41	0	0	0	1	0	0	3	2	0	0	2	1	1
OTU_2449	0	0	0	1	2	1	0	3	0	15	4	7	1	2	2	0	2	1	0	0	0	0	3	2	1	0	2	0	1	0	1	0	0	4	1	7	1	0	0	0	0	0	0	8	6	0	1	0	1
OTU_154	14	42	24	21	34	17	16	13	12	30	37	48	46	32	21	2	34	8	52	22	8	34	675	94	46	13	27	35	54	11	13	5	13	85	41	115	5	27	21	14	6	0	14	25	18	23	58	6	28
OTU_996	7	19	20	8	6	4	6	8	3	106	46	55	77	49	30	3	13	8	3	8	5	49	196	198	9	3	10	7	17	4	5	2	7	51	24	83	6	15	17	8	7	1	8	14	16	26	33	5	9
OTU_131	8	31	15	18	21	8	6	12	8	438	280	407	73	44	29	0	21	8	7	12	4	16	53	60	21	4	15	17	47	8	3	5	3	28	10	25	5	7	9	20	4	0	7	9	8	78	69	12	6
OTU_3188	0	1	0	0	0	0	0	0	0	0	0	1	0	0	0	0	2	0	0	0	1	2	4	1	1	0	0	0	0	0	0	0	0	4	0	5	0	1	0	0	0	0	0	0	0	0	0	0	0
OTU_1403	1	1	3	35	33	12	0	2	1	2	1	2	2	0	0	0	1	1	0	0	1	0	4	2	1	1	0	1	5	3	1	0	0	1	0	2	0	1	1	0	0	0	0	2	1	0	1	0	0
OTU_202	21	54	32	255	273	111	7	13	7	31	24	11	31	31	15	1	26	13	29	120	36	11	18	18	18	5	11	11	17	5	73	55	59	21	15	34	3	14	17	15	6	0	11	23	16	18	36	4	4
OTU_1553	1	2	0	3	3	1	1	2	1	4	1	0	1	0	0	0	0	0	0	1	0	0	3	1	7	2	2	13	28	6	10	7	14	0	2	3	0	0	1	2	0	0	1	0	4	0	2	0	0
OTU_4696	2	8	10	6	0	2	0	3	0	4	3	2	5	4	1	0	2	0	5	7	0	21	90	94	6	0	1	5	7	0	1	5	3	23	10	33	2	3	3	4	2	0	4	2	3	3	7	0	1
OTU_129	1	8	9	8	4	4	6	2	3	7	7	5	9	6	5	2	9	5	1	8	3	54	335	325	4	4	3	7	18	2	4	2	4	5	5	5	1	4	8	3	2	0	4	13	6	7	8	0	5
OTU_514	11	103	66	21	4	3	4	10	3	11	20	9	17	18	9	1	5	9	2	9	1	15	50	31	9	5	5	11	33	4	7	6	2	134	137	338	2	6	6	20	4	0	8	27	15	14	19	3	15
OTU_510	0	2	5	1	1	1	1	2	2	3	5	1	4	2	2	1	4	2	39	88	47	0	7	3	2	2	1	4	2	1	0	0	0	5	1	5	0	1	2	0	2	0	1	5	2	3	2	0	0
OTU_1618	5	11	13	2	1	0	0	1	0	0	0	1	6	5	3	0	1	0	0	2	0	4	16	6	1	0	2	2	2	0	0	0	0	26	10	19	0	1	0	1	0	0	1	1	0	2	3	0	0
OTU_1650	0	0	0	2	0	0	0	0	0	2	1	3	0	0	0	0	0	0	0	0	0	7	11	9	4	0	0	1	1	0	0	0	0	0	9	0	0	0	0	0	0	0	1	0	0	0	1	0	0
OTU_3130	1	1	0	2	1	0	0	0	1	1	0	1	1	2	0	0	0	0	0	0	0	10	17	8	2	0	0	1	3	0	2	0	0	5	0	2	0	1	2	0	1	0	1	3	0	0	1	0	0
OTU_41	12	54	30	30	20	8	12	27	9	19	15	18	51	37	17	6	22	4	8	23	4	272	854	742	16	2	16	18	51	5	14	9	4	30	38	53	6	15	15	17	12	0	16	29	14	17	39	9	14
OTU_3763	1	0	0	0	0	1	0	0	0	1	0	0	0	0	0	0	0	0	0	0	0	0	0	1	0	0	0	0	0	0	0	0	0	0	0	0	0	0	0	6	4	0	1	0	0	0	0	0	0
OTU_1607	24	96	44	14	6	4	6	11	4	17	21	15	27	30	22	3	11	3	30	148	55	0	22	14	3	1	9	5	20	4	34	30	25	11	9	19	4	8	6	53	14	0	11	17	18	22	34	5	6
OTU_728	27	10	8	5	0	1	0	21	3	11	20	15	106	71	45	0	2	1	118	297	124	2	4	2	0	1	0	12	4	5	1	0	1	93	91	175	0	2	0	12	3	0	2	2	2	31	30	7	1
OTU_1077	1	0	2	0	0	0	0	0	0	3	1	2	34	23	20	0	2	0	0	1	0	0	2	0	0	0	1	0	3	0	0	0	0	1	0	2	1	0	2	1	0	0	1	1	0	1	2	0	0
OTU_1373	1	3	2	3	2	0	0	1	2	2	2	2	2	2	1	0	1	1	1	1	0	9	70	31	0	0	0	0	0	0	0	2	1	0	1	2	0	2	0	1	0	0	2	3	1	9	3	0	0
OTU_1435	1	1	2	1	1	1	1	2	0	1	3	0	27	14	14	0	1	1	0	1	0	0	0	0	0	0	1	3	4	0	0	0	0	1	0	2	0	0	0	0	2	0	2	1	3	0	3	0	0
OTU_1567	0	1	0	0	0	0	2	1	0	8	24	16	9	4	3	0	2	1	2	0	0	0	1	0	0	0	1	1	1	0	1	0	0	1	1	0	1	0	1	0	0	0	0	2	0	0	4	0	0
OTU_2780	0	1	0	0	0	0	0	0	0	0	0	0	1	0	1	0	1	0	0	0	0	1	9	5	0	0	0	1	0	0	0	0	0	0	0	0	0	0	0	0	0	0	0	1	0	1	0	0	0
OTU_4687	0	1	1	0	0	0	0	0	0	0	0	1	0	0	0	0	0	0	0	0	0	1	2	0	0	0	0	0	0	0	0	0	0	0	0	0	0	0	0	0	0	0	0	0	0	0	1	0	0
OTU_3405	0	0	0	0	0	0	0	1	0	0	0	0	0	0	0	0	0	0	0	1	0	3	2	5	0	0	0	0	0	0	1	0	0	0	0	3	0	0	0	0	0	0	0	2	0	0	2	0	0
OTU_302	4	4	5	5	4	1	3	3	4	38	37	25	59	32	37	1	2	1	1	1	1	0	5	4	3	0	4	1	4	1	1	3	1	7	2	5	0	1	1	1	3	1	1	3	3	67	72	9	3
OTU_1235	0	0	0	0	2	1	0	0	2	0	1	1	2	2	0	1	1	1	0	1	0	0	2	4	1	0	1	0	1	0	1	0	0	0	0	1	0	0	0	1	0	0	0	1	0	5	4	1	0
OTU_1362	1	1	0	3	2	1	0	0	0	2	2	0	5	2	3	0	0	0	1	2	1	4	10	7	2	0	2	1	2	1	3	3	0	3	0	4	0	1	0	49	2	0	3	0	1	3	4	1	0
OTU_42	46	257	164	60	49	25	27	54	31	52	47	29	125	110	78	5	54	36	40	170	42	383	879	873	51	15	31	33	91	17	141	134	83	369	180	489	14	56	59	37	18	5	49	47	32	92	169	18	27
OTU_238	0	1	5	5	5	2	3	7	3	1	4	4	7	6	3	0	8	2	5	10	2	7	22	14	38	7	21	7	6	3	1	3	1	73	51	123	3	2	1	68	15	1	2	9	4	9	8	1	2
OTU_695	12	60	40	7	5	3	3	2	3	6	7	10	8	4	2	0	2	2	5	10	1	6	27	20	14	3	16	2	11	4	4	4	7	58	16	41	2	11	9	4	2	0	3	56	4	6	10	1	3
OTU_1279	0	0	0	0	0	0	1	1	0	0	0	0	1	2	0	0	1	0	8	21	12	0	3	1	1	0	0	1	1	0	0	0	0	1	1	0	0	1	0	0	0	0	1	1	0	1	1	0	1
OTU_2223	0	0	0	0	0	0	0	0	0	0	0	0	0	0	0	1	2	2	0	0	0	0	0	0	0	0	0	0	0	0	0	0	0	0	1	0	0	0	1	0	0	0	0	0	0	0	0	0	0
OTU_44	29	182	125	34	37	14	21	65	20	19	32	16	48	31	20	12	45	29	379	1100	468	24	68	63	38	12	22	19	73	9	28	14	15	60	35	74	4	29	39	10	14	2	33	34	40	73	44	8	18
OTU_3623	1	24	10	0	1	1	3	2	1	3	2	3	3	2	3	0	1	0	0	2	0	2	7	1	1	0	4	1	1	0	1	0	0	1	0	4	1	1	0	37	4	1	1	1	0	1	1	0	2
OTU_1466	1	0	1	0	0	0	0	1	0	2	0	0	22	26	11	0	0	0	0	0	0	0	0	0	0	0	0	1	4	0	0	0	0	0	0	1	0	0	0	0	0	0	0	0	1	0	0	0	1
OTU_130	9	30	12	14	21	7	15	43	14	10	23	23	20	17	13	16	82	32	125	330	182	6	22	23	290	49	145	58	172	26	10	8	11	18	17	28	7	16	15	33	15	2	19	18	17	32	27	4	4
OTU_395	0	4	1	3	0	1	2	1	0	4	5	3	7	3	2	1	3	0	2	4	0	3	6	2	2	0	3	11	6	1	1	3	1	100	105	4	5	2	3	12	1	0	1	2	0	9	6	4	5
OTU_120	43	253	155	34	30	15	13	43	18	341	174	284	282	215	153	3	30	24	5	18	8	51	132	123	32	8	14	24	98	16	9	14	12	31	31	49	11	48	53	112	15	2	35	69	30	118	87	14	42
OTU_4	62	247	137	258	276	141	80	143	105	138	140	147	281	164	153	38	239	111	43	94	34	87	313	268	260	51	182	3974	7969	876	66	39	50	158	111	195	40	102	103	129	51	7	154	162	135	131	211	29	101
OTU_839	7	53	46	40	30	14	10	14	12	197	276	249	203	120	127	3	14	17	3	17	5	30	71	73	20	4	15	18	293	11	4	4	9	35	18	57	6	10	13	43	13	1	10	22	12	78	82	23	15
OTU_86	14	46	40	20	20	10	19	37	14	495	786	652	66	42	33	6	35	14	9	22	11	23	93	78	79	12	41	68	135	17	9	13	6	334	209	424	3	19	27	54	10	1	20	28	26	71	72	15	12
OTU_321	89	203	134	4	15	5	9	20	9	69	59	69	335	167	193	2	67	15	7	8	2	6	23	21	25	5	10	19	24	15	6	10	6	81	42	111	3	22	19	24	11	1	21	9	20	55	88	20	4
OTU_3223	15	78	52	26	41	19	13	23	22	104	93	81	90	51	31	5	33	13	13	28	13	35	72	79	34	6	22	133	40	66	11	7	6	248	150	250	7	26	23	91	5	2	31	38	55	35	67	15	27
OTU_3420	5	7	8	2	8	1	3	2	5	33	23	37	105	84	53	1	12	0	4	4	1	11	25	34	7	2	5	6	8	6	1	1	2	10	4	8	0	4	1	0	2	0	1	5	3	33	40	4	7
OTU_2336	11	29	26	9	6	3	2	8	0	16	20	17	29	21	28	1	4	0	10	46	15	18	47	53	1	0	0	101	15	33	1	1	4	32	6	24	1	3	2	17	5	0	3	8	4	21	35	9	5
OTU_3362	2	9	5	2	2	1	3	4	2	2	2	3	7	0	5	0	2	0	3	18	4	2	2	2	2	0	1	3	3	1	1	2	3	3	4	4	0	0	3	38	16	3	5	2	2	2	2	0	2
OTU_1609	2	0	0	0	0	0	0	1	0	0	1	0	0	0	0	0	0	0	0	1	0	0	0	0	0	0	1	0	1	1	1	0	0	0	0	0	0	0	0	17	8	0	0	0	0	0	1	0	0
OTU_7	27	92	86	69	45	41	23	59	44	75	68	42	78	55	56	20	85	36	22	49	20	1036	4155	496	54	20	44	60	155	29	20	24	23	62	37	80	22	37	70	49	14	2	77	79	47	51	90	10	23
[truncated: 2,990 more rows]
[truncated: 9 more columns]
