# Supplementary material for: Municipal Solid Waste Landfills Harbor Distinct Microbiomes
Source: Front Microbiol. 2016 Apr 20;7:534. doi: 10.3389/fmicb.2016.00534 (PMC4837139; doi:10.3389/fmicb.2016.00534)
Supplement: Table S10 — Taxonomy of OTUs found in the landfill leachate core microbiome. [file Table10.XLSX]

## Sheet: Table S10
Table S10: Taxonomy of OTUs found in the landfill leachate core microbiome.
OTU_63	['D_0__Bacteria', 'D_1__Proteobacteria', 'D_2__Epsilonproteobacteria', 'D_3__Campylobacterales', 'D_4__Helicobacteraceae', 'D_5__Sulfuricurvum', 'D_6__uncultured bacterium']
OTU_5	['D_0__Bacteria', 'D_1__Proteobacteria', 'D_2__Gammaproteobacteria', 'D_3__Pseudomonadales', 'D_4__Moraxellaceae', 'D_5__Acinetobacter']
OTU_30	['D_0__Bacteria', 'D_1__Proteobacteria', 'D_2__Deltaproteobacteria', 'D_3__Desulfobacterales', 'D_4__Desulfobacteraceae', 'D_5__Desulfobacter', 'D_6__uncultured bacterium']
OTU_18	['D_0__Bacteria', 'D_1__Chlorobi', 'D_2__Ignavibacteria', 'D_3__Ignavibacteriales', 'D_4__SR-FBR-L83', 'D_5__uncultured bacterium', 'D_6__uncultured bacterium']
OTU_29	['D_0__Bacteria', 'D_1__Bacteroidetes', 'D_2__Bacteroidia', 'D_3__Bacteroidales', 'D_4__Rikenellaceae', 'D_5__vadinBC27 wastewater-sludge group', 'D_6__uncultured bacterium']
OTU_120	['D_0__Bacteria', 'D_1__Proteobacteria', 'D_2__Betaproteobacteria', 'D_3__Burkholderiales', 'D_4__Comamonadaceae', 'D_5__Acidovorax']
OTU_144	['D_0__Bacteria', 'D_1__Proteobacteria', 'D_2__Gammaproteobacteria', 'D_3__Pseudomonadales', 'D_4__Pseudomonadaceae', 'D_5__Pseudomonas']
OTU_14	['D_0__Bacteria', 'D_1__Proteobacteria', 'D_2__Deltaproteobacteria', 'D_3__Desulfuromonadales']
OTU_1	['D_0__Bacteria', 'D_1__Proteobacteria', 'D_2__Epsilonproteobacteria', 'D_3__Campylobacterales', 'D_4__Campylobacteraceae', 'D_5__Arcobacter']
OTU_91	['D_0__Bacteria', 'D_1__Bacteroidetes', 'D_2__Bacteroidia', 'D_3__Bacteroidales', 'D_4__Rikenellaceae', 'D_5__vadinBC27 wastewater-sludge group', 'D_6__uncultured bacterium']
OTU_64	['D_0__Bacteria', 'D_1__Proteobacteria', 'D_2__Alphaproteobacteria', 'D_3__Rhodospirillales', 'D_4__Rhodospirillaceae', 'D_5__Marispirillum', 'D_6__uncultured bacterium']
OTU_4	['D_0__Bacteria', 'D_1__Proteobacteria', 'D_2__Betaproteobacteria', 'D_3__Burkholderiales', 'D_4__Comamonadaceae']
OTU_25	['D_0__Bacteria', 'D_1__Proteobacteria', 'D_2__Epsilonproteobacteria', 'D_3__Campylobacterales', 'D_4__Campylobacteraceae', 'D_5__Arcobacter', 'D_6__uncultured bacterium']
OTU_9	['D_0__Bacteria', 'D_1__Proteobacteria', 'D_2__Epsilonproteobacteria', 'D_3__Campylobacterales', 'D_4__Campylobacteraceae', 'D_5__Arcobacter', 'D_6__uncultured bacterium']
OTU_13	['D_0__Bacteria', 'D_1__Bacteroidetes', 'D_2__Sphingobacteriia', 'D_3__Sphingobacteriales', 'D_4__Saprospiraceae', 'D_5__Lewinella', 'D_6__uncultured bacterium']
OTU_87	['D_0__Bacteria', 'D_1__Firmicutes', 'D_2__Negativicutes', 'D_3__Selenomonadales', 'D_4__uncultured', 'D_5__uncultured bacterium', 'D_6__uncultured bacterium']
OTU_84	['D_0__Bacteria', 'D_1__Tenericutes', 'D_2__Mollicutes', 'D_3__NB1-n', 'D_4__uncultured bacterium', 'D_5__uncultured bacterium', 'D_6__uncultured bacterium']
OTU_26	['D_0__Bacteria', 'D_1__Proteobacteria', 'D_2__Gammaproteobacteria', 'D_3__Methylococcales']
OTU_118	['D_0__Bacteria', 'D_1__Bacteroidetes', 'D_2__Sphingobacteriia', 'D_3__Sphingobacteriales', 'D_4__WCHB1-69', 'D_5__uncultured bacterium', 'D_6__uncultured bacterium']
OTU_126	['D_0__Bacteria', 'D_1__Candidate division OP9', 'D_2__uncultured bacterium', 'D_3__uncultured bacterium', 'D_4__uncultured bacterium', 'D_5__uncultured bacterium', 'D_6__uncultured bacterium']
OTU_55	['D_0__Bacteria', 'D_1__Bacteroidetes', 'D_2__Bacteroidia', 'D_3__Bacteroidales', 'D_4__Porphyromonadaceae', 'D_5__Proteiniphilum', 'D_6__uncultured bacterium']
OTU_7	['D_0__Bacteria', 'D_1__Proteobacteria', 'D_2__Betaproteobacteria', 'D_3__Burkholderiales', 'D_4__Burkholderiaceae', 'D_5__Ralstonia']
OTU_3	['D_0__Bacteria', 'D_1__Verrucomicrobia', 'D_2__Verrucomicrobia Incertae Sedis', 'D_3__Unknown Order', 'D_4__Unknown Family', 'D_5__Candidatus Methylacidiphilum', 'D_6__uncultured bacterium']
OTU_785	['D_0__Bacteria', 'D_1__Synergistetes', 'D_2__Synergistia', 'D_3__Synergistales', 'D_4__Synergistaceae', 'D_5__uncultured', 'D_6__uncultured bacterium']
OTU_839	['D_0__Bacteria', 'D_1__Proteobacteria', 'D_2__Betaproteobacteria', 'D_3__Burkholderiales', 'D_4__Comamonadaceae']
OTU_12	['D_0__Bacteria', 'D_1__Proteobacteria', 'D_2__Epsilonproteobacteria', 'D_3__Campylobacterales', 'D_4__Helicobacteraceae', 'D_5__Sulfuricurvum']
OTU_6	['D_0__Bacteria', 'D_1__Firmicutes', 'D_2__Bacilli', 'D_3__Bacillales', 'D_4__Bacillaceae', 'D_5__Bacillus']
OTU_77	['D_0__Bacteria', 'D_1__Proteobacteria', 'D_2__Deltaproteobacteria', 'D_3__Desulfovibrionales', 'D_4__Desulfomicrobiaceae', 'D_5__Desulfomicrobium', 'D_6__uncultured delta proteobacterium']
OTU_3949	['D_0__Bacteria', 'D_1__Verrucomicrobia', 'D_2__Verrucomicrobia Incertae Sedis', 'D_3__Unknown Order', 'D_4__Unknown Family', 'D_5__Candidatus Methylacidiphilum', 'D_6__uncultured bacterium']
OTU_44	['D_0__Bacteria', 'D_1__Proteobacteria', 'D_2__Betaproteobacteria', 'D_3__Hydrogenophilales', 'D_4__Hydrogenophilaceae', 'D_5__Thiobacillus', 'D_6__uncultured bacterium']
OTU_23	['D_0__Bacteria', 'D_1__Firmicutes', 'D_2__Clostridia', 'D_3__Thermoanaerobacterales', 'D_4__Thermoanaerobacteraceae', 'D_5__Thermacetogenium']
OTU_36	['D_0__Bacteria', 'D_1__Bacteroidetes', 'D_2__Sphingobacteriia', 'D_3__Sphingobacteriales', 'D_4__WCHB1-69', 'D_5__uncultured bacterium', 'D_6__uncultured bacterium']
OTU_3401	['D_0__Bacteria', 'D_1__Proteobacteria', 'D_2__Epsilonproteobacteria', 'D_3__Campylobacterales', 'D_4__Campylobacteraceae', 'D_5__Arcobacter', 'D_6__uncultured bacterium']
OTU_102	['D_0__Bacteria', 'D_1__Proteobacteria', 'D_2__Deltaproteobacteria', 'D_3__Desulfovibrionales', 'D_4__Desulfomicrobiaceae', 'D_5__Desulfomicrobium']
OTU_223	['D_0__Bacteria', 'D_1__Proteobacteria', 'D_2__Epsilonproteobacteria', 'D_3__Campylobacterales', 'D_4__Campylobacteraceae', 'D_5__Sulfurospirillum', 'D_6__uncultured bacterium']
OTU_21	['D_0__Bacteria', 'D_1__Bacteroidetes', 'D_2__Bacteroidia', 'D_3__Bacteroidales', 'D_4__Rikenellaceae', 'D_5__U29-B03', 'D_6__uncultured bacterium']
OTU_35	['D_0__Bacteria', 'D_1__Proteobacteria', 'D_2__Alphaproteobacteria', 'D_3__Rhizobiales', 'D_4__Rhodobiaceae', 'D_5__Parvibaculum', 'D_6__uncultured bacterium']
OTU_74	['D_0__Bacteria', 'D_1__Proteobacteria', 'D_2__Betaproteobacteria', 'D_3__Rhodocyclales', 'D_4__Rhodocyclaceae', 'D_5__Thauera']
OTU_34	['Unassigned']
OTU_16	['D_0__Archaea', 'D_1__Euryarchaeota', 'D_2__Thermoplasmata', 'D_3__Thermoplasmatales', 'D_4__Marine Benthic Group D and DHVEG-1', 'D_5__uncultured archaeon', 'D_6__uncultured archaeon']
OTU_350	['D_0__Bacteria', 'D_1__Firmicutes', 'D_2__Bacilli', 'D_3__Bacillales', 'D_4__Bacillaceae', 'D_5__Halolactibacillus']
OTU_57	['D_0__Bacteria', 'D_1__Candidate division JS1', 'D_2__uncultured bacterium', 'D_3__uncultured bacterium', 'D_4__uncultured bacterium', 'D_5__uncultured bacterium', 'D_6__uncultured bacterium']
OTU_58	['D_0__Bacteria', 'D_1__Bacteroidetes', 'D_2__Bacteroidia', 'D_3__Bacteroidales', 'D_4__Porphyromonadaceae', 'D_5__Proteiniphilum', 'D_6__uncultured bacterium']
OTU_133	['D_0__Bacteria', 'D_1__Candidate division JS1', 'D_2__uncultured organism', 'D_3__uncultured organism', 'D_4__uncultured organism', 'D_5__uncultured organism', 'D_6__uncultured organism']
OTU_53	['D_0__Bacteria', 'D_1__Proteobacteria', 'D_2__Epsilonproteobacteria', 'D_3__Campylobacterales', 'D_4__Helicobacteraceae', 'D_5__Sulfurimonas', 'D_6__uncultured bacterium']
OTU_11	['D_0__Bacteria', 'D_1__Candidate division OP3', 'D_2__uncultured bacterium', 'D_3__uncultured bacterium', 'D_4__uncultured bacterium', 'D_5__uncultured bacterium', 'D_6__uncultured bacterium']
OTU_27	['D_0__Bacteria', 'D_1__Proteobacteria', 'D_2__Epsilonproteobacteria', 'D_3__Campylobacterales', 'D_4__Campylobacteraceae', 'D_5__Arcobacter', 'D_6__uncultured bacterium']
OTU_67	['D_0__Bacteria', 'D_1__Proteobacteria', 'D_2__Gammaproteobacteria', 'D_3__Pseudomonadales', 'D_4__Pseudomonadaceae', 'D_5__Pseudomonas']
OTU_95	['D_0__Bacteria', 'D_1__Firmicutes', 'D_2__OPB54', 'D_3__uncultured bacterium', 'D_4__uncultured bacterium', 'D_5__uncultured bacterium', 'D_6__uncultured bacterium']
OTU_45	['Unassigned']
OTU_60	['D_0__Bacteria', 'D_1__Lentisphaerae', 'D_2__Lentisphaeria', 'D_3__Victivallales', 'D_4__Victivallaceae', 'D_5__Victivallis', 'D_6__uncultured Lentisphaerae bacterium']
OTU_130	['D_0__Bacteria', 'D_1__Proteobacteria', 'D_2__Betaproteobacteria', 'D_3__Hydrogenophilales', 'D_4__Hydrogenophilaceae', 'D_5__Tepidiphilus']
OTU_73	['D_0__Bacteria', 'D_1__Candidate division OP3', 'D_2__uncultured bacterium', 'D_3__uncultured bacterium', 'D_4__uncultured bacterium', 'D_5__uncultured bacterium', 'D_6__uncultured bacterium']
OTU_17	['D_0__Bacteria', 'D_1__Proteobacteria', 'D_2__Gammaproteobacteria', 'D_3__Pseudomonadales', 'D_4__Pseudomonadaceae', 'D_5__Pseudomonas']
OTU_15	['D_0__Bacteria', 'D_1__Proteobacteria', 'D_2__Epsilonproteobacteria', 'D_3__Campylobacterales', 'D_4__Helicobacteraceae', 'D_5__Sulfurimonas', 'D_6__uncultured epsilon proteobacterium']
OTU_164	['D_0__Archaea', 'D_1__Euryarchaeota', 'D_2__Methanomicrobia', 'D_3__Methanomicrobiales', 'D_4__Methanocorpusculaceae', 'D_5__Methanocorpusculum', 'D_6__uncultured archaeon']
OTU_20	['D_0__Bacteria', 'D_1__Deferribacteres', 'D_2__Deferribacteres', 'D_3__Deferribacterales', 'D_4__Deferribacteraceae', 'D_5__Denitrovibrio']
OTU_198	['D_0__Bacteria', 'D_1__Thermotogae', 'D_2__Thermotogae', 'D_3__Thermotogales', 'D_4__Thermotogaceae', 'D_5__Kosmotoga']
OTU_123	['D_0__Archaea', 'D_1__Euryarchaeota', 'D_2__Thermoplasmata', 'D_3__Thermoplasmatales', 'D_4__Thermoplasmatales Incertae Sedis', 'D_5__Candidatus Methanomethylophilus', 'D_6__uncultured archaeon']
OTU_51	['D_0__Bacteria', 'D_1__Proteobacteria', 'D_2__Deltaproteobacteria', 'D_3__Desulfuromonadales', 'D_4__Desulfuromonadaceae', 'D_5__Desulfuromonas', 'D_6__uncultured bacterium']
OTU_31	['D_0__Bacteria', 'D_1__Fusobacteria', 'D_2__Fusobacteriia', 'D_3__Fusobacteriales', 'D_4__Fusobacteriaceae', 'D_5__Cetobacterium', 'D_6__uncultured bacterium']
OTU_4479	['D_0__Bacteria', 'D_1__Proteobacteria', 'D_2__Deltaproteobacteria', 'D_3__Syntrophobacterales', 'D_4__Syntrophaceae', 'D_5__Smithella']
OTU_2	['Unassigned']
OTU_42	['D_0__Bacteria', 'D_1__Proteobacteria', 'D_2__Betaproteobacteria', 'D_3__Methylophilales', 'D_4__Methylophilaceae', 'D_5__Methylotenera', 'D_6__uncultured bacterium']
OTU_24	['D_0__Bacteria', 'D_1__Candidate division OP3', 'D_2__uncultured bacterium', 'D_3__uncultured bacterium', 'D_4__uncultured bacterium', 'D_5__uncultured bacterium', 'D_6__uncultured bacterium']
OTU_104	['D_0__Bacteria', 'D_1__Proteobacteria', 'D_2__Epsilonproteobacteria', 'D_3__Campylobacterales', 'D_4__Helicobacteraceae', 'D_5__Sulfurovum', 'D_6__uncultured bacterium']
OTU_10	['D_0__Bacteria', 'D_1__Firmicutes', 'D_2__OPB54', 'D_3__uncultured bacterium', 'D_4__uncultured bacterium', 'D_5__uncultured bacterium', 'D_6__uncultured bacterium']
OTU_127	['D_0__Bacteria', 'D_1__Proteobacteria', 'D_2__Gammaproteobacteria', 'D_3__Xanthomonadales', 'D_4__Solimonadaceae', 'D_5__Solimonas']
OTU_28	['D_0__Bacteria', 'D_1__Candidate division JS1', 'D_2__uncultured candidate division JS1 bacterium', 'D_3__uncultured candidate division JS1 bacterium', 'D_4__uncultured candidate division JS1 bacterium', 'D_5__uncultured candidate division JS1 bacterium', 'D_6__uncultured candidate division JS1 bacterium']
OTU_145	['D_0__Bacteria', 'D_1__Proteobacteria', 'D_2__Alphaproteobacteria', 'D_3__Rhodobacterales', 'D_4__Rhodobacteraceae', 'D_5__uncultured']
OTU_38	['D_0__Bacteria', 'D_1__Proteobacteria', 'D_2__Deltaproteobacteria', 'D_3__Desulfuromonadales', 'D_4__Geobacteraceae', 'D_5__Geobacter', 'D_6__uncultured bacterium']
OTU_54	['D_0__Bacteria', 'D_1__Proteobacteria', 'D_2__Gammaproteobacteria', 'D_3__Alteromonadales', 'D_4__Alteromonadaceae', 'D_5__Marinobacter', 'D_6__uncultured Marinobacter sp.']
OTU_19	['D_0__Bacteria', 'D_1__Thermotogae', 'D_2__Thermotogae', 'D_3__Thermotogales', 'D_4__Thermotogaceae', 'D_5__060F05-B-SD-P93', 'D_6__uncultured bacterium']
OTU_49	['D_0__Bacteria', 'D_1__Proteobacteria', 'D_2__Epsilonproteobacteria', 'D_3__Campylobacterales', 'D_4__Campylobacteraceae', 'D_5__Arcobacter', 'D_6__uncultured epsilon proteobacterium']
OTU_78	['D_0__Archaea', 'D_1__Euryarchaeota', 'D_2__Thermoplasmata', 'D_3__Thermoplasmatales', 'D_4__Thermoplasmatales Incertae Sedis', 'D_5__Candidatus Methanomethylophilus', 'D_6__uncultured archaeon']
OTU_50	['D_0__Bacteria', 'D_1__Tenericutes', 'D_2__Mollicutes', 'D_3__NB1-n']
OTU_37	['D_0__Bacteria', 'D_1__Spirochaetae', 'D_2__Spirochaetes', 'D_3__W5', 'D_4__uncultured bacterium', 'D_5__uncultured bacterium', 'D_6__uncultured bacterium']
OTU_43	['D_0__Bacteria', 'D_1__Spirochaetae', 'D_2__Spirochaetes', 'D_3__Spirochaetes Incertae Sedis', 'D_4__Unknown Family', 'D_5__Candidatus Cloacamonas', 'D_6__uncultured bacterium']
OTU_93	['D_0__Bacteria', 'D_1__Proteobacteria', 'D_2__Gammaproteobacteria', 'D_3__Thiotrichales', 'D_4__Piscirickettsiaceae', 'D_5__Thioalkalimicrobium']
OTU_105	['D_0__Bacteria', 'D_1__Firmicutes', 'D_2__Clostridia', 'D_3__Clostridiales', 'D_4__Caldicoprobacteraceae', 'D_5__Caldicoprobacter', 'D_6__uncultured bacterium']
OTU_141	['D_0__Bacteria', 'D_1__Synergistetes', 'D_2__Synergistia', 'D_3__Synergistales', 'D_4__Synergistaceae', 'D_5__Thermovirga', 'D_6__uncultured Synergistetes bacterium']
OTU_48	['D_0__Bacteria', 'D_1__Proteobacteria', 'D_2__Deltaproteobacteria', 'D_3__Desulfobacterales', 'D_4__Desulfobulbaceae', 'D_5__Desulfobulbus', 'D_6__uncultured bacterium']
OTU_539	['D_0__Bacteria', 'D_1__Proteobacteria', 'D_2__Betaproteobacteria', 'D_3__Burkholderiales', 'D_4__Alcaligenaceae', 'D_5__Pusillimonas']
OTU_146	['D_0__Bacteria', 'D_1__Proteobacteria', 'D_2__Betaproteobacteria', 'D_3__Rhodocyclales', 'D_4__Rhodocyclaceae', 'D_5__Zoogloea']
OTU_1295	['D_0__Bacteria', 'D_1__Proteobacteria', 'D_2__Betaproteobacteria', 'D_3__Burkholderiales', 'D_4__Alcaligenaceae', 'D_5__Kerstersia']
OTU_156	['D_0__Bacteria', 'D_1__Firmicutes', 'D_2__Clostridia', 'D_3__Clostridiales', 'D_4__Family XI', 'D_5__Sedimentibacter', 'D_6__uncultured bacterium']
OTU_86	['D_0__Bacteria', 'D_1__Proteobacteria', 'D_2__Betaproteobacteria', 'D_3__Burkholderiales', 'D_4__Comamonadaceae']
OTU_124	['D_0__Bacteria', 'D_1__Proteobacteria', 'D_2__Gammaproteobacteria', 'D_3__Xanthomonadales', 'D_4__Xanthomonadaceae', 'D_5__Pseudoxanthomonas']
OTU_46	['D_0__Bacteria', 'D_1__Proteobacteria', 'D_2__Epsilonproteobacteria', 'D_3__Campylobacterales', 'D_4__Campylobacteraceae', 'D_5__Arcobacter']
OTU_98	['D_0__Bacteria', 'D_1__Thermotogae', 'D_2__Thermotogae', 'D_3__Thermotogales', 'D_4__Thermotogaceae', 'D_5__uncultured', 'D_6__uncultured bacterium']
OTU_623	['D_0__Bacteria', 'D_1__Firmicutes', 'D_2__Clostridia', 'D_3__Clostridiales', 'D_4__Caldicoprobacteraceae', 'D_5__Caldicoprobacter']
OTU_100	['D_0__Bacteria', 'D_1__Spirochaetae', 'D_2__Spirochaetes', 'D_3__Spirochaetales', 'D_4__PL-11B10', 'D_5__uncultured bacterium', 'D_6__uncultured bacterium']
OTU_884	['D_0__Bacteria', 'D_1__Proteobacteria', 'D_2__Epsilonproteobacteria', 'D_3__Campylobacterales', 'D_4__Campylobacteraceae', 'D_5__Arcobacter', 'D_6__uncultured Arcobacter sp.']
OTU_81	['D_0__Bacteria', 'D_1__Bacteroidetes', 'D_2__Bacteroidia', 'D_3__Bacteroidales', 'D_4__Porphyromonadaceae', 'D_5__Macellibacteroides', 'D_6__uncultured bacterium']
OTU_22	['D_0__Bacteria', 'D_1__Proteobacteria', 'D_2__Gammaproteobacteria', 'D_3__Pseudomonadales', 'D_4__Pseudomonadaceae', 'D_5__Pseudomonas', 'D_6__uncultured bacterium']
OTU_116	['D_0__Bacteria', 'D_1__Proteobacteria', 'D_2__Deltaproteobacteria', 'D_3__Syntrophobacterales', 'D_4__Syntrophobacteraceae', 'D_5__Desulforhabdus', 'D_6__uncultured bacterium']
OTU_2474	['D_0__Bacteria', 'D_1__Proteobacteria', 'D_2__Epsilonproteobacteria', 'D_3__Campylobacterales', 'D_4__Campylobacteraceae', 'D_5__Arcobacter']
OTU_258	['D_0__Bacteria', 'D_1__Proteobacteria', 'D_2__Deltaproteobacteria', 'D_3__Desulfobacterales', 'D_4__Desulfobacteraceae', 'D_5__Desulfofrigus']
OTU_65	['D_0__Archaea', 'D_1__Euryarchaeota', 'D_2__Methanobacteria', 'D_3__Methanobacteriales', 'D_4__Methanobacteriaceae', 'D_5__Methanothermobacter', 'D_6__uncultured archaeon']
OTU_2487	['D_0__Bacteria', 'D_1__Bacteroidetes', 'D_2__Bacteroidia', 'D_3__Bacteroidales', 'D_4__Rikenellaceae', 'D_5__vadinBC27 wastewater-sludge group', 'D_6__uncultured bacterium']
OTU_219	['D_0__Bacteria', 'D_1__Proteobacteria', 'D_2__Deltaproteobacteria', 'D_3__Desulfuromonadales', 'D_4__Desulfuromonadaceae', 'D_5__Pelobacter', 'D_6__uncultured delta proteobacterium']
OTU_1759	['D_0__Bacteria', 'D_1__Bacteroidetes', 'D_2__vadinHA17', 'D_3__uncultured bacterium', 'D_4__uncultured bacterium', 'D_5__uncultured bacterium', 'D_6__uncultured bacterium']
OTU_32	['D_0__Bacteria', 'D_1__Fibrobacteres', 'D_2__Fibrobacteria', 'D_3__Fibrobacterales', 'D_4__Fibrobacteraceae', 'D_5__Fibrobacter', 'D_6__uncultured bacterium']
OTU_321	['D_0__Bacteria', 'D_1__Proteobacteria', 'D_2__Betaproteobacteria', 'D_3__Burkholderiales', 'D_4__Comamonadaceae']
OTU_480	['D_0__Bacteria', 'D_1__Proteobacteria', 'D_2__Gammaproteobacteria', 'D_3__Vibrionales', 'D_4__Vibrionaceae', 'D_5__Vibrio']
OTU_61	['D_0__Bacteria', 'D_1__Candidate division OP3', 'D_2__Omnitrophica clone OPB2', 'D_3__Omnitrophica clone OPB2', 'D_4__Omnitrophica clone OPB2', 'D_5__Omnitrophica clone OPB2', 'D_6__Omnitrophica clone OPB2']
OTU_3701	['D_0__Bacteria', 'D_1__Proteobacteria', 'D_2__Gammaproteobacteria', 'D_3__Pseudomonadales', 'D_4__Pseudomonadaceae', 'D_5__Pseudomonas', 'D_6__uncultured bacterium']
OTU_862	['D_0__Bacteria', 'D_1__Synergistetes', 'D_2__Synergistia', 'D_3__Synergistales', 'D_4__Synergistaceae', 'D_5__Anaerobaculum']
OTU_535	['D_0__Bacteria', 'D_1__Proteobacteria', 'D_2__Deltaproteobacteria', 'D_3__Desulfobacterales', 'D_4__Desulfobulbaceae', 'D_5__Desulfobulbus']
OTU_283	['D_0__Bacteria', 'D_1__Proteobacteria', 'D_2__Deltaproteobacteria', 'D_3__Syntrophobacterales', 'D_4__Syntrophaceae', 'D_5__Syntrophus', 'D_6__uncultured bacterium']
OTU_69	['D_0__Bacteria', 'D_1__Synergistetes', 'D_2__Synergistia', 'D_3__Synergistales', 'D_4__Synergistaceae', 'D_5__uncultured', 'D_6__uncultured bacterium']
OTU_3223	['D_0__Bacteria', 'D_1__Proteobacteria', 'D_2__Betaproteobacteria', 'D_3__Burkholderiales', 'D_4__Comamonadaceae']
OTU_433	['D_0__Bacteria', 'D_1__Tenericutes', 'D_2__Mollicutes', 'D_3__NB1-n']
OTU_285	['D_0__Bacteria', 'D_1__Proteobacteria', 'D_2__Deltaproteobacteria', 'D_3__Desulfobacterales', 'D_4__Desulfobacteraceae', 'D_5__Desulfocella']
OTU_1124	['D_0__Bacteria', 'D_1__Proteobacteria', 'D_2__Deltaproteobacteria', 'D_3__Desulfobacterales', 'D_4__Desulfobulbaceae', 'D_5__Desulfobulbus', 'D_6__uncultured bacterium']
OTU_278	['D_0__Bacteria', 'D_1__Spirochaetae', 'D_2__Spirochaetes', 'D_3__W5', 'D_4__uncultured bacterium', 'D_5__uncultured bacterium', 'D_6__uncultured bacterium']
OTU_90	['D_0__Bacteria', 'D_1__Synergistetes', 'D_2__Synergistia', 'D_3__Synergistales', 'D_4__Synergistaceae', 'D_5__Aminobacterium', 'D_6__uncultured bacterium']
OTU_425	['D_0__Bacteria', 'D_1__Lentisphaerae', 'D_2__Lentisphaeria', 'D_3__Victivallales', 'D_4__Victivallaceae', 'D_5__Victivallis', 'D_6__uncultured rumen bacterium']
OTU_113	['D_0__Bacteria', 'D_1__Proteobacteria', 'D_2__Gammaproteobacteria', 'D_3__Acidithiobacillales', 'D_4__Acidithiobacillaceae', 'D_5__Acidithiobacillus']
OTU_435	['D_0__Bacteria', 'D_1__Thermodesulfobacteria', 'D_2__Thermodesulfobacteria', 'D_3__Thermodesulfobacteriales', 'D_4__Thermodesulfobacteriaceae', 'D_5__Thermodesulfobacterium']
OTU_226	['D_0__Bacteria', 'D_1__Firmicutes', 'D_2__Clostridia', 'D_3__Clostridiales', 'D_4__Caldicoprobacteraceae', 'D_5__Caldicoprobacter', 'D_6__uncultured bacterium']
OTU_436	['D_0__Bacteria', 'D_1__Tenericutes', 'D_2__Mollicutes', 'D_3__NB1-n', 'D_4__uncultured bacterium', 'D_5__uncultured bacterium', 'D_6__uncultured bacterium']
OTU_509	['D_0__Bacteria', 'D_1__Firmicutes', 'D_2__Clostridia', 'D_3__Clostridiales', 'D_4__JTB215']
OTU_473	['Unassigned']
OTU_376	['D_0__Bacteria', 'D_1__Tenericutes', 'D_2__Mollicutes', 'D_3__NB1-n', 'D_4__uncultured bacterium', 'D_5__uncultured bacterium', 'D_6__uncultured bacterium']
OTU_71	['D_0__Bacteria', 'D_1__Bacteroidetes', 'D_2__Sphingobacteriia', 'D_3__Sphingobacteriales', 'D_4__WCHB1-69', 'D_5__uncultured bacterium', 'D_6__uncultured bacterium']
OTU_165	['D_0__Bacteria', 'D_1__Proteobacteria', 'D_2__Alphaproteobacteria', 'D_3__Sphingomonadales', 'D_4__Sphingomonadaceae', 'D_5__Novosphingobium', 'D_6__uncultured bacterium']
OTU_82	['D_0__Bacteria', 'D_1__Proteobacteria', 'D_2__Deltaproteobacteria', 'D_3__Desulfuromonadales', 'D_4__Geobacteraceae', 'D_5__Geobacter', 'D_6__uncultured bacterium']
OTU_269	['D_0__Bacteria', 'D_1__Firmicutes', 'D_2__Clostridia', 'D_3__Clostridiales', 'D_4__Ruminococcaceae', 'D_5__Fastidiosipila', 'D_6__uncultured bacterium']
OTU_381	['D_0__Bacteria', 'D_1__Actinobacteria', 'D_2__OPB41', 'D_3__uncultured bacterium', 'D_4__uncultured bacterium', 'D_5__uncultured bacterium', 'D_6__uncultured bacterium']
OTU_996	['D_0__Bacteria', 'D_1__Proteobacteria', 'D_2__Betaproteobacteria', 'D_3__Rhodocyclales', 'D_4__Rhodocyclaceae', 'D_5__Ferribacterium', 'D_6__uncultured bacterium']
OTU_181	['D_0__Bacteria', 'D_1__Firmicutes', 'D_2__Clostridia', 'D_3__Clostridiales', 'D_4__Ruminococcaceae', 'D_5__uncultured', 'D_6__uncultured bacterium']
OTU_175	['D_0__Bacteria', 'D_1__Verrucomicrobia', 'D_2__Spartobacteria', 'D_3__Chthoniobacterales', 'D_4__FukuN18 freshwater group', 'D_5__uncultured bacterium', 'D_6__uncultured bacterium']
OTU_184	['D_0__Bacteria', 'D_1__Proteobacteria', 'D_2__Deltaproteobacteria', 'D_3__Desulfobacterales', 'D_4__Desulfobulbaceae', 'D_5__MSBL7', 'D_6__uncultured bacterium']
OTU_702	['D_0__Bacteria', 'D_1__Tenericutes', 'D_2__Mollicutes', 'D_3__NB1-n', 'D_4__uncultured organism', 'D_5__uncultured organism', 'D_6__uncultured organism']
OTU_52	['D_0__Bacteria', 'D_1__Proteobacteria', 'D_2__Deltaproteobacteria', 'D_3__Desulfuromonadales']
OTU_613	['D_0__Bacteria', 'D_1__Bacteroidetes', 'D_2__SB-1', 'D_3__uncultured bacterium', 'D_4__uncultured bacterium', 'D_5__uncultured bacterium', 'D_6__uncultured bacterium']
OTU_475	['D_0__Bacteria', 'D_1__Planctomycetes', 'D_2__Phycisphaerae', 'D_3__Phycisphaerales']
OTU_101	['D_0__Bacteria', 'D_1__Synergistetes', 'D_2__Synergistia', 'D_3__Synergistales', 'D_4__Synergistaceae', 'D_5__uncultured', 'D_6__uncultured bacterium']
OTU_3229	['D_0__Bacteria', 'D_1__Proteobacteria', 'D_2__Deltaproteobacteria', 'D_3__Desulfuromonadales', 'D_4__Desulfuromonadaceae', 'D_5__Desulfuromonas', 'D_6__uncultured bacterium']
OTU_904	['D_0__Bacteria', 'D_1__Proteobacteria', 'D_2__Alphaproteobacteria', 'D_3__Rhodobacterales', 'D_4__Rhodobacteraceae', 'D_5__uncultured']
OTU_149	['D_0__Bacteria', 'D_1__Synergistetes', 'D_2__Synergistia', 'D_3__Synergistales', 'D_4__Synergistaceae', 'D_5__uncultured', 'D_6__uncultured bacterium']
OTU_3010	['D_0__Bacteria', 'D_1__Proteobacteria', 'D_2__Alphaproteobacteria', 'D_3__Rhodobacterales', 'D_4__Rhodobacteraceae', 'D_5__uncultured']
OTU_392	['D_0__Bacteria', 'D_1__Bacteroidetes', 'D_2__Flavobacteriia', 'D_3__Flavobacteriales', 'D_4__Cryomorphaceae', 'D_5__Owenweeksia']
OTU_551	['D_0__Bacteria', 'D_1__Bacteroidetes', 'D_2__SB-1']
OTU_524	['D_0__Bacteria', 'D_1__Bacteroidetes', 'D_2__Flavobacteriia', 'D_3__Flavobacteriales', 'D_4__Flavobacteriaceae', 'D_5__uncultured', 'D_6__uncultured bacterium']
OTU_351	['D_0__Bacteria', 'D_1__Candidate division OP8', 'D_2__uncultured bacterium', 'D_3__uncultured bacterium', 'D_4__uncultured bacterium', 'D_5__uncultured bacterium', 'D_6__uncultured bacterium']
