# Supplementary material for: Municipal Solid Waste Landfills Harbor Distinct Microbiomes
Source: Front Microbiol. 2016 Apr 20;7:534. doi: 10.3389/fmicb.2016.00534 (PMC4837139; doi:10.3389/fmicb.2016.00534)
Supplement: Table S11 — Results of BIOENV analysis. [file Table11.XLSX]

## Sheet: Table S11
Table S11: Results of BIOENV analysis.
Variables	Number of Variables	ρ-value
MeanET	1	0.406146
MeanET, Ba	2	0.519807
Cl, MeanET, Ba	3	0.568289
Cl, MeanET, Ba, WasteAge	4	0.556131
Cl, MeanET, Ba, HousholdChemicalsCount, WasteAge	5	0.532803
Cl, MeanET, NH3, Ba, HousholdChemicalsCount, WasteAge	6	0.519504
Cl, MeanET, NH3, Ba, HousholdChemicalsCount, PlantAnimalSterolsCount, WasteAge	7	0.509533
SO42, Cl, MeanET, NH3, Ba, HousholdChemicalsCount, PlantAnimalSterolsCount, WasteAge	8	0.497903
SO42, Cl, MeanET, NH3, Ba, HousholdChemicalsCount, HormonesSteriodsCount, PlantAnimalSterolsCount, WasteAge	9	0.483921
SO42, Cl, MeanET, NH3, Ba, HousholdChemicalsCount, HouseHoldandPesticidesCount, HormonesSteriodsCount, PlantAnimalSterolsCount, WasteAge	10	0.469672
SO42, Cl, MeanET, NH3, Ba, HousholdChemicalsCount, HouseHoldandPesticidesCount, HormonesSteriodsCount, PlantAnimalSterolsCount, WasteAmount, WasteAge	11	0.447745
SO42, Cl, MeanET, NH3, Ba, HousholdChemicalsCount, HouseHoldandPesticidesCount, IndustrialChemicalsCount, HormonesSteriodsCount, PlantAnimalSterolsCount, WasteAmount, WasteAge	12	0.42392
SO42, Cl, MeanET, NH3, Ba, NonprescriptionPharmsCount, HousholdChemicalsCount, HouseHoldandPesticidesCount, IndustrialChemicalsCount, HormonesSteriodsCount, PlantAnimalSterolsCount, WasteAmount, WasteAge	13	0.401282
SO42, Cl, MeanET, NH3, Ba, NonprescriptionPharmsCount, HousholdChemicalsCount, HouseHoldandPesticidesCount, IndustrialChemicalsCount, HormonesSteriodsCount, PlantAnimalSterolsCount, WasteAmount, RadialDist, WasteAge	14	0.367673
SO42, Cl, MeanET, NH3, Ba, NonprescriptionPharmsCount, HousholdChemicalsCount, HouseHoldandPesticidesCount, IndustrialChemicalsCount, HormonesSteriodsCount, PlantAnimalSterolsCount, WasteAmount, RadialDist, WasteAge, AnnualLeachateMgal	15	0.292868
